# Supplementary material for: Deletion of Cdkn1b in ACI rats leads to increased proliferation and pregnancy-associated changes in the mammary gland due to perturbed systemic endocrine environment
Source: PLoS Genet. 2019 Mar 20;15(3):e1008002. doi: 10.1371/journal.pgen.1008002 (PMC6443185; doi:10.1371/journal.pgen.1008002)
Supplement: S1 Table — Cell type in which the gene is differentially expressed and whether the gene is a Pr target or not are indicated. (XLSX) [file pgen.1008002.s005.xlsx]

## Sheet: Suppl Table2 diff genes p27KO v
Gene.Symbol	baseMean	log2FoldChange	lfcSE	stat	pvalue	padj	Cell type	PR-Target
Hephl1	1182.71	2.96578	0.367149	8.07788	6.59e-16	2.88e-12	Total MEC	Non-Target
Il1rn	2269.46	2.6828	0.372958	7.19329	6.32e-13	8.28e-10	Total MEC	Non-Target
Aldh1a7	328.095	2.61875	0.354504	7.38707	1.5e-13	2.46e-10	Total MEC	Target
Wap	19127.2	2.57589	0.353924	7.27808	3.39e-13	4.92e-10	Total MEC	Non-Target
Pigr	1480.85	2.44167	0.371807	6.56702	5.13e-11	3.05e-08	Total MEC	Non-Target
LOC690326	63.9936	2.42356	0.39336	6.16117	7.22e-10	3.15e-07	Total MEC	Non-Target
Cryaa	72.8894	2.41004	0.369632	6.5201	7.03e-11	3.83e-08	Total MEC	Non-Target
Astn2	214.732	2.39233	0.387063	6.18074	6.38e-10	2.88e-07	Total MEC	Non-Target
Aldh1a1	69.4293	2.35894	0.31762	7.42693	1.11e-13	2.08e-10	Total MEC	Non-Target
Tmem171	13.7868	2.35258	0.353642	6.65242	2.88e-11	1.89e-08	Total MEC	Non-Target
Lsp1	458.879	2.30501	0.303534	7.59391	3.1e-14	6.77e-11	Total MEC	Non-Target
Ctxn3	705.796	2.29603	0.393034	5.8418	5.16e-09	1.88e-06	Total MEC	Non-Target
Ubd	2764.08	2.23533	0.385289	5.8017	6.56e-09	2.29e-06	Total MEC	Non-Target
Cdhr1	118.667	2.19383	0.360584	6.0841	1.17e-09	4.95e-07	Total MEC	Non-Target
Aoc1	184.767	2.13129	0.392305	5.43275	5.55e-08	1.42e-05	Total MEC	Non-Target
Mlana	81.8372	2.10659	0.392356	5.36908	7.91e-08	1.92e-05	Total MEC	Non-Target
Dmkn	407.961	2.07074	0.374156	5.53444	3.12e-08	8.61e-06	Total MEC	Non-Target
Psors1c2	33.113	2.05196	0.386218	5.31295	1.08e-07	2.43e-05	Total MEC	Target
Gsta1	3091.17	2.0141	0.364018	5.53297	3.15e-08	8.61e-06	Total MEC	Non-Target
Cldn1	204.356	1.98504	0.319146	6.21987	4.98e-10	2.33e-07	Total MEC	Target
Slit1	612.9	1.97388	0.379593	5.19998	1.99e-07	4.08e-05	Total MEC	Target
Calcb	58.7404	1.96281	0.348296	5.63546	1.75e-08	5.44e-06	Total MEC	Non-Target
Klk1c9	390.672	1.96196	0.387137	5.06788	4.02e-07	7.02e-05	Total MEC	Non-Target
Gata6	32.6448	1.94405	0.330599	5.8804	4.09e-09	1.58e-06	Total MEC	Non-Target
Bicc1	218.366	1.94205	0.285075	6.81241	9.6e-12	7.39e-09	Total MEC	Target
Odf3l1	17.0713	1.93893	0.36156	5.36268	8.2e-08	1.95e-05	Total MEC	Non-Target
Car6	286.634	1.9363	0.371036	5.21863	1.8e-07	3.75e-05	Total MEC	Target
C3	9475.04	1.92546	0.388211	4.95983	7.06e-07	0.00011401	Total MEC	Non-Target
S100g	5.42116	1.91908	0.391653	4.89995	9.59e-07	0.00014098	Total MEC	Non-Target
Lpo	396.106	1.88407	0.369402	5.10033	3.39e-07	6.25e-05	Total MEC	Non-Target
Prss32	430.824	1.85627	0.390797	4.74997	2.03e-06	0.000263661	Total MEC	Non-Target
Stath	16.8586	1.84764	0.370111	4.99213	5.97e-07	0.000100209	Total MEC	Non-Target
Aqp3	1228.65	1.80972	0.365592	4.95012	7.42e-07	0.00011618	Total MEC	Non-Target
Slc9a4	13.4295	1.80158	0.386811	4.65751	3.2e-06	0.000384614	Total MEC	Non-Target
Il1rl1	83.1133	1.79869	0.366716	4.90486	9.35e-07	0.000140148	Total MEC	Non-Target
Slc26a9	139.359	1.78041	0.372241	4.78295	1.73e-06	0.000230717	Total MEC	Non-Target
Ccr7	19.1478	1.77789	0.374046	4.75313	2e-06	0.000262165	Total MEC	Non-Target
Gucy2g	119.025	1.73883	0.384865	4.51802	6.24e-06	0.00064332	Total MEC	Target
Mmp12	81.5885	1.73787	0.265334	6.54973	5.76e-11	3.28e-08	Total MEC	Non-Target
RGD1563692	144.996	1.73775	0.335685	5.17672	2.26e-07	4.41e-05	Total MEC	Target
Hsd17b2	19.741	1.73703	0.385962	4.50051	6.78e-06	0.000687828	Total MEC	Non-Target
Cd3e	5.85697	1.70719	0.386643	4.41542	1.01e-05	0.000943043	Total MEC	Non-Target
Drd4	24.7791	1.70187	0.391906	4.34254	1.41e-05	0.00123595	Total MEC	Non-Target
Ucp3	181.298	1.6756	0.38422	4.36105	1.29e-05	0.00116044	Total MEC	Non-Target
Csn2	981298	1.65758	0.392424	4.22396	2.4e-05	0.00185912	Total MEC	Non-Target
Mmp9	29.1243	1.6526	0.342909	4.81934	1.44e-06	0.000202717	Total MEC	Non-Target
Fabp12	5.61541	1.63228	0.393107	4.15225	3.29e-05	0.00231676	Total MEC	Target
LOC290595	54.0573	1.62679	0.313428	5.19033	2.1e-07	4.23e-05	Total MEC	Non-Target
Angptl1	215.736	1.62526	0.392214	4.14381	3.42e-05	0.00236561	Total MEC	Target
Shisa8	156.161	1.6192	0.370933	4.3652	1.27e-05	0.00114648	Total MEC	Non-Target
Prss22	2246.57	1.61527	0.354939	4.55083	5.34e-06	0.000582845	Total MEC	Target
Il1a	70.1986	1.61397	0.381905	4.2261	2.38e-05	0.00185249	Total MEC	Non-Target
Tnc	375.99	1.6076	0.242921	6.61779	3.65e-11	2.27e-08	Total MEC	Non-Target
Ccl9	12.3463	1.55695	0.334876	4.64935	3.33e-06	0.000396223	Total MEC	Non-Target
Glrb	36.7519	1.5561	0.379249	4.1031	4.08e-05	0.00275028	Total MEC	Non-Target
Liph	136.099	1.55167	0.372389	4.16679	3.09e-05	0.00220948	Total MEC	Non-Target
Adhfe1	175.892	1.54639	0.391369	3.95123	7.78e-05	0.00461925	Total MEC	Non-Target
Mmp7	72.8395	1.54428	0.389433	3.96545	7.33e-05	0.00437846	Total MEC	Target
Fam180a	40.9708	1.53258	0.292768	5.2348	1.65e-07	3.52e-05	Total MEC	Non-Target
Fkbp5	531.24	1.53216	0.283367	5.40698	6.41e-08	1.61e-05	Total MEC	Target
Rwdd2a	28.0504	1.52502	0.367055	4.15473	3.26e-05	0.00230413	Total MEC	Non-Target
Acss2	633.485	1.51998	0.281988	5.39022	7.04e-08	1.74e-05	Total MEC	Target
Galns	51.6033	1.51936	0.336503	4.51515	6.33e-06	0.000647005	Total MEC	Non-Target
Ppp1r1a	2020.9	1.5111	0.391908	3.85575	0.000115377	0.00616394	Total MEC	Non-Target
LOC360231	1034.44	1.50642	0.264778	5.68937	1.28e-08	4.28e-06	Total MEC	Non-Target
Spon1	433.843	1.49518	0.370786	4.03247	5.52e-05	0.0035588	Total MEC	Target
Osbp2	28.5743	1.48942	0.256824	5.79938	6.66e-09	2.29e-06	Total MEC	Target
Relt	1020.69	1.48299	0.302446	4.90333	9.42e-07	0.000140148	Total MEC	Non-Target
Npb	39.6941	1.48242	0.376921	3.93298	8.39e-05	0.00490246	Total MEC	Non-Target
Il21r	7.99537	1.47659	0.370575	3.9846	6.76e-05	0.00405842	Total MEC	Non-Target
Cyfip2	63.4312	1.47545	0.298763	4.93852	7.87e-07	0.000119804	Total MEC	Non-Target
Rn45s	157.033	1.46628	0.392273	3.73792	0.000185551	0.00892898	Total MEC	Non-Target
Flrt3	1964.15	1.4584	0.343747	4.24265	2.21e-05	0.00178811	Total MEC	Target
Il36rn	78.8217	1.44874	0.359536	4.02949	5.59e-05	0.00358653	Total MEC	Non-Target
Aqp9	31.7908	1.44835	0.341409	4.24228	2.21e-05	0.00178811	Total MEC	Target
Bid	607.245	1.44102	0.204783	7.0368	1.97e-12	1.84e-09	Total MEC	Target
Slc1a2	107.664	1.44007	0.345133	4.17252	3.01e-05	0.00217848	Total MEC	Non-Target
Srms	23.6522	1.43186	0.367585	3.89531	9.81e-05	0.0054857	Total MEC	Non-Target
Mlxipl	25.4234	1.43011	0.373535	3.82859	0.000128879	0.00669404	Total MEC	Non-Target
Ccl22	7.46324	1.42979	0.389462	3.67121	0.000241406	0.0107475	Total MEC	Non-Target
Dram1	198.035	1.42488	0.260917	5.46103	4.73e-08	1.26e-05	Total MEC	Non-Target
Cd177	21.0296	1.40604	0.392964	3.57804	0.000346187	0.0140286	Total MEC	Non-Target
Wfdc10	3.81438	1.39932	0.391373	3.57542	0.000349662	0.014039	Total MEC	Non-Target
Fam46b	104.982	1.39851	0.220672	6.33752	2.33e-10	1.13e-07	Total MEC	Non-Target
Anxa5	5992.03	1.38752	0.249812	5.55427	2.79e-08	8.46e-06	Total MEC	Non-Target
Adamts14	42.9627	1.38268	0.366146	3.7763	0.000159173	0.00789171	Total MEC	Non-Target
Ccl19	23.4856	1.3814	0.390911	3.53379	0.00040965	0.0158636	Total MEC	Non-Target
Krt81	45.5851	1.37924	0.314811	4.38116	1.18e-05	0.00108051	Total MEC	Target
Foxq1	1902.52	1.37833	0.324907	4.24223	2.21e-05	0.00178811	Total MEC	Target
Hif3a	10.3513	1.37681	0.392878	3.50443	0.00045759	0.0173104	Total MEC	Target
Fubp3	466.529	1.36694	0.35665	3.83274	0.000126726	0.00660904	Total MEC	Non-Target
Mtfr2	63.4933	1.36341	0.250787	5.43651	5.43e-08	1.42e-05	Total MEC	Target
Ass1	547.225	1.36167	0.363657	3.74437	0.000180847	0.00876707	Total MEC	Target
Rpl3l	14.3818	1.35956	0.386121	3.52107	0.000429802	0.0164976	Total MEC	Non-Target
Chad	29.7453	1.35487	0.391504	3.46067	0.000538832	0.0194828	Total MEC	Non-Target
Ramp1	109.463	1.34905	0.318486	4.23583	2.28e-05	0.00181124	Total MEC	Target
Cenpa	50.9562	1.34746	0.29561	4.55822	5.16e-06	0.000572242	Total MEC	Non-Target
Slc5a9	526.26	1.33966	0.362296	3.6977	0.000217558	0.00992201	Total MEC	Target
Thada	1138.94	1.33847	0.318746	4.19918	2.68e-05	0.0019922	Total MEC	Target
Il22ra2	47.8391	1.33398	0.383	3.48298	0.000495865	0.0183387	Total MEC	Non-Target
Hamp	71.5151	1.33179	0.363192	3.6669	0.000245504	0.0107832	Total MEC	Non-Target
Bmf	153.406	1.32432	0.224995	5.88599	3.96e-09	1.57e-06	Total MEC	Target
Tnfaip2	1069.06	1.32371	0.357512	3.70256	0.000213431	0.00982173	Total MEC	Target
Kb15	35.8938	1.32067	0.393396	3.3571	0.000787644	0.026034	Total MEC	Non-Target
Sult5a1	3321.59	1.32017	0.382441	3.45197	0.000556508	0.0200114	Total MEC	Non-Target
Necab1	65.0957	1.31841	0.390129	3.37942	0.000726388	0.0246313	Total MEC	Target
Osm	10.1392	1.30906	0.369043	3.54717	0.000389388	0.0152244	Total MEC	Non-Target
Susd4	289.893	1.30357	0.341685	3.81512	0.000136114	0.00701418	Total MEC	Non-Target
Atg9b	9.82154	1.30065	0.307103	4.23522	2.28e-05	0.00181124	Total MEC	Target
Wfdc3	112.747	1.29991	0.370206	3.51132	0.000445889	0.0169658	Total MEC	Non-Target
Slc28a3	677.935	1.2994	0.367063	3.53999	0.000400146	0.015563	Total MEC	Target
Aurkb	86.8523	1.28736	0.298989	4.30571	1.66e-05	0.00142395	Total MEC	Target
Hpgd	419.971	1.28596	0.39217	3.2791	0.00104139	0.0318477	Total MEC	Non-Target
Cidec	479.573	1.27747	0.320093	3.99092	6.58e-05	0.00396991	Total MEC	Non-Target
Abcb9	194.957	1.27616	0.297205	4.29387	1.76e-05	0.00149234	Total MEC	Non-Target
Fcmr	13.2977	1.2672	0.341165	3.71434	0.000203738	0.00962715	Total MEC	Non-Target
Alas1	2047.63	1.26133	0.148982	8.46632	2.53e-17	1.66e-13	Total MEC	Non-Target
Abat	54.5884	1.25946	0.391418	3.2177	0.00129225	0.037256	Total MEC	Non-Target
Aqp8	8.81865	1.25847	0.360198	3.49384	0.000476132	0.0178234	Total MEC	Target
RT1-CE15	3145.14	1.25728	0.306234	4.10562	4.03e-05	0.0027477	Total MEC	Target
Glrx	1026.63	1.25518	0.325131	3.86054	0.000113139	0.00606915	Total MEC	Target
Fabp1	18.5856	1.25305	0.369574	3.39051	0.000697626	0.0238413	Total MEC	Non-Target
Gbgt1	30.8057	1.24575	0.387978	3.21089	0.00132325	0.0377448	Total MEC	Non-Target
Adcy2	52.7832	1.24168	0.390891	3.17654	0.00149044	0.0407273	Total MEC	Non-Target
Ctrc	151.091	1.23987	0.327653	3.7841	0.000154268	0.0077069	Total MEC	Non-Target
Hapln2	249.82	1.23808	0.359424	3.44462	0.000571862	0.0205071	Total MEC	Target
Prap1	5.13192	1.23603	0.384519	3.21449	0.00130675	0.0375089	Total MEC	Non-Target
Slc4a11	152.283	1.23013	0.387664	3.17319	0.00150772	0.0411137	Total MEC	Target
Adh1	66.7083	1.22995	0.379846	3.23803	0.00120358	0.0354016	Total MEC	Non-Target
RGD1309534	1178.21	1.22345	0.352044	3.47527	0.000510347	0.018659	Total MEC	Non-Target
Slc43a2	1213.67	1.22247	0.317206	3.85386	0.000116272	0.00618654	Total MEC	Non-Target
Cdca3	137.036	1.22081	0.349264	3.49537	0.000473397	0.0178234	Total MEC	Non-Target
Cd69	20.9259	1.21798	0.355441	3.42667	0.000611034	0.0217925	Total MEC	Target
Dact2	2405.5	1.21745	0.271895	4.47763	7.55e-06	0.000748425	Total MEC	Non-Target
Tmprss4	2732.75	1.21598	0.372477	3.26457	0.00109631	0.0331401	Total MEC	Non-Target
Cd52	29.5472	1.2158	0.382369	3.17964	0.0014746	0.0403975	Total MEC	Target
Sema5b	147.889	1.20865	0.370521	3.26202	0.0011062	0.0332852	Total MEC	Non-Target
Ankrd22	466.39	1.20801	0.2555	4.72802	2.27e-06	0.000282618	Total MEC	Non-Target
Ly6al	8.56252	1.20751	0.390995	3.08829	0.00201314	0.0499999	Total MEC	Non-Target
Gpr68	40.3081	1.20401	0.300121	4.01173	6.03e-05	0.00373903	Total MEC	Non-Target
Mtus2	25.2302	1.20075	0.356865	3.36471	0.000766231	0.0255847	Total MEC	Target
Racgap1	91.3933	1.19424	0.241383	4.94751	7.52e-07	0.00011618	Total MEC	Target
Madcam1	40.0797	1.19284	0.363595	3.28069	0.00103552	0.0318166	Total MEC	Non-Target
Msc	8.28057	1.19144	0.379492	3.13957	0.00169195	0.044649	Total MEC	Non-Target
Slpi	109.213	1.18897	0.314711	3.77798	0.000158106	0.00786862	Total MEC	Non-Target
Cdo1	1343.11	1.18667	0.383539	3.09401	0.0019747	0.0492321	Total MEC	Non-Target
Bbox1	5.19292	1.18274	0.378056	3.12849	0.00175707	0.0458134	Total MEC	Non-Target
Slc22a4	27.4522	1.18038	0.338314	3.489	0.000484832	0.0180283	Total MEC	Target
Vil1	113.29	1.17343	0.379175	3.09469	0.00197021	0.0492321	Total MEC	Non-Target
Cpne5	36.9745	1.16085	0.343947	3.37509	0.000737926	0.0248936	Total MEC	Target
Pnmt	857.14	1.15803	0.356375	3.24946	0.00115624	0.0343476	Total MEC	Target
Il34	650.483	1.15783	0.307734	3.76243	0.000168267	0.00818754	Total MEC	Target
Slc22a3	150.16	1.15533	0.323288	3.5737	0.000351967	0.0140884	Total MEC	Target
RT1-S2	167.962	1.14654	0.313465	3.65762	0.000254564	0.0109312	Total MEC	Non-Target
Defb52	7.61385	1.14073	0.354072	3.22174	0.00127417	0.0369792	Total MEC	Non-Target
RT1-CE3	1042.83	1.13703	0.253351	4.48795	7.19e-06	0.000721603	Total MEC	Target
Ns5atp9	75.049	1.13199	0.359902	3.14526	0.00165938	0.0439669	Total MEC	Non-Target
Sh2b2	403.777	1.13051	0.352096	3.21081	0.00132362	0.0377448	Total MEC	Target
Pced1b	184.088	1.11986	0.212988	5.25786	1.46e-07	3.18e-05	Total MEC	Target
Plekhs1	1763.95	1.11953	0.257661	4.34499	1.39e-05	0.00123181	Total MEC	Target
Adtrp	25.7389	1.11859	0.332543	3.36375	0.000768903	0.0256086	Total MEC	Target
Cbs	287.003	1.11773	0.301004	3.71336	0.000204529	0.00962977	Total MEC	Non-Target
Sdcbp2	139.25	1.10836	0.35615	3.11206	0.00185788	0.0474958	Total MEC	Non-Target
Nrg4	11.18	1.10342	0.355439	3.10438	0.00190676	0.0483674	Total MEC	Non-Target
Hsf2bp	46.1518	1.09748	0.241707	4.54053	5.61e-06	0.000602028	Total MEC	Target
Gna15	317.086	1.08595	0.346962	3.12988	0.00174878	0.0458134	Total MEC	Non-Target
Iqgap3	168.485	1.08112	0.242817	4.45238	8.49e-06	0.000835759	Total MEC	Non-Target
Smad7	1898.42	1.07412	0.289395	3.71159	0.000205961	0.00966244	Total MEC	Target
Ccl11	26.1913	1.07335	0.332895	3.2243	0.00126282	0.0367313	Total MEC	Non-Target
Akr1e2	293.322	1.0731	0.336649	3.1876	0.00143458	0.0397598	Total MEC	Target
Myrf	16.0758	1.07213	0.339277	3.16004	0.00157747	0.0423437	Total MEC	Target
Ccnb2	51.9613	1.06987	0.300251	3.56325	0.000366296	0.0144847	Total MEC	Non-Target
Mt1	11163.5	1.0642	0.290587	3.66223	0.000250032	0.0108381	Total MEC	Target
Ccnf	38.5915	1.06244	0.234879	4.52334	6.09e-06	0.000632344	Total MEC	Non-Target
Cyp2u1	150.694	1.05073	0.308177	3.40949	0.000650848	0.0227172	Total MEC	Non-Target
Ggt7	24.0908	1.04991	0.329251	3.18878	0.00142873	0.0397598	Total MEC	Non-Target
Depdc7	497.754	1.04954	0.270432	3.88096	0.000104046	0.00565086	Total MEC	Non-Target
Aldh1l1	92.2775	1.04748	0.258894	4.04601	5.21e-05	0.00340962	Total MEC	Non-Target
Chrdl2	536.892	1.04638	0.328521	3.18511	0.00144699	0.0399571	Total MEC	Non-Target
Nusap1	83.0827	1.03711	0.292391	3.54699	0.000389654	0.0152244	Total MEC	Non-Target
RT1-CE6	487.974	1.03025	0.319428	3.2253	0.00125841	0.0366846	Total MEC	Non-Target
LOC303566	46.5887	1.02556	0.328841	3.11872	0.00181639	0.0468006	Total MEC	Target
Slc2a9	532.485	1.02444	0.223657	4.5804	4.64e-06	0.000532835	Total MEC	Target
Pttg1	121.628	1.02366	0.330803	3.09448	0.0019716	0.0492321	Total MEC	Non-Target
Fut4	66.7031	1.02175	0.278439	3.66956	0.000242968	0.0107738	Total MEC	Non-Target
Fam105a	64.0592	1.0113	0.239708	4.21888	2.46e-05	0.00189038	Total MEC	Target
Mis18a	61.1361	1.00789	0.286342	3.51989	0.000431727	0.016523	Total MEC	Non-Target
Mfn1	1443.08	1.00303	0.319973	3.13473	0.0017201	0.0452097	Total MEC	Non-Target
Tnip1	3639.7	1.0023	0.221572	4.52362	6.08e-06	0.000632344	Total MEC	Target
Steap3	930.377	1.00028	0.222927	4.48704	7.22e-06	0.000721603	Total MEC	Target
Wdr62	42.3022	0.993872	0.243603	4.07988	4.51e-05	0.00300907	Total MEC	Non-Target
RT1-O1	541.113	0.982681	0.250026	3.93031	8.48e-05	0.00493517	Total MEC	Non-Target
Gnb4	661.481	0.972495	0.289637	3.35763	0.000786139	0.026034	Total MEC	Non-Target
Ech1	6384.83	0.968024	0.141461	6.84303	7.75e-12	6.34e-09	Total MEC	Non-Target
Plekhf1	654.589	0.965625	0.289002	3.34125	0.00083403	0.0271558	Total MEC	Non-Target
Lbh	948.913	0.963549	0.30666	3.14208	0.00167753	0.0443579	Total MEC	Non-Target
Mogat1	81.5286	0.960996	0.23951	4.01235	6.01e-05	0.00373903	Total MEC	Non-Target
Lurap1l	323.529	0.959508	0.227891	4.21038	2.55e-05	0.00191778	Total MEC	Target
RT1-CE2	2658.92	0.958775	0.217061	4.41708	1e-05	0.000943043	Total MEC	Non-Target
Pdk2	1886.99	0.950297	0.205457	4.62529	3.74e-06	0.00043717	Total MEC	Target
Lpin1	1487.74	0.927875	0.264128	3.51297	0.000443126	0.0169098	Total MEC	Target
Sox4	12420.1	0.926575	0.192653	4.80955	1.51e-06	0.000208417	Total MEC	Target
B3galt4	34.2525	0.921642	0.247199	3.72834	0.000192748	0.00924131	Total MEC	Non-Target
LOC688459	1059.13	0.918699	0.296154	3.1021	0.00192153	0.0486477	Total MEC	Non-Target
Fas	249.703	0.900236	0.149817	6.00892	1.87e-09	7.64e-07	Total MEC	Non-Target
Smad3	2127.78	0.894287	0.279998	3.19391	0.0014036	0.0391993	Total MEC	Non-Target
Gch1	1058.17	0.887263	0.238458	3.72083	0.000198567	0.00948557	Total MEC	Non-Target
Sod2	30296.5	0.88306	0.172081	5.13166	2.87e-07	5.53e-05	Total MEC	Non-Target
Egln3	253.198	0.87912	0.209687	4.19254	2.76e-05	0.00202843	Total MEC	Non-Target
Angptl4	39267.3	0.872408	0.228733	3.81409	0.000136686	0.00701599	Total MEC	Non-Target
Nek2	44.565	0.868333	0.278299	3.12015	0.00180759	0.0466658	Total MEC	Target
Trim47	1634.62	0.867306	0.216705	4.00224	6.27e-05	0.00381992	Total MEC	Non-Target
Pars2	20.7721	0.863423	0.252101	3.42491	0.000615012	0.0218232	Total MEC	Non-Target
Nanp	46.0896	0.852955	0.205751	4.14557	3.39e-05	0.00236344	Total MEC	Non-Target
Eif4ebp3	97.0695	0.851775	0.229147	3.71715	0.000201486	0.00956666	Total MEC	Non-Target
Gnpda1	393.473	0.839226	0.185438	4.52566	6.02e-06	0.000632344	Total MEC	Non-Target
Prrg4	860.942	0.836138	0.234333	3.56817	0.000359485	0.0143047	Total MEC	Non-Target
Cpt2	282.269	0.835539	0.253495	3.29608	0.000980434	0.0305545	Total MEC	Target
Bub3	475.94	0.82899	0.190517	4.35127	1.35e-05	0.00120517	Total MEC	Target
Rras2	1452.8	0.826276	0.181131	4.56176	5.07e-06	0.000569875	Total MEC	Non-Target
RT1-CE1	308.608	0.809679	0.226429	3.57585	0.000349086	0.014039	Total MEC	Non-Target
Sbno2	4399.22	0.797213	0.251498	3.16986	0.00152511	0.0413295	Total MEC	Non-Target
Adgre5	741.954	0.796309	0.195526	4.07265	4.65e-05	0.00308195	Total MEC	Target
F8a1	585.145	0.780642	0.194996	4.00337	6.24e-05	0.00381952	Total MEC	Target
Mst1r	186.708	0.77264	0.243007	3.1795	0.00147529	0.0403975	Total MEC	Non-Target
Traf2	1511.89	0.768204	0.168433	4.56088	5.09e-06	0.000569875	Total MEC	Non-Target
Mtmr1	498.867	0.760895	0.148362	5.12863	2.92e-07	5.54e-05	Total MEC	Target
Slc31a2	638.221	0.75386	0.178062	4.2337	2.3e-05	0.00181259	Total MEC	Non-Target
Zfp703	670.593	0.752728	0.229417	3.28104	0.00103424	0.0318166	Total MEC	Target
Gpatch2l	255.06	0.743245	0.215212	3.45355	0.000553262	0.0199494	Total MEC	Non-Target
Fah	376.623	0.738031	0.201535	3.66205	0.000250209	0.0108381	Total MEC	Target
Dcaf13	696.463	0.735733	0.142085	5.17812	2.24e-07	4.41e-05	Total MEC	Non-Target
Tmem60	126.989	0.730758	0.199566	3.66174	0.000250512	0.0108381	Total MEC	Non-Target
Hyal2	392.099	0.728238	0.23111	3.15104	0.00162692	0.0433991	Total MEC	Non-Target
Sh3d21	760.829	0.718191	0.21907	3.27837	0.0010441	0.0318559	Total MEC	Target
Eif4ebp1	2373.51	0.705414	0.1615	4.3679	1.25e-05	0.00114026	Total MEC	Target
Tp53i11	1625.91	0.705277	0.110316	6.39324	1.62e-10	8.5e-08	Total MEC	Target
Lpxn	56.2748	0.701777	0.200837	3.49426	0.000475384	0.0178234	Total MEC	Non-Target
Cebpd	10228.8	0.699224	0.198031	3.53087	0.000414194	0.0159453	Total MEC	Target
Vegfa	10054.9	0.697574	0.126088	5.53242	3.16e-08	8.61e-06	Total MEC	Target
RT1-CE4	1906.64	0.690159	0.216901	3.18191	0.00146306	0.0402311	Total MEC	Target
Ints7	684.993	0.682467	0.0977892	6.97897	2.97e-12	2.59e-09	Total MEC	Target
Commd2	677.624	0.671118	0.18551	3.61769	0.000297244	0.0125101	Total MEC	Non-Target
Gclm	848.904	0.664454	0.130444	5.09377	3.51e-07	6.38e-05	Total MEC	Non-Target
RT1-CE16	6592.07	0.663745	0.212137	3.12885	0.0017549	0.0458134	Total MEC	Target
Zscan21	196.003	0.658623	0.155246	4.24246	2.21e-05	0.00178811	Total MEC	Non-Target
Gmeb1	693.568	0.65746	0.169262	3.88426	0.000102641	0.00562122	Total MEC	Non-Target
Cdk14	1026.3	0.644805	0.185737	3.47161	0.000517355	0.0188626	Total MEC	Target
Rnf128	1584.01	0.644608	0.203234	3.17175	0.00151521	0.0411465	Total MEC	Non-Target
Arl14ep	108.652	0.639084	0.206732	3.09137	0.00199238	0.0495785	Total MEC	Non-Target
Srp19	931.878	0.638983	0.154149	4.14523	3.39e-05	0.00236344	Total MEC	Non-Target
Txndc9	749.855	0.636658	0.157462	4.04326	5.27e-05	0.00343264	Total MEC	Non-Target
RGD1562218	669.374	0.632685	0.174091	3.63422	0.000278823	0.0117726	Total MEC	Target
Mrps35	737.456	0.631129	0.162158	3.89205	9.94e-05	0.00551286	Total MEC	Non-Target
Pkmyt1	547.605	0.61471	0.192871	3.18715	0.00143681	0.0397598	Total MEC	Non-Target
Mgat1	985.497	0.614423	0.17715	3.46838	0.000523604	0.0189846	Total MEC	Target
Col27a1	129.273	0.609949	0.142573	4.27817	1.88e-05	0.00159128	Total MEC	Non-Target
Nrbp1	5727.6	0.608779	0.186586	3.26273	0.00110345	0.0332789	Total MEC	Target
RT1-A3	2035.95	0.604973	0.194023	3.11805	0.00182054	0.0468153	Total MEC	Target
Mpzl1	5767.96	0.600587	0.132328	4.53863	5.66e-06	0.000602523	Total MEC	Target
Bet1l	702.878	0.599893	0.176117	3.40621	0.000658712	0.0229305	Total MEC	Target
Nrbf2	55.1414	0.595967	0.180396	3.30367	0.00095428	0.0300789	Total MEC	Non-Target
A3galt2	700.759	0.589367	0.139307	4.23071	2.33e-05	0.00182581	Total MEC	Non-Target
Zfp498	106.441	0.585161	0.158861	3.68348	0.000230072	0.0104201	Total MEC	Non-Target
Urgcp	1359.56	0.583342	0.184613	3.15981	0.00157871	0.0423437	Total MEC	Target
Prkrip1	661.072	0.582061	0.135133	4.3073	1.65e-05	0.00142306	Total MEC	Non-Target
Ncoa5	396.282	0.575487	0.115987	4.96164	6.99e-07	0.00011401	Total MEC	Non-Target
Ino80c	607.397	0.575204	0.113072	5.08707	3.64e-07	6.44e-05	Total MEC	Target
Acap3	750.705	0.575128	0.185681	3.09739	0.0019523	0.0490473	Total MEC	Non-Target
B4galt1	1444.85	0.574945	0.159704	3.60006	0.000318146	0.013095	Total MEC	Non-Target
Tmem189	2598.65	0.57266	0.154072	3.71684	0.000201726	0.00956666	Total MEC	Target
Psmd5	1170.15	0.570948	0.176771	3.22988	0.00123842	0.0362633	Total MEC	Non-Target
Gfod2	385.543	0.557053	0.126475	4.40445	1.06e-05	0.000977555	Total MEC	Non-Target
Pex11b	239.264	0.550258	0.155808	3.53164	0.000412988	0.0159453	Total MEC	Target
Nifk	1234.07	0.54819	0.131051	4.18302	2.88e-05	0.00210346	Total MEC	Target
Lsm8	916.998	0.545153	0.173296	3.14579	0.00165638	0.0439669	Total MEC	Target
Zadh2	215.531	0.543294	0.158955	3.41792	0.000631027	0.022203	Total MEC	Target
Dtnbp1	850.242	0.538114	0.158527	3.39447	0.000687625	0.023561	Total MEC	Target
Gtf2b	691.68	0.523958	0.112501	4.65736	3.2e-06	0.000384614	Total MEC	Non-Target
Net1	7649.47	0.523386	0.163879	3.19373	0.00140445	0.0391993	Total MEC	Non-Target
Tdg	1077.47	0.518469	0.146476	3.53962	0.000400697	0.015563	Total MEC	Non-Target
Sft2d1	4004.99	0.517493	0.161506	3.20418	0.00135448	0.0382911	Total MEC	Non-Target
Cpsf4	421.014	0.516752	0.155121	3.33129	0.000864439	0.0280065	Total MEC	Non-Target
Brd9	555.807	0.505366	0.137247	3.68218	0.000231252	0.0104374	Total MEC	Non-Target
Fam76a	825.762	0.501994	0.124316	4.03804	5.39e-05	0.0034926	Total MEC	Target
Fam175b	514.88	0.501875	0.148567	3.3781	0.000729896	0.0246863	Total MEC	Target
Egln2	1591.45	0.486865	0.150332	3.2386	0.00120117	0.0354016	Total MEC	Target
Gpank1	314.346	0.481759	0.147832	3.25882	0.00111876	0.033509	Total MEC	Non-Target
Nvl	366.262	0.473052	0.131174	3.6063	0.000310599	0.0128846	Total MEC	Target
Mob4	1717.19	0.469551	0.149152	3.14813	0.00164319	0.0437148	Total MEC	Target
Ddx24	1928.8	0.465981	0.109962	4.23764	2.26e-05	0.00181124	Total MEC	Non-Target
Ddx47	1494.06	0.461485	0.0815368	5.65984	1.52e-08	4.96e-06	Total MEC	Non-Target
Ciapin1	1599.78	0.460569	0.139175	3.30927	0.000935399	0.0297171	Total MEC	Non-Target
Sec24d	4282.57	0.457909	0.121476	3.76954	0.00016355	0.00805891	Total MEC	Target
Fkbp1a	10373.6	0.451742	0.133369	3.38715	0.000706223	0.0240723	Total MEC	Non-Target
Pafah1b2	2379.48	0.451174	0.135664	3.32567	0.000882052	0.0284364	Total MEC	Non-Target
Ccnh	2387.63	0.440105	0.112706	3.90489	9.43e-05	0.0052956	Total MEC	Target
Dync1i2	1300.63	0.433981	0.0906448	4.78771	1.69e-06	0.000230006	Total MEC	Target
Cstf1	549.008	0.427416	0.102763	4.15923	3.19e-05	0.00227151	Total MEC	Non-Target
Dctn5	551.722	0.424865	0.124403	3.41523	0.000637272	0.0223626	Total MEC	Non-Target
Hp1bp3	2276.26	0.419553	0.127671	3.28619	0.00101551	0.0314977	Total MEC	Non-Target
Pdcd7	406.345	0.412157	0.118362	3.48216	0.000497381	0.0183387	Total MEC	Non-Target
Ostf1	1346.88	0.409229	0.0864644	4.73292	2.21e-06	0.000278529	Total MEC	Non-Target
Zfp772	253.189	0.404128	0.104317	3.87405	0.000107043	0.00578961	Total MEC	Non-Target
Fip1l1	1556.88	0.403634	0.10512	3.83974	0.000123165	0.00647433	Total MEC	Non-Target
Pdhx	804.476	0.401716	0.102006	3.93816	8.21e-05	0.00481931	Total MEC	Non-Target
Med4	422.481	0.393727	0.126627	3.10935	0.00187499	0.0477467	Total MEC	Target
RGD1311703	2729.9	0.393668	0.109173	3.60591	0.000311066	0.0128846	Total MEC	Non-Target
Terf2ip	786.583	0.387751	0.115191	3.36614	0.000762281	0.0255179	Total MEC	Non-Target
Psap	26596.2	0.386173	0.117031	3.29976	0.000967687	0.0303081	Total MEC	Non-Target
Med8	228.687	0.383269	0.109185	3.51027	0.000447658	0.0169837	Total MEC	Non-Target
Clk3	2714.06	0.376938	0.0940124	4.00945	6.09e-05	0.00375755	Total MEC	Non-Target
Pgam5	822.006	0.372127	0.113483	3.27915	0.00104121	0.0318477	Total MEC	Non-Target
Nup35	362.678	0.370699	0.115114	3.22028	0.00128067	0.0370855	Total MEC	Non-Target
Mief1	336.333	0.370123	0.117975	3.13731	0.00170507	0.0449046	Total MEC	Non-Target
Med6	515.547	0.368751	0.0905588	4.07195	4.66e-05	0.00308195	Total MEC	Target
Fzr1	838.769	0.367111	0.102086	3.59609	0.000323034	0.0132545	Total MEC	Target
Ubxn4	4160.18	0.366006	0.0931999	3.92711	8.6e-05	0.00495733	Total MEC	Non-Target
LOC100125364	316.491	0.35843	0.115702	3.09787	0.00194915	0.0490473	Total MEC	Non-Target
Tbp	335.439	0.343913	0.0940304	3.65747	0.00025472	0.0109312	Total MEC	Non-Target
Stx6	2467.86	0.335652	0.0910871	3.68495	0.000228745	0.010396	Total MEC	Non-Target
Fbxo7	1102.59	0.319001	0.102116	3.12391	0.00178462	0.0463471	Total MEC	Non-Target
Ankzf1	590.246	0.315157	0.0842337	3.74146	0.000182956	0.00883659	Total MEC	Non-Target
Eif1ad	1350.34	0.314571	0.101524	3.09849	0.00194509	0.0490473	Total MEC	Non-Target
Cdc5l	1330.89	0.265465	0.0793542	3.34532	0.000821878	0.0270291	Total MEC	Target
Npap60	2221.6	0.247727	0.0725731	3.41348	0.000641379	0.0224465	Total MEC	Non-Target
Ppm1f	199.064	-0.396353	0.109836	-3.60859	0.00030786	0.0128331	Total MEC	Non-Target
Nomo1	2817.51	-0.399649	0.104273	-3.83271	0.000126738	0.00660904	Total MEC	Non-Target
Supt20	1409.43	-0.407419	0.108129	-3.76789	0.000164636	0.00807088	Total MEC	Non-Target
Minpp1	574.966	-0.428992	0.0867118	-4.94733	7.52e-07	0.00011618	Total MEC	Non-Target
Pogz	551.455	-0.435461	0.133753	-3.25571	0.00113111	0.0338015	Total MEC	Non-Target
Crkl	353.55	-0.436133	0.0895377	-4.87095	1.11e-06	0.000158015	Total MEC	Non-Target
Ppm1d	773.323	-0.436414	0.132315	-3.2983	0.00097272	0.0303865	Total MEC	Target
Myo9a	868.041	-0.456508	0.141414	-3.22818	0.00124582	0.0363986	Total MEC	Non-Target
Rfx7	367.742	-0.474474	0.142315	-3.33397	0.000856171	0.0278075	Total MEC	Non-Target
Pcna	5106.71	-0.482544	0.148961	-3.23939	0.00119787	0.0353926	Total MEC	Non-Target
Fos	138121	-0.486645	0.139297	-3.49358	0.000476598	0.0178234	Total MEC	Target
Rfesd	110.996	-0.488285	0.147283	-3.31529	0.000915497	0.0292939	Total MEC	Non-Target
Stip1	5461.76	-0.497657	0.102095	-4.87446	1.09e-06	0.000156932	Total MEC	Non-Target
Rnf216	964.488	-0.500541	0.131415	-3.80887	0.000139602	0.00708236	Total MEC	Non-Target
Ptdss2	895.739	-0.501878	0.104901	-4.78432	1.72e-06	0.000230717	Total MEC	Non-Target
Lrrc28	230.2	-0.504332	0.129019	-3.90897	9.27e-05	0.00524106	Total MEC	Non-Target
Akirin1	4093.27	-0.509038	0.139829	-3.64042	0.000272192	0.0115673	Total MEC	Non-Target
Fbxo33	1083.56	-0.509942	0.142354	-3.5822	0.000340707	0.0138494	Total MEC	Target
Gtf3c1	1882.83	-0.514832	0.10368	-4.9656	6.85e-07	0.000113477	Total MEC	Non-Target
Zfp142	375.681	-0.525302	0.137774	-3.81279	0.000137406	0.0070254	Total MEC	Non-Target
Tra2a	541.442	-0.528774	0.162504	-3.25392	0.00113823	0.0339369	Total MEC	Target
RT1-A1	9457.41	-0.535267	0.167886	-3.18827	0.00143125	0.0397598	Total MEC	Target
Foxk2	892.364	-0.539761	0.163804	-3.29516	0.000983666	0.0305824	Total MEC	Target
Ccdc91	965.916	-0.544752	0.139379	-3.90843	9.29e-05	0.00524106	Total MEC	Target
Map3k4	423.759	-0.556722	0.17992	-3.09428	0.00197293	0.0492321	Total MEC	Non-Target
Snx19	421.481	-0.559081	0.165282	-3.38258	0.000718076	0.0244127	Total MEC	Non-Target
Ankrd27	523.4	-0.56031	0.154028	-3.63772	0.00027506	0.0116513	Total MEC	Non-Target
Tcaim	131.302	-0.565036	0.166088	-3.40203	0.000668879	0.0230422	Total MEC	Non-Target
Ahsa1	2820.66	-0.573918	0.130006	-4.41455	1.01e-05	0.000943043	Total MEC	Non-Target
Polr1a	486.215	-0.57559	0.176312	-3.2646	0.00109619	0.0331401	Total MEC	Non-Target
Spata7	375.128	-0.580426	0.114102	-5.08689	3.64e-07	6.44e-05	Total MEC	Non-Target
Fosb	26531.5	-0.587026	0.17557	-3.34354	0.000827169	0.027067	Total MEC	Target
Dnal1	79.2511	-0.58847	0.156126	-3.76919	0.000163777	0.00805891	Total MEC	Non-Target
Spen	1039.58	-0.593961	0.150773	-3.93943	8.17e-05	0.00481558	Total MEC	Target
Pigb	104.197	-0.594919	0.164577	-3.61483	0.00030054	0.0126082	Total MEC	Non-Target
Tob2	5974.72	-0.59532	0.130718	-4.55423	5.26e-06	0.000578322	Total MEC	Target
Mycbp2	1017.89	-0.597205	0.187606	-3.18329	0.00145613	0.0401247	Total MEC	Non-Target
Slc25a33	908.746	-0.606355	0.107515	-5.63972	1.7e-08	5.44e-06	Total MEC	Non-Target
Atrip	192.75	-0.613142	0.16777	-3.65466	0.000257519	0.0110152	Total MEC	Non-Target
Dpp8	1783.37	-0.623404	0.169918	-3.66884	0.000243651	0.0107738	Total MEC	Non-Target
Agl	181.686	-0.630589	0.183693	-3.43285	0.000597279	0.0213601	Total MEC	Non-Target
Zc3h8	156.403	-0.632094	0.1456	-4.3413	1.42e-05	0.00123595	Total MEC	Non-Target
Btg2	37449.9	-0.635976	0.178384	-3.5652	0.000363579	0.0144209	Total MEC	Target
Pafah2	109.476	-0.642286	0.206178	-3.1152	0.0018382	0.0471769	Total MEC	Target
Hsp90ab1	63494.8	-0.649775	0.170246	-3.81669	0.000135255	0.00699745	Total MEC	Non-Target
Cdc14b	46.9058	-0.653419	0.209067	-3.1254	0.00177562	0.0462049	Total MEC	Target
Stxbp4	140.06	-0.66647	0.169692	-3.92754	8.58e-05	0.00495733	Total MEC	Target
Dclre1a	537.847	-0.666809	0.214418	-3.10986	0.00187175	0.0477467	Total MEC	Target
Pcnx1	879.966	-0.668707	0.209323	-3.19462	0.00140014	0.0391993	Total MEC	Non-Target
Tmem67	187.573	-0.668761	0.199968	-3.34434	0.000824795	0.027057	Total MEC	Non-Target
Gas5	1886.1	-0.670232	0.212549	-3.15331	0.00161428	0.0432093	Total MEC	Non-Target
Hebp2	177.869	-0.681816	0.13312	-5.1218	3.03e-07	5.66e-05	Total MEC	Non-Target
Slc35e2b	128.299	-0.683303	0.174122	-3.92427	8.7e-05	0.00499414	Total MEC	Non-Target
Xrcc5	499.291	-0.690181	0.171996	-4.01277	6e-05	0.00373903	Total MEC	Target
Mllt3	270.332	-0.698998	0.1703	-4.10452	4.05e-05	0.0027477	Total MEC	Target
Zfp287	44.0398	-0.699281	0.205805	-3.39778	0.000679359	0.0233389	Total MEC	Non-Target
Cdk6	338.864	-0.69929	0.190393	-3.67288	0.000239829	0.0107137	Total MEC	Target
Osbpl6	317.717	-0.699929	0.175076	-3.99785	6.39e-05	0.00387339	Total MEC	Target
Gatsl2	119.802	-0.719536	0.202586	-3.55176	0.000382657	0.0150408	Total MEC	Non-Target
Rhobtb2	77.1642	-0.726444	0.208603	-3.48243	0.000496888	0.0183387	Total MEC	Non-Target
Dagla	111.652	-0.733232	0.210728	-3.47953	0.000502302	0.0184681	Total MEC	Target
Il17rd	41.9919	-0.778199	0.211437	-3.68053	0.000232752	0.010469	Total MEC	Non-Target
Stx16	928.653	-0.779641	0.229172	-3.40199	0.00066896	0.0230422	Total MEC	Target
Hexim1	2001.44	-0.780132	0.224849	-3.46958	0.000521276	0.0189527	Total MEC	Non-Target
Ttc26	113.102	-0.780794	0.224591	-3.47652	0.000507972	0.0186242	Total MEC	Non-Target
Pdp2	680.989	-0.784744	0.244512	-3.20943	0.00132998	0.0378438	Total MEC	Target
Rbm43	124.525	-0.786866	0.147007	-5.35259	8.67e-08	2.03e-05	Total MEC	Non-Target
Tnfrsf19	335.252	-0.795805	0.220784	-3.60444	0.000312824	0.0129166	Total MEC	Target
Ttbk2	75.6495	-0.801161	0.210532	-3.80541	0.000141568	0.00715435	Total MEC	Target
Klhl11	766.641	-0.805081	0.213828	-3.76509	0.000166487	0.00813114	Total MEC	Non-Target
Bst2	726.245	-0.807347	0.227153	-3.5542	0.000379126	0.0149469	Total MEC	Non-Target
Pitpnm2	461.4	-0.814757	0.17938	-4.54207	5.57e-06	0.000602028	Total MEC	Non-Target
RT1-N3	215.047	-0.815031	0.195178	-4.17583	2.97e-05	0.00215899	Total MEC	Target
Pqlc3	736.236	-0.818059	0.246802	-3.31464	0.000917603	0.0292939	Total MEC	Non-Target
Ccnd1	6199.84	-0.828205	0.252092	-3.28533	0.00101862	0.0315194	Total MEC	Target
Dip2c	394.599	-0.828924	0.247713	-3.34631	0.000818953	0.0270007	Total MEC	Target
Cep295	177.982	-0.833107	0.225039	-3.70206	0.000213858	0.00982173	Total MEC	Non-Target
Wdr35	241.791	-0.852588	0.224389	-3.7996	0.000144928	0.00729603	Total MEC	Non-Target
Orai2	166.638	-0.856516	0.237251	-3.61017	0.000306002	0.0127964	Total MEC	Non-Target
Rab3a	92.0706	-0.85748	0.26661	-3.21623	0.00129887	0.0373646	Total MEC	Non-Target
Abhd6	99.8531	-0.868966	0.261146	-3.32751	0.00087625	0.0283191	Total MEC	Target
Tmem231	185.496	-0.873872	0.280737	-3.11278	0.00185333	0.0474722	Total MEC	Target
Dusp16	748.375	-0.883582	0.285136	-3.0988	0.00194303	0.0490473	Total MEC	Non-Target
Srgap1	59.4084	-0.894484	0.216373	-4.13399	3.57e-05	0.00245602	Total MEC	Non-Target
Abcc4	196.615	-0.905972	0.233381	-3.88194	0.000103626	0.00565086	Total MEC	Non-Target
Fan1	45.0486	-0.90726	0.246912	-3.67443	0.000238384	0.0106856	Total MEC	Non-Target
B4galnt1	73.0642	-0.919188	0.28609	-3.21294	0.00131384	0.0376299	Total MEC	Target
Nr4a2	2058.04	-0.924334	0.25768	-3.58714	0.00033432	0.0136321	Total MEC	Non-Target
Morn4	210.385	-0.924407	0.282464	-3.27266	0.00106542	0.0324308	Total MEC	Non-Target
Ubc	26037.4	-0.926	0.187192	-4.94679	7.54e-07	0.00011618	Total MEC	Target
Cask	408.544	-0.927033	0.277449	-3.34128	0.00083393	0.0271558	Total MEC	Non-Target
Bhlhb9	178.309	-0.936652	0.177539	-5.27574	1.32e-07	2.93e-05	Total MEC	Non-Target
RT1-CE14	1040.02	-0.937262	0.211278	-4.43615	9.16e-06	0.000887918	Total MEC	Non-Target
Cntnap1	48.6896	-0.939522	0.298181	-3.15084	0.00162801	0.0433991	Total MEC	Non-Target
Uba7	152.769	-0.940697	0.256646	-3.66534	0.000247006	0.0108129	Total MEC	Non-Target
Arhgef18	573.744	-0.946337	0.108992	-8.68267	3.87e-18	5.06e-14	Total MEC	Target
Zdhhc2	568.107	-0.951737	0.289902	-3.28296	0.00102724	0.031711	Total MEC	Non-Target
Mybpc2	104.309	-0.958519	0.2587	-3.70513	0.000211281	0.00982173	Total MEC	Non-Target
Msx2	150.124	-0.968283	0.301818	-3.20817	0.00133585	0.037872	Total MEC	Target
Klf2	6108.83	-0.969102	0.241999	-4.00457	6.21e-05	0.00381789	Total MEC	Target
P4ha1	904.967	-0.973344	0.262649	-3.70588	0.00021066	0.00982173	Total MEC	Non-Target
Trerf1	145.799	-0.976599	0.294128	-3.32032	0.000899137	0.0288451	Total MEC	Non-Target
Amer1	83.4999	-0.978617	0.232785	-4.20396	2.62e-05	0.00196178	Total MEC	Target
Prodh	65.6092	-0.979225	0.26446	-3.70273	0.000213294	0.00982173	Total MEC	Non-Target
Grb14	718.142	-0.979701	0.230339	-4.2533	2.11e-05	0.00176736	Total MEC	Target
Anks6	134.777	-0.983366	0.242193	-4.06026	4.9e-05	0.00322411	Total MEC	Non-Target
Hspb1	25700.7	-0.989146	0.316994	-3.12039	0.00180613	0.0466658	Total MEC	Target
Epb41l3	135.712	-1.00487	0.258302	-3.89031	0.000100117	0.00552923	Total MEC	Non-Target
Myo5a	107.876	-1.00667	0.274446	-3.66799	0.000244466	0.0107738	Total MEC	Non-Target
Pspn	18.1531	-1.00878	0.242057	-4.16753	3.08e-05	0.00220948	Total MEC	Non-Target
Pcdh9	136.51	-1.02189	0.322516	-3.1685	0.00153229	0.0414383	Total MEC	Non-Target
Htr1b	12.1133	-1.02196	0.318568	-3.20797	0.00133676	0.037872	Total MEC	Non-Target
Agpat5	537.339	-1.02453	0.276692	-3.70279	0.00021324	0.00982173	Total MEC	Non-Target
Gdf15	1203.2	-1.02875	0.328714	-3.12961	0.00175037	0.0458134	Total MEC	Target
Trpc1	147.748	-1.03219	0.221456	-4.6609	3.15e-06	0.000384614	Total MEC	Non-Target
Vangl2	311.496	-1.0357	0.257766	-4.018	5.87e-05	0.00371137	Total MEC	Non-Target
Slc36a4	79.9881	-1.03773	0.303448	-3.4198	0.00062667	0.0221091	Total MEC	Target
RT1-M6-2	33.2771	-1.04342	0.213295	-4.89191	9.99e-07	0.000145231	Total MEC	Non-Target
Prtg	58.4862	-1.04617	0.327254	-3.19681	0.00138957	0.0391142	Total MEC	Non-Target
Clca2	1631.78	-1.05158	0.321989	-3.26589	0.00109119	0.0331382	Total MEC	Non-Target
Khdrbs3	452.279	-1.06884	0.240152	-4.4507	8.56e-06	0.00083605	Total MEC	Target
Exnef	153.52	-1.07986	0.321353	-3.36035	0.00077844	0.0258604	Total MEC	Non-Target
Adap2	83.5327	-1.08021	0.346162	-3.12054	0.00180517	0.0466658	Total MEC	Non-Target
Hsph1	22018.3	-1.08241	0.334426	-3.23661	0.0012096	0.0354989	Total MEC	Target
Oas1a	211.464	-1.09889	0.248853	-4.41583	1.01e-05	0.000943043	Total MEC	Non-Target
Slc39a8	578.449	-1.10042	0.353995	-3.10858	0.00187989	0.0477783	Total MEC	Non-Target
Triqk	409.238	-1.1041	0.188329	-5.86262	4.56e-09	1.7e-06	Total MEC	Non-Target
Plxna3	297.209	-1.10438	0.162563	-6.79354	1.09e-11	7.96e-09	Total MEC	Non-Target
Rab32	361.415	-1.10465	0.333931	-3.30803	0.000939561	0.029777	Total MEC	Non-Target
Dnaja4	2244.09	-1.10986	0.264718	-4.19262	2.76e-05	0.00202843	Total MEC	Non-Target
Kcng3	53.3812	-1.11547	0.343937	-3.24322	0.00118186	0.0349986	Total MEC	Target
Abcg3l3	53.9117	-1.11669	0.278245	-4.01335	5.99e-05	0.00373903	Total MEC	Non-Target
Rnf24	44.9176	-1.12789	0.297317	-3.79355	0.000148508	0.00744757	Total MEC	Target
Rbm46	10.3078	-1.12815	0.347208	-3.24921	0.00115725	0.0343476	Total MEC	Non-Target
Dnah1	30.7993	-1.14622	0.294454	-3.89269	9.91e-05	0.00551286	Total MEC	Non-Target
Lrp2	85.1268	-1.15656	0.323328	-3.57704	0.000347503	0.0140385	Total MEC	Non-Target
Mpdz	391.043	-1.16115	0.268126	-4.33062	1.49e-05	0.0012889	Total MEC	Target
Fbxo16	30.0822	-1.16497	0.350509	-3.32365	0.000888488	0.0285735	Total MEC	Non-Target
Tmem255a	12.2877	-1.16524	0.362065	-3.21832	0.00128943	0.037256	Total MEC	Non-Target
Tfpi	752.115	-1.16792	0.25138	-4.64603	3.38e-06	0.000399022	Total MEC	Non-Target
Trpm3	317.893	-1.19522	0.281524	-4.24553	2.18e-05	0.00178811	Total MEC	Non-Target
Pou3f3	18.2833	-1.19879	0.377956	-3.17176	0.00151518	0.0411465	Total MEC	Non-Target
Gipc2	88.6625	-1.20327	0.28536	-4.21666	2.48e-05	0.00189787	Total MEC	Target
Vill	166.545	-1.20574	0.36541	-3.2997	0.000967897	0.0303081	Total MEC	Non-Target
Spef2	42.2717	-1.21939	0.384996	-3.16727	0.00153875	0.0415273	Total MEC	Non-Target
Capn8	68.3752	-1.22099	0.386021	-3.16303	0.00156138	0.0420513	Total MEC	Target
Ppp4r4	13.6852	-1.22515	0.343362	-3.56812	0.000359557	0.0143047	Total MEC	Non-Target
Abcg3l4	4.05265	-1.22901	0.361025	-3.40421	0.000663549	0.0230376	Total MEC	Non-Target
Reg3b	465.812	-1.23064	0.384648	-3.19941	0.00137711	0.0388469	Total MEC	Non-Target
Igf2bp2	77.2128	-1.23823	0.313438	-3.95048	7.8e-05	0.00461925	Total MEC	Target
Plg	483.769	-1.24016	0.388315	-3.19371	0.00140457	0.0391993	Total MEC	Non-Target
Tmem26	8.18381	-1.2456	0.356809	-3.49095	0.000481309	0.0179483	Total MEC	Non-Target
Gprc5d	7.65109	-1.25168	0.371276	-3.3713	0.000748137	0.0251732	Total MEC	Non-Target
Kcnab1	90.9745	-1.2553	0.384992	-3.26058	0.00111186	0.0333789	Total MEC	Non-Target
Caps2	17.3538	-1.25918	0.380347	-3.31062	0.000930907	0.0296463	Total MEC	Non-Target
Layn	78.5635	-1.27054	0.324458	-3.91588	9.01e-05	0.00512609	Total MEC	Target
Nat8l	118.268	-1.2782	0.379519	-3.36793	0.000757344	0.0254176	Total MEC	Non-Target
Serpinb9	2542.27	-1.28141	0.329537	-3.88852	0.000100857	0.00554672	Total MEC	Non-Target
Kctd8	236.984	-1.28205	0.388127	-3.30317	0.000955979	0.0300789	Total MEC	Non-Target
Slc7a2	148.137	-1.29103	0.291679	-4.42621	9.59e-06	0.000923017	Total MEC	Non-Target
Esm1	34.3926	-1.29672	0.355656	-3.646	0.000266359	0.0113563	Total MEC	Non-Target
Bche	609.933	-1.29751	0.392532	-3.30549	0.00094812	0.0299757	Total MEC	Non-Target
Ctse	245.71	-1.31666	0.386994	-3.40227	0.000668278	0.0230422	Total MEC	Non-Target
Rassf2	114.697	-1.32771	0.345136	-3.84693	0.000119609	0.00633831	Total MEC	Non-Target
Pcbd1	64.6091	-1.33103	0.266271	-4.99878	5.77e-07	9.81e-05	Total MEC	Non-Target
Plbd1	122.68	-1.33132	0.288465	-4.61518	3.93e-06	0.000454932	Total MEC	Target
Fgg	1135.99	-1.34145	0.391859	-3.4233	0.000618648	0.0218851	Total MEC	Non-Target
Reg3a	120.906	-1.34626	0.39309	-3.42481	0.000615231	0.0218232	Total MEC	Non-Target
Aff3	58.9221	-1.36917	0.356259	-3.84317	0.000121454	0.00641015	Total MEC	Target
Grip1	34.839	-1.37134	0.374546	-3.66135	0.000250895	0.0108381	Total MEC	Target
RT1-T24-1	137.039	-1.3965	0.177457	-7.86953	3.56e-15	9.32e-12	Total MEC	Non-Target
Kcnj11	14.1746	-1.41403	0.393355	-3.59481	0.00032463	0.0132784	Total MEC	Non-Target
Pabpc4l	4.75881	-1.42155	0.38409	-3.7011	0.000214667	0.00982441	Total MEC	Non-Target
Ttpa	24.2635	-1.43535	0.357145	-4.01896	5.85e-05	0.00371137	Total MEC	Non-Target
Adamts15	250.118	-1.43547	0.34932	-4.10933	3.97e-05	0.00271929	Total MEC	Target
Ptpru	210.975	-1.43549	0.370744	-3.87191	0.000107987	0.00581662	Total MEC	Non-Target
Bcas1	31.7366	-1.46569	0.308998	-4.74335	2.1e-06	0.000267129	Total MEC	Target
Dpysl5	32.4171	-1.46926	0.385503	-3.81129	0.000138245	0.00704081	Total MEC	Non-Target
Shc1	1713.56	-1.47779	0.206697	-7.14953	8.71e-13	1.04e-09	Total MEC	Non-Target
Cited1	1338.92	-1.48837	0.350126	-4.25096	2.13e-05	0.00177454	Total MEC	Non-Target
Masp1	49.2427	-1.48952	0.353752	-4.21064	2.55e-05	0.00191778	Total MEC	Non-Target
Cwh43	28.0067	-1.49843	0.33949	-4.41376	1.02e-05	0.000943043	Total MEC	Non-Target
Ptpro	39.1417	-1.51356	0.368988	-4.10192	4.1e-05	0.00275028	Total MEC	Non-Target
Rundc3a	36.8206	-1.51813	0.332733	-4.56261	5.05e-06	0.000569875	Total MEC	Non-Target
H19	34.882	-1.5366	0.392152	-3.91839	8.91e-05	0.00509517	Total MEC	Non-Target
Cdkn1b	160.31	-1.56979	0.220907	-7.10611	1.19e-12	1.3e-09	Total MEC	Target
Abcc8	206.938	-1.58137	0.393391	-4.01983	5.82e-05	0.00371137	Total MEC	Non-Target
Upk3a	9.87509	-1.65761	0.393316	-4.21445	2.5e-05	0.00190543	Total MEC	Non-Target
LOC310926	1324.28	-1.68104	0.264014	-6.36722	1.92e-10	9.69e-08	Total MEC	Target
Plppr4	106.822	-1.69674	0.356405	-4.76072	1.93e-06	0.000255036	Total MEC	Non-Target
Ly6g6e	215.001	-1.74611	0.362737	-4.8137	1.48e-06	0.000206303	Total MEC	Non-Target
RGD1359290	124.079	-1.78671	0.380802	-4.69197	2.71e-06	0.000334123	Total MEC	Target
Tmem150c	575.459	-1.83048	0.349803	-5.23288	1.67e-07	3.52e-05	Total MEC	Non-Target
Mx2	327.16	-1.85847	0.27741	-6.69935	2.09e-11	1.44e-08	Total MEC	Non-Target
Sptssb	13.4052	-1.86256	0.392459	-4.74589	2.08e-06	0.000266392	Total MEC	Non-Target
Apba2	57.7552	-1.90323	0.380568	-5.00103	5.7e-07	9.81e-05	Total MEC	Non-Target
Rad54b	86.5377	-2.0467	0.368717	-5.55088	2.84e-08	8.46e-06	Total MEC	Non-Target
Lefty1	236.939	-2.09272	0.393195	-5.32235	1.02e-07	2.35e-05	Total MEC	Non-Target
RT1-N2	3.48313	-2.18165	0.39338	-5.54592	2.92e-08	8.51e-06	Total MEC	Non-Target
Pcsk2	326.282	-2.74972	0.39049	-7.04171	1.9e-12	1.84e-09	Total MEC	Target
Gp2	1791.91	-2.96049	0.369763	-8.00646	1.18e-15	3.86e-12	Total MEC	Non-Target
Cryaa	136.918	4.49636	0.555984	8.08722	6.1e-16	2.37e-12	Basal	Non-Target
RT1-T24-4	65.1028	4.43695	0.780089	5.68775	1.29e-08	1.36e-05	Basal	Non-Target
Ccl19	61.9644	4.26877	0.713322	5.98435	2.17e-09	3.61e-06	Basal	Non-Target
Wap	19127.2	4.20101	0.468778	8.96162	3.2e-19	3.72e-15	Basal	Non-Target
Cldn1	204.356	4.05512	0.510237	7.94752	1.9e-15	5.54e-12	Basal	Target
Pigr	1480.85	3.60861	0.433244	8.32929	8.13e-17	4.73e-13	Basal	Non-Target
Alox12e	79.5367	3.42996	0.772261	4.44145	8.94e-06	0.00247572	Basal	Non-Target
C3	9475.04	3.05051	0.71369	4.27428	1.92e-05	0.00455405	Basal	Non-Target
Trh	61.7692	2.95529	0.854577	3.45819	0.000543823	0.0413625	Basal	Non-Target
Prss32	430.824	2.86083	0.77938	3.67065	0.000241931	0.0238589	Basal	Non-Target
Nos2	17.2107	2.84064	0.763607	3.72003	0.000199203	0.0212672	Basal	Target
Bai1	74.7847	2.82648	0.821231	3.44176	0.000577941	0.0431474	Basal	Non-Target
LOC690326	63.9936	2.79525	0.706848	3.95452	7.67e-05	0.0115897	Basal	Non-Target
Olr1	67.7949	2.72856	0.660999	4.12793	3.66e-05	0.0072216	Basal	Non-Target
Ngf	128.397	2.6946	0.649395	4.14939	3.33e-05	0.00705325	Basal	Target
Adora2a	173.285	2.6355	0.636611	4.13989	3.47e-05	0.00722051	Basal	Target
Dmkn	407.961	2.59	0.68116	3.80233	0.000143341	0.0168491	Basal	Non-Target
Cd69	20.9259	2.5233	0.711164	3.54813	0.000387978	0.0329555	Basal	Target
Slit1	612.9	2.52112	0.550561	4.57918	4.67e-06	0.00159771	Basal	Target
Lrrtm2	78.7465	2.49325	0.514536	4.84562	1.26e-06	0.000605277	Basal	Non-Target
Gper1	80.3736	2.45578	0.524066	4.68601	2.79e-06	0.00108064	Basal	Non-Target
Ccr7	19.1478	2.44047	0.664059	3.67508	0.000237777	0.0236497	Basal	Non-Target
Aqp3	1228.65	2.41901	0.629974	3.83986	0.000123105	0.0152401	Basal	Non-Target
Ramp1	109.463	2.41471	0.606508	3.98133	6.85e-05	0.0109245	Basal	Target
RT1-O1	541.113	2.40327	0.306486	7.84136	4.46e-15	1.04e-11	Basal	Non-Target
Lpo	396.106	2.40212	0.66509	3.61173	0.000304161	0.0274382	Basal	Non-Target
Meltf	198.176	2.39163	0.613474	3.89851	9.68e-05	0.0125147	Basal	Non-Target
Rem1	146.442	2.3742	0.649983	3.65271	0.000259483	0.0253748	Basal	Non-Target
Fcmr	13.2977	2.35031	0.65257	3.60162	0.000316246	0.0280928	Basal	Non-Target
Ccl2	4484.04	2.30859	0.579765	3.98194	6.84e-05	0.0109245	Basal	Non-Target
Ccl7	929.166	2.30807	0.616643	3.74296	0.000181864	0.0203496	Basal	Non-Target
Aldh1a7	328.095	2.26556	0.544348	4.16198	3.16e-05	0.00679908	Basal	Target
Gpr68	40.3081	2.24965	0.611252	3.68039	0.000232874	0.0236497	Basal	Non-Target
Il34	650.483	2.2015	0.55397	3.97404	7.07e-05	0.0110246	Basal	Target
Ggt6	68.1715	2.18052	0.527907	4.13049	3.62e-05	0.0072216	Basal	Non-Target
Slc5a9	526.26	2.11592	0.367641	5.75539	8.64e-09	1.02e-05	Basal	Target
Liph	136.099	2.05117	0.453027	4.52769	5.96e-06	0.00198265	Basal	Non-Target
Hephl1	1182.71	2.01378	0.422788	4.76308	1.91e-06	0.000792381	Basal	Non-Target
Ager	124.672	2.01087	0.510158	3.94166	8.09e-05	0.011678	Basal	Target
Gjb5	32.6406	2.01058	0.471498	4.26424	2.01e-05	0.00466847	Basal	Non-Target
Csf1	2051.18	1.95593	0.442579	4.41939	9.9e-06	0.00256734	Basal	Non-Target
Gjb3	71.3562	1.87837	0.403479	4.65544	3.23e-06	0.0012136	Basal	Target
Serpine1	4659.44	1.82854	0.497183	3.6778	0.000235251	0.0236497	Basal	Target
Acap1	80.2978	1.82422	0.378897	4.81455	1.48e-06	0.000660331	Basal	Non-Target
Tnip1	3639.7	1.76309	0.327285	5.38703	7.16e-08	5.21e-05	Basal	Target
Vsig8	40.7857	1.72554	0.48969	3.52375	0.000425481	0.0348685	Basal	Non-Target
Hsf2bp	46.1518	1.7126	0.448588	3.81777	0.000134665	0.0161557	Basal	Target
Cldn10	507.983	1.6701	0.333458	5.00841	5.49e-07	0.000290292	Basal	Non-Target
Kcnk3	72.6843	1.65418	0.403623	4.09832	4.16e-05	0.00756696	Basal	Non-Target
Fam20a	1481.09	1.64394	0.444993	3.6943	0.000220495	0.0233264	Basal	Target
Kcnn4	1317.67	1.56025	0.443156	3.52076	0.00043031	0.0350176	Basal	Non-Target
Akr1e2	293.322	1.54947	0.444615	3.48496	0.000492207	0.0389647	Basal	Target
Ttc9	433.378	1.46065	0.367668	3.97273	7.11e-05	0.0110246	Basal	Target
Bcl2l14	528.375	1.44816	0.374558	3.86631	0.000110493	0.0138259	Basal	Non-Target
Bid	607.245	1.44108	0.353819	4.07292	4.64e-05	0.00818586	Basal	Target
Plau	6698.31	1.3034	0.323954	4.02342	5.74e-05	0.00962465	Basal	Target
Csn1s2b	4614.94	1.29822	0.304986	4.25664	2.08e-05	0.00473526	Basal	Non-Target
Car8	889.183	1.22099	0.325325	3.75315	0.000174629	0.0200012	Basal	Non-Target
Kdm6b	700.972	1.19804	0.229361	5.22339	1.76e-07	0.000112987	Basal	Target
Mapk12	234.844	1.17841	0.3003	3.92412	8.7e-05	0.0120593	Basal	Non-Target
Fas	249.703	1.1629	0.2979	3.90366	9.47e-05	0.0124006	Basal	Non-Target
Cd3eap	990.439	1.15094	0.278833	4.12771	3.66e-05	0.0072216	Basal	Target
Arhgap8	1076.7	1.14081	0.272965	4.17934	2.92e-05	0.00654246	Basal	Target
Malsu1	399.735	1.12523	0.258496	4.35299	1.34e-05	0.00325576	Basal	Non-Target
Col27a1	129.273	1.12102	0.256839	4.36467	1.27e-05	0.00315222	Basal	Non-Target
Ercc1	1037.8	1.11528	0.170622	6.53656	6.29e-11	1.22e-07	Basal	Target
Ech1	6384.83	1.08981	0.194437	5.60494	2.08e-08	1.86e-05	Basal	Non-Target
Sh2d4a	1294.89	1.08071	0.314969	3.43117	0.000600994	0.043711	Basal	Non-Target
Rnd2	134.373	1.06717	0.27917	3.82264	0.000132029	0.0160044	Basal	Non-Target
Pc	6906.74	1.05434	0.303102	3.4785	0.000504222	0.0393801	Basal	Non-Target
Eif4ebp1	2373.51	1.03993	0.252166	4.124	3.72e-05	0.0072216	Basal	Target
Il18bp	323.704	1.03209	0.25666	4.02123	5.79e-05	0.00962465	Basal	Non-Target
Prkrip1	661.072	1.00032	0.176543	5.66615	1.46e-08	1.42e-05	Basal	Non-Target
Lpl	9388.74	0.992504	0.181448	5.46991	4.5e-08	3.49e-05	Basal	Non-Target
Efhd2	19173.8	0.98873	0.290647	3.40183	0.000669372	0.0480832	Basal	Target
Avpi1	570.482	0.893626	0.194898	4.5851	4.54e-06	0.00159771	Basal	Target
Dgat1	1789.07	0.892805	0.197721	4.51548	6.32e-06	0.0019869	Basal	Non-Target
Pank2	273.3	0.806707	0.162404	4.96729	6.79e-07	0.000343516	Basal	Non-Target
Dhrs3	2088.8	0.804753	0.231708	3.47313	0.000514422	0.0399088	Basal	Target
Mpzl1	5767.96	0.794131	0.203366	3.90494	9.42e-05	0.0124006	Basal	Target
B2m	69155.7	0.787958	0.219038	3.59735	0.000321473	0.0283408	Basal	Target
Alas1	2047.63	0.778778	0.21535	3.61633	0.00029881	0.0271661	Basal	Non-Target
Fam195b	1490.1	0.743708	0.185186	4.016	5.92e-05	0.00970219	Basal	Non-Target
Ino80c	607.397	0.736564	0.197706	3.72555	0.000194886	0.020999	Basal	Target
Ddx24	1928.8	0.672992	0.172814	3.89432	9.85e-05	0.0125929	Basal	Non-Target
Dusp10	656.212	0.669599	0.19116	3.50283	0.00046035	0.0372021	Basal	Target
Eif6	10338.9	0.612111	0.150049	4.07941	4.51e-05	0.00808323	Basal	Non-Target
Ntmt1	2615.59	0.518412	0.126319	4.10399	4.06e-05	0.00752247	Basal	Non-Target
Smad2	856.829	-0.505912	0.144676	-3.49686	0.000470763	0.0375224	Basal	Non-Target
Grsf1	2246.26	-0.552315	0.135927	-4.06334	4.84e-05	0.00840229	Basal	Non-Target
Minpp1	574.966	-0.558924	0.153482	-3.64163	0.000270918	0.0260551	Basal	Non-Target
Lrrc45	821.668	-0.584847	0.153325	-3.81442	0.000136505	0.0162093	Basal	Non-Target
Mfn2	573.409	-0.618769	0.139984	-4.42029	9.86e-06	0.00256734	Basal	Non-Target
Supt20	1409.43	-0.628732	0.176352	-3.5652	0.000363574	0.0311097	Basal	Non-Target
Paxip1	803.466	-0.633652	0.172009	-3.68384	0.000229746	0.0236497	Basal	Target
Ccng2	2790.19	-0.65549	0.175485	-3.73532	0.000187479	0.0205821	Basal	Non-Target
Cep104	524.188	-0.6763	0.199148	-3.39597	0.000683865	0.0488229	Basal	Target
Fbxo33	1083.56	-0.677034	0.173305	-3.9066	9.36e-05	0.0124006	Basal	Target
Tsc2	1430.82	-0.689414	0.154212	-4.47056	7.8e-06	0.00226964	Basal	Non-Target
Uhrf2	680.285	-0.692824	0.196121	-3.53263	0.000411453	0.0342005	Basal	Non-Target
Stt3a	6991.68	-0.695353	0.204153	-3.40604	0.000659129	0.0476415	Basal	Non-Target
Scrib	2527.24	-0.70311	0.14528	-4.8397	1.3e-06	0.000605277	Basal	Non-Target
Mtmr2	2200.78	-0.720254	0.163	-4.41874	9.93e-06	0.00256734	Basal	Non-Target
Cul4a	1410.19	-0.729275	0.20365	-3.58102	0.000342259	0.0297229	Basal	Non-Target
Wsb1	9329.41	-0.730916	0.212517	-3.43933	0.000583153	0.0431474	Basal	Target
Cdc23	1197.74	-0.733915	0.187936	-3.90513	9.42e-05	0.0124006	Basal	Non-Target
Lars2	303.485	-0.735547	0.214223	-3.43355	0.000595731	0.0436008	Basal	Target
Zdhhc6	760.863	-0.737743	0.208053	-3.54593	0.00039123	0.0329909	Basal	Non-Target
Snrnp200	2250.75	-0.752743	0.180366	-4.17343	3e-05	0.00658808	Basal	Non-Target
Tbccd1	379.837	-0.755641	0.192044	-3.93472	8.33e-05	0.011678	Basal	Non-Target
Spata7	375.128	-0.769402	0.219977	-3.49765	0.000469375	0.0375224	Basal	Non-Target
Pfas	688.132	-0.770412	0.20455	-3.76637	0.000165639	0.0192754	Basal	Non-Target
Dtnb	1506.09	-0.770953	0.215706	-3.57408	0.000351458	0.0302957	Basal	Target
Nnt	1775.41	-0.781259	0.190396	-4.10333	4.07e-05	0.00752247	Basal	Non-Target
Angel2	584.126	-0.809317	0.215693	-3.75217	0.000175314	0.0200012	Basal	Non-Target
Gtf2ird1	552.789	-0.824735	0.220185	-3.74564	0.000179933	0.0203289	Basal	Non-Target
Ttc13	1343.88	-0.845392	0.220722	-3.83012	0.000128083	0.0156895	Basal	Non-Target
Ipo9	1109.42	-0.863298	0.24375	-3.54174	0.000397495	0.0332781	Basal	Target
Dhx33	174.078	-0.882612	0.224189	-3.93691	8.25e-05	0.011678	Basal	Target
Slc38a7	208.516	-0.899772	0.24973	-3.60298	0.000314589	0.0280928	Basal	Target
Stx16	928.653	-0.899854	0.248003	-3.6284	0.000285181	0.0265261	Basal	Target
Phtf1	456.905	-0.900991	0.228757	-3.93864	8.19e-05	0.011678	Basal	Non-Target
Dock1	1433.84	-0.909871	0.250189	-3.63673	0.000276119	0.0263377	Basal	Target
Xpo4	586.679	-0.911798	0.221826	-4.11042	3.95e-05	0.00752247	Basal	Non-Target
Ube3b	1200.17	-0.913202	0.165845	-5.50635	3.66e-08	3.05e-05	Basal	Non-Target
Pik3r4	407.204	-0.915505	0.264278	-3.46417	0.000531868	0.0407194	Basal	Non-Target
Ankrd27	523.4	-0.915654	0.236358	-3.87402	0.000107056	0.0135414	Basal	Non-Target
Sipa1l1	579.467	-0.935097	0.239558	-3.90343	9.48e-05	0.0124006	Basal	Non-Target
Anapc1	646.938	-0.937631	0.254174	-3.68894	0.000225192	0.0236086	Basal	Non-Target
Tgfbrap1	390.366	-0.942202	0.208453	-4.51996	6.18e-06	0.0019869	Basal	Non-Target
RGD1359108	390.592	-0.944311	0.253269	-3.72849	0.000192632	0.0209501	Basal	Non-Target
Clcn3	1010.55	-0.950662	0.275619	-3.44919	0.000562274	0.0424882	Basal	Target
Inpp5f	328.588	-0.955435	0.277718	-3.4403	0.000581061	0.0431474	Basal	Non-Target
Aqr	854.333	-0.972136	0.211754	-4.59089	4.41e-06	0.00159771	Basal	Non-Target
Zmym6	241.677	-0.977598	0.265543	-3.6815	0.000231865	0.0236497	Basal	Target
Sec14l1	871.396	-0.981703	0.18827	-5.21434	1.84e-07	0.000112987	Basal	Target
Sord	357.527	-1.00305	0.208858	-4.80256	1.57e-06	0.000675168	Basal	Non-Target
Nfatc3	778.692	-1.02955	0.28376	-3.62825	0.00028535	0.0265261	Basal	Non-Target
Pex1	476.003	-1.02974	0.192029	-5.36245	8.21e-08	5.62e-05	Basal	Non-Target
Dusp16	748.375	-1.03021	0.283784	-3.63024	0.000283153	0.0265261	Basal	Non-Target
Mtmr9	257.719	-1.04034	0.205877	-5.05321	4.34e-07	0.000240749	Basal	Non-Target
Dpp8	1783.37	-1.0609	0.235913	-4.49701	6.89e-06	0.00211045	Basal	Non-Target
Ccser1	393.027	-1.06692	0.297401	-3.58749	0.000333879	0.0292132	Basal	Non-Target
Arhgef18	573.744	-1.07542	0.226651	-4.74483	2.09e-06	0.00083738	Basal	Target
Tmem260	1173.86	-1.07918	0.210299	-5.13164	2.87e-07	0.000167126	Basal	Target
Cep162	150.398	-1.11719	0.329419	-3.39139	0.000695379	0.0493423	Basal	Non-Target
Galnt7	586.78	-1.12855	0.252246	-4.47403	7.68e-06	0.00226964	Basal	Target
Celf2	87.2402	-1.1297	0.309822	-3.64629	0.000266051	0.0258003	Basal	Target
Vangl2	311.496	-1.2241	0.303301	-4.03593	5.44e-05	0.00930732	Basal	Non-Target
Cpne7	154.713	-1.23095	0.358033	-3.43809	0.000585829	0.0431474	Basal	Non-Target
Stk26	304.906	-1.25772	0.361351	-3.4806	0.000500283	0.0393364	Basal	Non-Target
Ahr	1495.27	-1.26011	0.319216	-3.94751	7.9e-05	0.011678	Basal	Target
Ocrl	457.107	-1.3042	0.226686	-5.75336	8.75e-09	1.02e-05	Basal	Non-Target
LOC310926	1324.28	-1.31728	0.380051	-3.46607	0.000528132	0.0407011	Basal	Target
Rhobtb2	77.1642	-1.42677	0.381591	-3.73901	0.000184747	0.0204752	Basal	Non-Target
Mpdz	391.043	-1.46142	0.370491	-3.94455	8e-05	0.011678	Basal	Target
Cdkn1b	160.31	-1.56229	0.350914	-4.45205	8.51e-06	0.00241404	Basal	Target
Slc38a4	44.767	-1.72871	0.393432	-4.39393	1.11e-05	0.00281615	Basal	Target
Tdrp	112.648	-1.95133	0.552817	-3.52979	0.000415884	0.0343237	Basal	Non-Target
Plppr4	106.822	-2.07547	0.564553	-3.67631	0.000236628	0.0236497	Basal	Non-Target
Kctd8	236.984	-2.10367	0.580073	-3.62657	0.000287213	0.0265261	Basal	Non-Target
Tmprss13	180.029	-2.35897	0.651598	-3.62029	0.000294273	0.0269642	Basal	Non-Target
Wif1	249.68	-2.60199	0.657739	-3.95596	7.62e-05	0.0115897	Basal	Non-Target
Gp2	1791.91	-3.33741	0.580083	-5.75333	8.75e-09	1.02e-05	Basal	Non-Target
Hephl1	1182.71	4.30731	0.409343	10.5225	6.8e-26	7.92e-22	Luminal	Non-Target
Sult5a1	3321.59	3.22283	0.434182	7.42276	1.15e-13	4.45e-10	Luminal	Non-Target
Hsp90ab1	63494.8	-0.989418	0.132773	-7.45197	9.2e-14	4.45e-10	Luminal	Non-Target
Anxa5	5992.03	2.1446	0.294401	7.28462	3.23e-13	9.38e-10	Luminal	Non-Target
Gp2	1791.91	-4.06672	0.570289	-7.13098	9.97e-13	2.32e-09	Luminal	Non-Target
Pigr	1480.85	2.89162	0.409844	7.05542	1.72e-12	3.34e-09	Luminal	Non-Target
Idh1	1295.46	1.91851	0.284765	6.73715	1.62e-11	2.69e-08	Luminal	Target
Aldh1a1	69.4293	2.88303	0.429771	6.70829	1.97e-11	2.86e-08	Luminal	Non-Target
Khdrbs3	452.279	-2.15104	0.330837	-6.50182	7.94e-11	1.03e-07	Luminal	Target
LOC690326	63.9936	4.23012	0.658166	6.42713	1.3e-10	1.39e-07	Luminal	Non-Target
Aldh1a7	328.095	3.37093	0.524593	6.4258	1.31e-10	1.39e-07	Luminal	Target
Cryaa	136.918	3.82079	0.620469	6.15791	7.37e-10	7.15e-07	Luminal	Non-Target
Wap	19127.2	2.78317	0.467724	5.95046	2.67e-09	2.39e-06	Luminal	Non-Target
Mx2	327.16	-2.42518	0.409668	-5.91988	3.22e-09	2.68e-06	Luminal	Non-Target
Hyal2	392.099	1.19327	0.204536	5.834	5.41e-09	4.2e-06	Luminal	Non-Target
Hspa8	35369.8	-1.01957	0.175491	-5.80981	6.25e-09	4.55e-06	Luminal	Target
LOC310926	1324.28	-2.19525	0.379921	-5.77817	7.55e-09	5.17e-06	Luminal	Target
Tns3	1906.17	1.63911	0.287686	5.69757	1.22e-08	7.86e-06	Luminal	Target
Alas1	2047.63	1.19882	0.215133	5.57244	2.51e-08	1.54e-05	Luminal	Non-Target
Liph	136.099	1.72086	0.317274	5.42389	5.83e-08	3.23e-05	Luminal	Non-Target
Dync1i2	1300.63	0.74535	0.137396	5.42484	5.8e-08	3.23e-05	Luminal	Target
Bet1l	702.878	0.902612	0.169815	5.31527	1.06e-07	5.63e-05	Luminal	Target
RT1-T24-1	137.039	-1.74396	0.332245	-5.24903	1.53e-07	7.74e-05	Luminal	Non-Target
RT1-CE14	1040.02	-1.30791	0.253477	-5.15987	2.47e-07	0.000119821	Luminal	Non-Target
Lsp1	458.879	2.62317	0.511512	5.12826	2.92e-07	0.000132527	Luminal	Non-Target
Tnc	375.99	2.08458	0.406674	5.12591	2.96e-07	0.000132527	Luminal	Non-Target
Tmem171	13.7868	3.46504	0.682595	5.07627	3.85e-07	0.000165896	Luminal	Non-Target
Slc25a33	908.746	-0.920369	0.182179	-5.05201	4.37e-07	0.000181699	Luminal	Non-Target
Tdg	1077.47	0.939921	0.190194	4.9419	7.74e-07	0.000310149	Luminal	Non-Target
Ints7	684.993	0.735304	0.148983	4.93547	8e-07	0.000310149	Luminal	Target
Fkbp5	531.24	2.2282	0.455628	4.89039	1.01e-06	0.000377771	Luminal	Target
Apba2	57.7552	-3.65685	0.762208	-4.79771	1.6e-06	0.00058364	Luminal	Non-Target
Astn2	214.732	3.40683	0.711335	4.78935	1.67e-06	0.000590043	Luminal	Non-Target
Klf2	6108.83	-1.38032	0.291379	-4.73722	2.17e-06	0.000741596	Luminal	Target
Extl1	1008.7	-1.43631	0.303871	-4.72669	2.28e-06	0.000758746	Luminal	Non-Target
Loxl4	76.6073	3.25932	0.694518	4.69292	2.69e-06	0.000870605	Luminal	Non-Target
Slit1	612.9	2.47211	0.528237	4.67991	2.87e-06	0.000902647	Luminal	Target
Ubc	26037.4	-1.37812	0.299053	-4.60828	4.06e-06	0.00124336	Luminal	Target
Zfp703	670.593	1.24692	0.273703	4.55573	5.22e-06	0.00155766	Luminal	Target
Oas1a	211.464	-2.00134	0.447594	-4.47132	7.77e-06	0.00226158	Luminal	Non-Target
Pcsk2	326.282	-3.73185	0.838645	-4.44986	8.59e-06	0.00232537	Luminal	Target
Serpinb9	2542.27	-2.25276	0.506005	-4.45205	8.51e-06	0.00232537	Luminal	Non-Target
Adgre5	741.954	1.4388	0.322743	4.45804	8.27e-06	0.00232537	Luminal	Target
Rhov	8781.17	-1.23693	0.278663	-4.4388	9.05e-06	0.00239253	Luminal	Non-Target
Hsph1	22018.3	-1.63574	0.369628	-4.42538	9.63e-06	0.00248966	Luminal	Target
Ube2s	5789.81	-0.80965	0.183433	-4.41388	1.02e-05	0.00256857	Luminal	Non-Target
Ly6g6e	215.001	-2.03207	0.463495	-4.38423	1.16e-05	0.00288189	Luminal	Non-Target
Pqlc3	736.236	-1.2812	0.295275	-4.33901	1.43e-05	0.00346988	Luminal	Non-Target
Mmp12	81.5885	2.17518	0.503284	4.32197	1.55e-05	0.0036726	Luminal	Non-Target
Ptdss2	895.739	-0.747111	0.173129	-4.31533	1.59e-05	0.00370905	Luminal	Non-Target
Psmd5	1170.15	0.738806	0.171476	4.30851	1.64e-05	0.00375021	Luminal	Non-Target
Plppr4	106.822	-2.14062	0.498074	-4.2978	1.73e-05	0.00386042	Luminal	Non-Target
Fos	138121	-0.825513	0.192375	-4.29116	1.78e-05	0.00390254	Luminal	Target
Serpinb6b	248.303	-2.21043	0.521046	-4.24229	2.21e-05	0.00476788	Luminal	Non-Target
Ech1	6384.83	0.821829	0.194378	4.22799	2.36e-05	0.00498875	Luminal	Non-Target
Arhgef18	573.744	-0.956184	0.226951	-4.21316	2.52e-05	0.00523289	Luminal	Target
Car8	889.183	1.29258	0.309176	4.18074	2.91e-05	0.00582967	Luminal	Non-Target
Eepd1	748.86	-1.06667	0.255093	-4.18148	2.9e-05	0.00582967	Luminal	Non-Target
Cdc37l1	576.708	0.783892	0.187888	4.17212	3.02e-05	0.00595226	Luminal	Target
Tmem106a	120.939	-2.14284	0.515724	-4.15502	3.25e-05	0.00630844	Luminal	Non-Target
Gclm	848.904	0.90884	0.219453	4.14139	3.45e-05	0.00658559	Luminal	Non-Target
Ctxn3	705.796	3.70987	0.899075	4.12631	3.69e-05	0.00680901	Luminal	Non-Target
Slc28a2	915.88	1.44464	0.349966	4.12795	3.66e-05	0.00680901	Luminal	Target
Ephb1	821.842	-2.07304	0.505426	-4.10158	4.1e-05	0.00746121	Luminal	Non-Target
Shisa8	156.161	2.91367	0.712209	4.09103	4.29e-05	0.0076887	Luminal	Non-Target
Gipc2	88.6625	-1.94524	0.477662	-4.07243	4.65e-05	0.0078558	Luminal	Target
Zfp503	2080.36	-1.47736	0.362796	-4.07216	4.66e-05	0.0078558	Luminal	Non-Target
RT1-A1	9457.41	-0.842871	0.206591	-4.07991	4.51e-05	0.0078558	Luminal	Target
Commd2	677.624	0.774254	0.189911	4.07693	4.56e-05	0.0078558	Luminal	Non-Target
Srf	918.865	-0.898361	0.22187	-4.04904	5.14e-05	0.00854946	Luminal	Target
Thada	1138.94	1.61142	0.399141	4.03722	5.41e-05	0.00886526	Luminal	Target
Gsta1	3091.17	2.90335	0.725862	3.99987	6.34e-05	0.0102433	Luminal	Non-Target
Hspb1	25700.7	-2.197	0.550597	-3.9902	6.6e-05	0.0103816	Luminal	Target
Abcb9	194.957	1.36453	0.341805	3.99213	6.55e-05	0.0103816	Luminal	Non-Target
Dpep1	2261.07	2.19862	0.552387	3.98022	6.89e-05	0.0105423	Luminal	Non-Target
Tp53i11	1625.91	0.900293	0.226065	3.98245	6.82e-05	0.0105423	Luminal	Target
Usp18	70.0304	-2.43028	0.612243	-3.96947	7.2e-05	0.0108862	Luminal	Non-Target
Pced1b	184.088	1.49142	0.377396	3.95187	7.75e-05	0.0114157	Luminal	Target
Tfpi	752.115	-1.44697	0.36586	-3.95497	7.65e-05	0.0114157	Luminal	Non-Target
Slc5a9	526.26	1.32567	0.335925	3.94632	7.94e-05	0.0114157	Luminal	Target
Pfkm	483.699	-1.16889	0.29622	-3.94602	7.95e-05	0.0114157	Luminal	Non-Target
Pdlim4	3153.5	1.90881	0.484264	3.94167	8.09e-05	0.0114832	Luminal	Target
Ptpru	210.975	-2.53058	0.642965	-3.93579	8.29e-05	0.0116261	Luminal	Non-Target
Bmf	153.406	1.68249	0.429637	3.91606	9e-05	0.0122382	Luminal	Target
Dnaja4	2244.09	-1.47561	0.376922	-3.9149	9.04e-05	0.0122382	Luminal	Non-Target
Pdzrn3	850.285	-1.05317	0.268898	-3.9166	8.98e-05	0.0122382	Luminal	Non-Target
Dusp7	954.194	1.07889	0.276441	3.90279	9.51e-05	0.0127073	Luminal	Target
Ncoa5	396.282	0.73928	0.189547	3.90025	9.61e-05	0.0127073	Luminal	Non-Target
Gpr87	92.2955	1.78898	0.461036	3.88034	0.000104309	0.0136387	Luminal	Non-Target
Cdkn1b	160.31	-1.3918	0.359638	-3.87	0.000108836	0.0139179	Luminal	Target
Plxna3	297.209	-1.1473	0.296413	-3.87061	0.000108562	0.0139179	Luminal	Non-Target
Aoc1	184.767	3.44059	0.893025	3.85273	0.000116807	0.0147475	Luminal	Non-Target
Aldh1l1	92.2775	1.4764	0.383426	3.85054	0.000117859	0.0147475	Luminal	Non-Target
Id2	6137.58	-1.47425	0.384604	-3.83315	0.000126511	0.0156618	Luminal	Target
Tmem60	126.989	1.01623	0.265345	3.82985	0.000128219	0.0157061	Luminal	Non-Target
Rassf2	114.697	-2.59522	0.678585	-3.82446	0.000131061	0.015887	Luminal	Non-Target
Gata6	32.6448	2.67021	0.699801	3.81567	0.000135812	0.0162933	Luminal	Non-Target
Stip1	5461.76	-0.755326	0.198718	-3.80099	0.00014412	0.0171135	Luminal	Non-Target
Shc1	1713.56	-1.57181	0.415516	-3.7828	0.000155075	0.0182284	Luminal	Non-Target
Lurap1l	323.529	1.38055	0.365977	3.77223	0.000161796	0.0187995	Luminal	Target
Banp	429.233	-0.942174	0.249905	-3.77013	0.000163165	0.0187995	Luminal	Non-Target
Bst2	726.245	-1.30135	0.345781	-3.7635	0.000167549	0.0191154	Luminal	Non-Target
Gpr3	222.522	-1.24118	0.330331	-3.75737	0.000171708	0.0193997	Luminal	Non-Target
Ahsa1	2820.66	-0.892466	0.237788	-3.7532	0.000174591	0.0195357	Luminal	Non-Target
Acss2	633.485	2.09133	0.560819	3.72906	0.000192194	0.0213006	Luminal	Target
Hpgd	419.971	2.85598	0.769331	3.7123	0.000205386	0.0225479	Luminal	Non-Target
Pitpnm2	461.4	-1.11528	0.301576	-3.69817	0.000217158	0.0236175	Luminal	Non-Target
Mt2A	15113.1	1.72252	0.466679	3.69103	0.000223352	0.023719	Luminal	Target
Sord	357.527	-0.786015	0.212786	-3.69393	0.000220816	0.023719	Luminal	Non-Target
Tuba4a	4746.31	-0.615459	0.166789	-3.69005	0.000224207	0.023719	Luminal	Non-Target
Tcaim	131.302	-1.04806	0.285787	-3.66729	0.000245133	0.0256992	Luminal	Non-Target
Otos	426.739	-2.16072	0.589577	-3.66487	0.000247465	0.0257121	Luminal	Target
Wdr35	241.791	-1.25106	0.341598	-3.66236	0.0002499	0.0257353	Luminal	Non-Target
Oasl2	132.188	-1.47381	0.403828	-3.64961	0.000262641	0.0268101	Luminal	Non-Target
Triqk	409.238	-1.31285	0.360204	-3.64475	0.000267649	0.0270838	Luminal	Non-Target
RGD1563692	144.996	2.45981	0.675345	3.6423	0.000270215	0.0271077	Luminal	Target
Galnt6	59.6243	-1.81212	0.499803	-3.62567	0.000288213	0.0286661	Luminal	Non-Target
Cmtm7	1278.71	-1.03212	0.28507	-3.62059	0.000293929	0.0289869	Luminal	Target
Cdhr1	118.667	2.60858	0.721241	3.61679	0.000298274	0.0291682	Luminal	Non-Target
Kctd8	236.984	-1.8804	0.520832	-3.61038	0.000305753	0.0296504	Luminal	Non-Target
LOC100911177	1027.88	-0.824211	0.229593	-3.58988	0.000330835	0.0316429	Luminal	Target
Nvl	366.262	0.640968	0.178584	3.58917	0.000331737	0.0316429	Luminal	Target
Fgfr2	2977.57	-1.6511	0.461046	-3.58121	0.000342003	0.0323568	Luminal	Target
Hspd1	10836.5	-1.03716	0.290734	-3.56737	0.000360576	0.0333841	Luminal	Non-Target
F8a1	585.145	1.02804	0.288163	3.56755	0.000360329	0.0333841	Luminal	Target
Minpp1	574.966	-0.560375	0.157112	-3.56673	0.000361467	0.0333841	Luminal	Non-Target
Clca2	1631.78	-1.28731	0.361621	-3.55984	0.000371075	0.0340016	Luminal	Non-Target
Col16a1	7026.04	-1.60129	0.450667	-3.55316	0.000380639	0.0346055	Luminal	Non-Target
Cd69	20.9259	2.58343	0.727627	3.55048	0.000384527	0.0346879	Luminal	Target
Il7	94.6968	1.90186	0.536067	3.54781	0.000388453	0.0347725	Luminal	Non-Target
Cldn10	507.983	1.084	0.305758	3.54528	0.000392189	0.034839	Luminal	Non-Target
Bicc1	218.366	2.03582	0.576659	3.53036	0.000414987	0.0363649	Luminal	Target
Lpxn	56.2748	1.42582	0.403918	3.52996	0.000415617	0.0363649	Luminal	Non-Target
Nap1l4	2609.76	0.40928	0.116069	3.52617	0.000421609	0.0366139	Luminal	Target
Birc3	7036.8	1.1328	0.321733	3.52094	0.000430022	0.0370679	Luminal	Non-Target
Mtfr2	69.2546	1.81711	0.517071	3.51424	0.000441017	0.0374607	Luminal	Target
Rnf125	740.986	1.41212	0.401759	3.51483	0.00044003	0.0374607	Luminal	Non-Target
Dmkn	407.961	2.35217	0.671992	3.50029	0.000464745	0.0391901	Luminal	Non-Target
Susd4	289.893	1.6535	0.473344	3.49324	0.000477201	0.0399112	Luminal	Non-Target
Pde8a	281.533	1.50882	0.432129	3.49159	0.000480155	0.0399112	Luminal	Target
Cwh43	28.0067	-1.92939	0.553281	-3.48718	0.000488135	0.0402412	Luminal	Non-Target
Marcks	5443.29	1.00231	0.287559	3.4856	0.000491041	0.0402412	Luminal	Target
Plau	6698.31	1.12677	0.323496	3.48309	0.000495663	0.0403358	Luminal	Target
Ctse	245.71	-2.39269	0.687747	-3.47903	0.000503228	0.040604	Luminal	Non-Target
Adprm	253.729	0.821283	0.236164	3.47759	0.000505936	0.040604	Luminal	Non-Target
Stx11	348.939	1.58122	0.455655	3.4702	0.000520062	0.0414518	Luminal	Target
C3	9475.04	2.47138	0.712961	3.46636	0.000527551	0.0417626	Luminal	Non-Target
Ehd3	388.393	-1.12878	0.326738	-3.45471	0.000550884	0.0433152	Luminal	Non-Target
Ciapin1	1599.78	0.460386	0.133399	3.4512	0.000558101	0.0435881	Luminal	Non-Target
Galnt7	586.78	-0.840249	0.244011	-3.44349	0.000574253	0.0445506	Luminal	Target
Fam133b	397.339	0.889723	0.258659	3.43975	0.000582251	0.0445766	Luminal	Target
B4galt1	1444.85	0.810002	0.235464	3.44003	0.00058165	0.0445766	Luminal	Non-Target
Klk1c9	390.672	3.07832	0.896937	3.43204	0.000599061	0.0454212	Luminal	Non-Target
Brd9	555.807	0.699278	0.203804	3.43112	0.000601089	0.0454212	Luminal	Non-Target
Tob2	5974.72	-0.786149	0.229453	-3.42618	0.000612128	0.045957	Luminal	Target
LOC290595	54.0573	2.11975	0.619702	3.42059	0.000624861	0.0466122	Luminal	Non-Target
Prkrip1	661.072	0.611392	0.178979	3.41601	0.000635466	0.0471014	Luminal	Non-Target
Ubd	2764.08	2.99578	0.879846	3.40489	0.000661916	0.0487513	Luminal	Non-Target
LOC690326	63.9936	7.08134	0.662829	10.6835	1.22e-26	2.27e-23	Luminal progenitor	Non-Target
Astn2	214.732	5.64279	0.572033	9.86444	5.94e-23	7.76e-20	Luminal progenitor	Non-Target
Aoc1	184.767	4.68857	0.802169	5.84487	5.07e-09	8.79e-07	Luminal progenitor	Non-Target
Hephl1	1182.71	4.53071	0.292894	15.4688	5.64e-54	7.37e-50	Luminal progenitor	Non-Target
Ctxn3	705.796	4.17242	0.815442	5.11676	3.11e-07	2.67e-05	Luminal progenitor	Non-Target
Pigr	1480.85	4.08444	0.298404	13.6876	1.2e-42	7.87e-39	Luminal progenitor	Non-Target
Klk1c9	390.672	4.01454	0.886076	4.5307	5.88e-06	0.000316255	Luminal progenitor	Non-Target
Sult5a1	3321.59	3.9396	0.317562	12.4058	2.43e-35	1.06e-31	Luminal progenitor	Non-Target
Mlana	81.8372	3.81991	0.711004	5.37256	7.76e-08	8.32e-06	Luminal progenitor	Non-Target
Wap	19127.2	3.81805	0.343105	11.1279	9.17e-29	2e-25	Luminal progenitor	Non-Target
Il1rn	2269.46	3.77103	0.728676	5.17519	2.28e-07	2.13e-05	Luminal progenitor	Non-Target
Aldh1a7	328.095	3.6508	0.386156	9.45421	3.25e-21	3.87e-18	Luminal progenitor	Target
Aldh1a1	69.4293	3.62192	0.312464	11.5915	4.55e-31	1.19e-27	Luminal progenitor	Non-Target
Alox12e	79.5367	3.50712	0.685757	5.11424	3.15e-07	2.67e-05	Luminal progenitor	Non-Target
Cryaa	136.918	3.47863	0.455103	7.64361	2.11e-14	1.29e-11	Luminal progenitor	Non-Target
Slit1	612.9	3.47825	0.393561	8.83788	9.76e-19	8.5e-16	Luminal progenitor	Target
Rbp2	9.56151	3.47293	0.846354	4.1034	4.07e-05	0.0015381	Luminal progenitor	Non-Target
St6galnac5	7.54577	3.4513	0.781117	4.41842	9.94e-06	0.000492314	Luminal progenitor	Non-Target
Prss32	430.824	3.4157	0.623247	5.48049	4.24e-08	5.04e-06	Luminal progenitor	Non-Target
Hsd17b2	19.741	3.40863	0.505419	6.74418	1.54e-11	4.91e-09	Luminal progenitor	Non-Target
Gsta1	3091.17	3.36646	0.570623	5.89961	3.64e-09	6.8e-07	Luminal progenitor	Non-Target
C3	9475.04	3.3467	0.557642	6.00153	1.95e-09	3.87e-07	Luminal progenitor	Non-Target
Drd4	24.7791	3.32397	0.84035	3.95545	7.64e-05	0.00253441	Luminal progenitor	Non-Target
Dmkn	407.961	3.30134	0.519236	6.35808	2.04e-10	5.68e-08	Luminal progenitor	Non-Target
Cdhr1	118.667	3.27453	0.564127	5.80459	6.45e-09	1.08e-06	Luminal progenitor	Non-Target
Psors1c2	33.113	3.2129	0.716716	4.48281	7.37e-06	0.000382126	Luminal progenitor	Target
Scn10a	5.42034	3.19439	0.826227	3.86623	0.000110531	0.00333685	Luminal progenitor	Non-Target
Trpc4	41.5823	3.17871	0.827888	3.83954	0.000123263	0.00362905	Luminal progenitor	Target
Stab2	24.8347	3.16962	0.788525	4.01969	5.83e-05	0.00206444	Luminal progenitor	Non-Target
Odf3l1	17.0713	3.11167	0.607776	5.11976	3.06e-07	2.67e-05	Luminal progenitor	Non-Target
Kb15	35.8938	3.05962	0.763327	4.00827	6.12e-05	0.00214357	Luminal progenitor	Non-Target
Mefv	19.7286	3.05346	0.730556	4.17964	2.92e-05	0.00116717	Luminal progenitor	Non-Target
Adh1	66.7083	3.01189	0.891838	3.37717	0.000732353	0.0141617	Luminal progenitor	Non-Target
Myom2	5.10552	2.97976	0.80393	3.7065	0.000210147	0.00555225	Luminal progenitor	Non-Target
Lpo	396.106	2.94743	0.50305	5.85912	4.65e-09	8.33e-07	Luminal progenitor	Non-Target
Mmp7	72.8395	2.93209	0.728028	4.02744	5.64e-05	0.002003	Luminal progenitor	Target
Ccna1	3.10557	2.92038	0.793833	3.67883	0.000234303	0.00599375	Luminal progenitor	Non-Target
Lsp1	458.879	2.90917	0.377654	7.70326	1.33e-14	8.67e-12	Luminal progenitor	Non-Target
Car6	286.634	2.90789	0.606291	4.7962	1.62e-06	0.000107691	Luminal progenitor	Target
Il1rl1	83.1133	2.90089	0.637357	4.55144	5.33e-06	0.000296215	Luminal progenitor	Non-Target
Tmem171	13.7868	2.86605	0.503898	5.68776	1.29e-08	1.93e-06	Luminal progenitor	Non-Target
Gpr87	92.2955	2.85369	0.304454	9.37312	7.04e-21	7.67e-18	Luminal progenitor	Non-Target
Hif3a	10.3513	2.82429	0.795116	3.55205	0.000382247	0.00876619	Luminal progenitor	Target
Csn2	981298	2.79839	0.710405	3.93915	8.18e-05	0.0026925	Luminal progenitor	Non-Target
Acot5	13.8615	2.77895	0.756356	3.67413	0.000238663	0.00606966	Luminal progenitor	Non-Target
Adcy2	52.7832	2.77634	0.72943	3.80618	0.000141131	0.00402809	Luminal progenitor	Non-Target
Ucp3	181.298	2.74585	0.668613	4.10679	4.01e-05	0.00152012	Luminal progenitor	Non-Target
Aqp3	1228.65	2.73701	0.476677	5.74186	9.36e-09	1.51e-06	Luminal progenitor	Non-Target
Glrb	36.7519	2.73243	0.631984	4.32358	1.54e-05	0.000696801	Luminal progenitor	Non-Target
Il7	94.6968	2.70651	0.392468	6.89613	5.34e-12	1.94e-09	Luminal progenitor	Non-Target
Liph	136.099	2.70061	0.229452	11.7698	5.58e-32	1.83e-28	Luminal progenitor	Non-Target
Pnmt	857.14	2.68706	0.905343	2.968	0.00299742	0.0399271	Luminal progenitor	Target
Cav3	26.4744	2.66683	0.777295	3.43091	0.000601558	0.0123641	Luminal progenitor	Non-Target
Slc9a4	13.4295	2.6573	0.681731	3.89788	9.7e-05	0.00302747	Luminal progenitor	Non-Target
Stath	16.8586	2.65445	0.593282	4.47419	7.67e-06	0.000394747	Luminal progenitor	Non-Target
Cd3e	5.85697	2.62707	0.753685	3.48564	0.00049097	0.0106258	Luminal progenitor	Non-Target
Bai1	74.7847	2.62533	0.714891	3.67235	0.000240334	0.00608847	Luminal progenitor	Non-Target
Dzip1-ps1	10.5103	2.59964	0.808289	3.21622	0.00129892	0.0216299	Luminal progenitor	Non-Target
S100g	5.42116	2.5977	0.753688	3.44665	0.000567577	0.0118331	Luminal progenitor	Non-Target
Olr1386	3.66485	2.59727	0.797417	3.2571	0.00112558	0.0195399	Luminal progenitor	Non-Target
Angptl1	215.736	2.59689	0.697663	3.72227	0.000197439	0.00529964	Luminal progenitor	Target
Aqp9	31.7908	2.5924	0.428876	6.04464	1.5e-09	3.16e-07	Luminal progenitor	Target
Neil3	6.52611	2.58705	0.658101	3.93109	8.46e-05	0.00272938	Luminal progenitor	Non-Target
Gucy2g	119.025	2.58048	0.655546	3.93638	8.27e-05	0.00271687	Luminal progenitor	Target
Fsd2	8.99929	2.57538	0.704559	3.65531	0.000256871	0.00637862	Luminal progenitor	Non-Target
Dpep1	2261.07	2.56211	0.411412	6.2276	4.74e-10	1.17e-07	Luminal progenitor	Non-Target
Cd177	21.0296	2.55159	0.793125	3.21713	0.00129478	0.0215886	Luminal progenitor	Non-Target
Cenpt	41.7581	2.54895	0.590862	4.31394	1.6e-05	0.00072287	Luminal progenitor	Non-Target
Il1a	70.1986	2.54369	0.559943	4.54277	5.55e-06	0.000303657	Luminal progenitor	Non-Target
Spon1	433.843	2.53167	0.620178	4.08216	4.46e-05	0.00164296	Luminal progenitor	Target
Ubd	2764.08	2.53143	0.769004	3.29183	0.000995395	0.01798	Luminal progenitor	Non-Target
Slc26a9	139.359	2.52717	0.583903	4.32806	1.5e-05	0.000685164	Luminal progenitor	Non-Target
Fstl4	18.9169	2.51914	0.66025	3.81543	0.000135948	0.0039047	Luminal progenitor	Non-Target
Il36g	7.27622	2.5031	0.808706	3.09519	0.00196687	0.0294512	Luminal progenitor	Non-Target
Wfdc10	3.81438	2.46014	0.841427	2.92377	0.00345824	0.0443633	Luminal progenitor	Non-Target
Tectb	6.20551	2.4185	0.769191	3.14421	0.00166535	0.0263872	Luminal progenitor	Non-Target
RGD1563692	144.996	2.41432	0.521513	4.62944	3.67e-06	0.000225016	Luminal progenitor	Target
Piwil1	7.62979	2.4036	0.780359	3.08012	0.00206918	0.0304599	Luminal progenitor	Non-Target
Srms	23.6522	2.3965	0.606671	3.95025	7.81e-05	0.0025836	Luminal progenitor	Non-Target
Ccr7	19.1478	2.39601	0.573195	4.18009	2.91e-05	0.00116717	Luminal progenitor	Non-Target
Il22ra2	47.8391	2.39354	0.349905	6.84055	7.89e-12	2.71e-09	Luminal progenitor	Non-Target
Bicc1	218.366	2.38163	0.429783	5.54148	3e-08	3.88e-06	Luminal progenitor	Target
Bbox1	5.19292	2.3514	0.608771	3.86254	0.000112216	0.00337992	Luminal progenitor	Non-Target
Cyfip2	63.4312	2.34863	0.440942	5.32639	1e-07	1.02e-05	Luminal progenitor	Non-Target
Slc43a2	1213.67	2.34579	0.387888	6.04758	1.47e-09	3.15e-07	Luminal progenitor	Non-Target
Lnc056	23.8808	2.34248	0.598767	3.91217	9.15e-05	0.00288812	Luminal progenitor	Target
RGD1561282	49.9874	2.32705	0.8006	2.90663	0.00365346	0.0458819	Luminal progenitor	Non-Target
Il36b	9.76867	2.32281	0.59803	3.88411	0.000102705	0.0031593	Luminal progenitor	Non-Target
Chad	29.7453	2.31599	0.671568	3.44862	0.00056345	0.0117658	Luminal progenitor	Non-Target
Cdca3	137.036	2.31082	0.494676	4.67137	2.99e-06	0.000185862	Luminal progenitor	Non-Target
Cenpa	50.9562	2.29922	0.38849	5.91835	3.25e-09	6.16e-07	Luminal progenitor	Non-Target
Calcb	58.7404	2.28707	0.599394	3.81563	0.000135837	0.0039047	Luminal progenitor	Non-Target
N4bp2l1	98.2565	2.282	0.46755	4.88075	1.06e-06	7.76e-05	Luminal progenitor	Target
Flrt3	1964.15	2.28053	0.493168	4.62424	3.76e-06	0.000228542	Luminal progenitor	Target
Troap	44.7979	2.25174	0.467974	4.81169	1.5e-06	0.000102428	Luminal progenitor	Non-Target
Slc5a9	526.26	2.24924	0.242348	9.281	1.68e-20	1.57e-17	Luminal progenitor	Target
Atp12a	36.4893	2.23168	0.636907	3.50394	0.000458434	0.0100493	Luminal progenitor	Non-Target
Slc1a2	107.664	2.22676	0.403646	5.51661	3.46e-08	4.39e-06	Luminal progenitor	Non-Target
Reg1a	7.03586	2.22256	0.763779	2.90995	0.00361489	0.0456558	Luminal progenitor	Non-Target
Abat	54.5884	2.2217	0.759589	2.92488	0.00344591	0.044292	Luminal progenitor	Non-Target
Skap1	7.67647	2.21681	0.728288	3.04386	0.00233563	0.0334774	Luminal progenitor	Target
Krt81	45.5851	2.20615	0.383053	5.75939	8.44e-09	1.4e-06	Luminal progenitor	Target
Slc28a3	677.935	2.20383	0.301402	7.31192	2.63e-13	1.28e-10	Luminal progenitor	Target
Cftr	12.59	2.19991	0.550353	3.99728	6.41e-05	0.00220998	Luminal progenitor	Non-Target
Gata6	32.6448	2.19132	0.519957	4.21443	2.5e-05	0.00104249	Luminal progenitor	Non-Target
RGD1561958	5.768	2.18274	0.748677	2.91546	0.0035516	0.0452433	Luminal progenitor	Non-Target
Dcc	36.8141	2.16819	0.588205	3.68612	0.000227701	0.00587891	Luminal progenitor	Non-Target
Il36rn	78.8217	2.14444	0.435635	4.92257	8.54e-07	6.44e-05	Luminal progenitor	Non-Target
Cit	44.9051	2.13258	0.46757	4.56098	5.09e-06	0.000286877	Luminal progenitor	Non-Target
Tmprss4	2732.75	2.12133	0.460828	4.60331	4.16e-06	0.000241589	Luminal progenitor	Non-Target
Rwdd2a	28.0504	2.11537	0.643187	3.28889	0.00100585	0.0180808	Luminal progenitor	Non-Target
Wfdc3	112.747	2.11287	0.546035	3.86947	0.000109072	0.00331578	Luminal progenitor	Non-Target
Tnfaip2	1069.06	2.11108	0.477278	4.42316	9.73e-06	0.000483443	Luminal progenitor	Target
Fam180a	40.9708	2.10542	0.470752	4.47246	7.73e-06	0.000396392	Luminal progenitor	Non-Target
Adamts14	42.9627	2.10286	0.652056	3.22497	0.00125984	0.021248	Luminal progenitor	Non-Target
LOC290595	54.0573	2.09944	0.466412	4.50125	6.76e-06	0.000357517	Luminal progenitor	Non-Target
Foxq1	1902.52	2.07492	0.338439	6.13086	8.74e-10	2.08e-07	Luminal progenitor	Target
Ccna2	201.524	2.06553	0.525024	3.93417	8.35e-05	0.00272398	Luminal progenitor	Target
Mmp12	81.5885	2.04237	0.359522	5.6808	1.34e-08	1.99e-06	Luminal progenitor	Non-Target
Cenpw	102.775	2.01964	0.414065	4.87759	1.07e-06	7.84e-05	Luminal progenitor	Non-Target
Gpr39	24.4174	2.0179	0.648122	3.11346	0.00184907	0.0280732	Luminal progenitor	Non-Target
Ush2a	25.9765	2.01488	0.655307	3.07471	0.00210706	0.0308093	Luminal progenitor	Non-Target
Galns	51.6033	1.98623	0.558541	3.5561	0.000376401	0.00866252	Luminal progenitor	Non-Target
Anxa5	5992.03	1.96916	0.210739	9.34406	9.27e-21	9.32e-18	Luminal progenitor	Non-Target
Atp2b2	17.8278	1.96808	0.58225	3.38012	0.000724537	0.014073	Luminal progenitor	Non-Target
Fras1	54.2951	1.96474	0.667166	2.9449	0.00323061	0.0421963	Luminal progenitor	Non-Target
Relt	1020.69	1.95611	0.456382	4.28613	1.82e-05	0.000789598	Luminal progenitor	Non-Target
Tnc	375.99	1.95153	0.289081	6.75081	1.47e-11	4.8e-09	Luminal progenitor	Non-Target
Tf	808047	1.93994	0.413817	4.68793	2.76e-06	0.000175986	Luminal progenitor	Non-Target
Hpgd	419.971	1.93957	0.613622	3.16086	0.00157304	0.0251817	Luminal progenitor	Non-Target
Traip	29.5538	1.93102	0.527947	3.6576	0.000254591	0.0063543	Luminal progenitor	Non-Target
Depdc1b	8.33562	1.92961	0.663233	2.9094	0.00362119	0.0456913	Luminal progenitor	Non-Target
Gbgt1	30.8057	1.92365	0.638939	3.01069	0.00260655	0.0362903	Luminal progenitor	Non-Target
Shisa8	156.161	1.9227	0.551141	3.48858	0.00048559	0.0105378	Luminal progenitor	Non-Target
Dram1	198.035	1.90909	0.392108	4.86878	1.12e-06	8.11e-05	Luminal progenitor	Non-Target
Krt71	112.904	1.90709	0.555947	3.43035	0.000602797	0.0123701	Luminal progenitor	Non-Target
Ccl9	12.3463	1.88179	0.564024	3.33637	0.000848793	0.0159188	Luminal progenitor	Non-Target
Oacyl	49.2966	1.87765	0.3683	5.09815	3.43e-07	2.87e-05	Luminal progenitor	Target
Gpr160	220.78	1.87174	0.506029	3.69888	0.000216552	0.00566154	Luminal progenitor	Non-Target
Rprml	63.6145	1.86572	0.503904	3.70253	0.00021346	0.00559188	Luminal progenitor	Non-Target
Ska1	51.6901	1.86489	0.538422	3.46362	0.000532967	0.0113938	Luminal progenitor	Non-Target
Psrc1	12.8516	1.85089	0.617039	2.99963	0.00270306	0.0371942	Luminal progenitor	Non-Target
Acss2	633.485	1.81769	0.417886	4.34973	1.36e-05	0.000638645	Luminal progenitor	Target
Mtus2	25.2302	1.81681	0.62409	2.91113	0.0036012	0.04558	Luminal progenitor	Target
Adtrp	25.7389	1.81217	0.44988	4.02811	5.62e-05	0.00200272	Luminal progenitor	Target
Phyhipl	10.043	1.81088	0.626612	2.88996	0.00385292	0.0472471	Luminal progenitor	Non-Target
Nrg4	11.18	1.80923	0.488149	3.7063	0.000210308	0.00555225	Luminal progenitor	Non-Target
RGD1309534	1178.21	1.80504	0.324121	5.56904	2.56e-08	3.49e-06	Luminal progenitor	Non-Target
Pdgfb	283.972	1.80062	0.350931	5.13097	2.88e-07	2.54e-05	Luminal progenitor	Target
Nusap1	83.0827	1.79838	0.377433	4.76476	1.89e-06	0.00012483	Luminal progenitor	Non-Target
Ankrd22	466.39	1.79215	0.346958	5.16532	2.4e-07	2.2e-05	Luminal progenitor	Non-Target
Fubp3	466.529	1.78941	0.617273	2.8989	0.00374478	0.0463997	Luminal progenitor	Non-Target
Aldh1l1	92.2775	1.78053	0.277797	6.40947	1.46e-10	4.34e-08	Luminal progenitor	Non-Target
Gna15	317.086	1.77869	0.581356	3.05955	0.00221666	0.03216	Luminal progenitor	Non-Target
Plk1	49.8577	1.77862	0.406288	4.37774	1.2e-05	0.000567959	Luminal progenitor	Non-Target
Osm	10.1392	1.77539	0.609845	2.91122	0.00360022	0.04558	Luminal progenitor	Non-Target
Cdkn3	98.4389	1.76603	0.442099	3.99464	6.48e-05	0.00221729	Luminal progenitor	Target
LOC303566	46.5887	1.76249	0.406041	4.34066	1.42e-05	0.00065615	Luminal progenitor	Target
Thada	1138.94	1.75801	0.28908	6.0814	1.19e-09	2.64e-07	Luminal progenitor	Target
Tk1	232.415	1.75484	0.573144	3.06178	0.00220027	0.0319933	Luminal progenitor	Non-Target
Hapln2	249.82	1.75279	0.380322	4.60869	4.05e-06	0.000237528	Luminal progenitor	Target
Osbp2	28.5743	1.74848	0.418258	4.18038	2.91e-05	0.00116717	Luminal progenitor	Target
Abcb9	194.957	1.74813	0.246192	7.1007	1.24e-12	5.07e-10	Luminal progenitor	Non-Target
Mtfr2	69.2546	1.7352	0.359388	4.82821	1.38e-06	9.48e-05	Luminal progenitor	Target
Krt39	24.1114	1.72584	0.558175	3.09193	0.0019886	0.029607	Luminal progenitor	Target
Cidec	479.573	1.72169	0.416376	4.13495	3.55e-05	0.001369	Luminal progenitor	Non-Target
Bid	607.245	1.72034	0.253371	6.78983	1.12e-11	3.76e-09	Luminal progenitor	Target
Ifnk	735.685	1.70925	0.593127	2.88175	0.00395467	0.0480145	Luminal progenitor	Target
Espl1	31.8943	1.69641	0.440882	3.84776	0.000119203	0.00353338	Luminal progenitor	Non-Target
Ccl19	61.9644	1.6878	0.587455	2.87306	0.00406512	0.049112	Luminal progenitor	Non-Target
Apobr	249.002	1.68564	0.350559	4.80844	1.52e-06	0.000103565	Luminal progenitor	Non-Target
Aqp8	8.81865	1.67971	0.579035	2.90088	0.00372115	0.0461946	Luminal progenitor	Target
Fkbp5	531.24	1.67224	0.33142	5.04566	4.52e-07	3.69e-05	Luminal progenitor	Target
Susd4	289.893	1.67164	0.345831	4.83369	1.34e-06	9.37e-05	Luminal progenitor	Non-Target
Kif22	118.683	1.66184	0.53143	3.12712	0.0017653	0.0271802	Luminal progenitor	Non-Target
Spns3	163.333	1.65516	0.384748	4.30194	1.69e-05	0.000747441	Luminal progenitor	Non-Target
Psapl1	131.246	1.65232	0.576228	2.86748	0.00413752	0.0498693	Luminal progenitor	Non-Target
Bmf	153.406	1.6496	0.311116	5.30219	1.14e-07	1.15e-05	Luminal progenitor	Target
Fam46b	104.982	1.64449	0.340372	4.83146	1.36e-06	9.42e-05	Luminal progenitor	Non-Target
Cldn1	204.356	1.64449	0.369581	4.4496	8.6e-06	0.000437588	Luminal progenitor	Target
Fndc7	425.404	1.63206	0.381952	4.27293	1.93e-05	0.000829544	Luminal progenitor	Non-Target
Depdc1	44.9236	1.63006	0.457658	3.56175	0.000368386	0.00850802	Luminal progenitor	Non-Target
Cyp2d1	6.81579	1.62471	0.561061	2.89577	0.00378224	0.0466869	Luminal progenitor	Non-Target
Plekhs1	1763.95	1.60559	0.29215	5.49577	3.89e-08	4.79e-06	Luminal progenitor	Target
Akr1e2	293.322	1.60223	0.311085	5.15044	2.6e-07	2.34e-05	Luminal progenitor	Target
Cdk1	187.18	1.59373	0.475103	3.3545	0.000795093	0.0151508	Luminal progenitor	Non-Target
Blnk	306.142	1.5852	0.376808	4.20693	2.59e-05	0.00107086	Luminal progenitor	Target
Chrdl2	536.892	1.58247	0.50457	3.13627	0.00171109	0.0268517	Luminal progenitor	Non-Target
Lbh	948.913	1.58226	0.404778	3.90897	9.27e-05	0.00291963	Luminal progenitor	Non-Target
Kcnj15	125.279	1.57628	0.417837	3.77246	0.000161643	0.00450534	Luminal progenitor	Target
Alas1	2047.63	1.56993	0.152919	10.2665	9.98e-25	1.63e-21	Luminal progenitor	Non-Target
Ccnb1	126.258	1.56367	0.455999	3.4291	0.000605577	0.012392	Luminal progenitor	Non-Target
Tacc3	245.787	1.5609	0.434419	3.59308	0.000326788	0.00766924	Luminal progenitor	Target
Ect2	95.4949	1.56078	0.463111	3.37021	0.000751112	0.0144811	Luminal progenitor	Non-Target
Sox10	3860.73	1.56003	0.355515	4.3881	1.14e-05	0.000545521	Luminal progenitor	Non-Target
RT1-CE15	3145.14	1.54784	0.470696	3.28841	0.00100754	0.0180808	Luminal progenitor	Target
Atg9b	9.82154	1.5455	0.442532	3.4924	0.000478698	0.0104292	Luminal progenitor	Target
Slc2a9	532.485	1.53921	0.286679	5.36908	7.91e-08	8.41e-06	Luminal progenitor	Target
Pttg1	121.628	1.53627	0.381103	4.03112	5.55e-05	0.00198269	Luminal progenitor	Non-Target
LOC360231	1034.44	1.53114	0.413459	3.70324	0.000212861	0.00558738	Luminal progenitor	Non-Target
Bub1	129.803	1.53008	0.443196	3.45238	0.000555656	0.0117045	Luminal progenitor	Non-Target
Birc5	57.0574	1.52861	0.467641	3.26876	0.00108018	0.0190298	Luminal progenitor	Non-Target
Nnat	3024.81	1.52336	0.465227	3.27444	0.00105872	0.0187529	Luminal progenitor	Non-Target
Slco4c1	44.9874	1.51747	0.51589	2.94146	0.00326665	0.042574	Luminal progenitor	Non-Target
Pdlim4	3153.5	1.50864	0.355642	4.24201	2.22e-05	0.000934148	Luminal progenitor	Target
Kif18b	51.2857	1.50401	0.495289	3.03664	0.00239235	0.0341033	Luminal progenitor	Non-Target
Atp13a4	429.723	1.50336	0.522197	2.87891	0.00399049	0.0482997	Luminal progenitor	Target
Steap3	930.377	1.50189	0.245643	6.11412	9.71e-10	2.19e-07	Luminal progenitor	Target
P2ry2	1101.06	1.49451	0.518235	2.88384	0.00392863	0.0477724	Luminal progenitor	Non-Target
Ocm2	88.9871	1.48603	0.447486	3.32084	0.00089748	0.016712	Luminal progenitor	Non-Target
Tns3	1906.17	1.48366	0.203626	7.28621	3.19e-13	1.44e-10	Luminal progenitor	Target
Mfn1	1443.08	1.48206	0.355753	4.16597	3.1e-05	0.00122439	Luminal progenitor	Non-Target
Ndc80	46.2052	1.4763	0.483151	3.05556	0.00224638	0.0324831	Luminal progenitor	Non-Target
Dact2	2405.5	1.47019	0.351556	4.18196	2.89e-05	0.00116679	Luminal progenitor	Non-Target
Car8	889.183	1.47002	0.22175	6.6292	3.38e-11	1.05e-08	Luminal progenitor	Non-Target
Mfsd4	84.8587	1.45303	0.434562	3.34366	0.000826801	0.0156184	Luminal progenitor	Target
Chdh	1005.41	1.43397	0.37987	3.7749	0.000160074	0.00449997	Luminal progenitor	Target
Racgap1	103.503	1.43022	0.437694	3.26762	0.00108455	0.0190811	Luminal progenitor	Target
F10	15.3406	1.4202	0.440068	3.22723	0.00124997	0.0211379	Luminal progenitor	Non-Target
Idh1	1295.46	1.41116	0.200366	7.04291	1.88e-12	7.46e-10	Luminal progenitor	Target
Gnb4	661.481	1.40025	0.423143	3.30916	0.000935758	0.0172772	Luminal progenitor	Non-Target
Glrx	1026.63	1.39576	0.446636	3.12505	0.00177775	0.0273076	Luminal progenitor	Target
Plekhf1	654.589	1.38965	0.27703	5.01624	5.27e-07	4.23e-05	Luminal progenitor	Non-Target
Ggt6	68.1715	1.38169	0.3404	4.05902	4.93e-05	0.00177952	Luminal progenitor	Non-Target
Pex11a	1164.87	1.38054	0.366783	3.76391	0.000167276	0.00460343	Luminal progenitor	Non-Target
LOC498222	622.945	1.37627	0.294932	4.66642	3.06e-06	0.000188989	Luminal progenitor	Target
Iqgap3	168.485	1.37544	0.353489	3.89103	9.98e-05	0.00310678	Luminal progenitor	Non-Target
Hsf2bp	46.1518	1.36292	0.325452	4.18778	2.82e-05	0.0011478	Luminal progenitor	Target
Nek2	44.565	1.3575	0.392757	3.45635	0.00054755	0.0116194	Luminal progenitor	Target
Ccnf	38.5915	1.35464	0.365519	3.70607	0.000210496	0.00555225	Luminal progenitor	Non-Target
Sbsn	354.827	1.35461	0.339376	3.99147	6.57e-05	0.00223534	Luminal progenitor	Target
Krt23	6910.2	1.35157	0.413053	3.27215	0.00106733	0.0188798	Luminal progenitor	Target
Spag5	113.076	1.34405	0.390692	3.44017	0.000581346	0.0120433	Luminal progenitor	Non-Target
Fam221a	254.866	1.34242	0.296214	4.53191	5.85e-06	0.000315738	Luminal progenitor	Target
Tnfsf13	2238.98	1.33469	0.44209	3.01904	0.00253574	0.0358348	Luminal progenitor	Non-Target
Kcnn4	1317.67	1.32986	0.318778	4.17173	3.02e-05	0.00120109	Luminal progenitor	Non-Target
Fam20c	10060.6	1.32652	0.185064	7.16789	7.62e-13	3.21e-10	Luminal progenitor	Non-Target
RT1-S2	167.962	1.32582	0.443775	2.9876	0.00281177	0.0380886	Luminal progenitor	Non-Target
Depdc7	497.754	1.32378	0.395419	3.34779	0.000814579	0.0154545	Luminal progenitor	Non-Target
Mt2A	15113.1	1.32053	0.34222	3.85872	0.00011398	0.00342517	Luminal progenitor	Target
Me1	6466.07	1.3183	0.264335	4.98724	6.12e-07	4.85e-05	Luminal progenitor	Target
Pdzk1ip1	1058.4	1.31775	0.361949	3.6407	0.000271899	0.00664348	Luminal progenitor	Target
Abhd17c	1280.23	1.31564	0.314078	4.18891	2.8e-05	0.0011478	Luminal progenitor	Target
Ctsh	18525.7	1.31501	0.261052	5.03736	4.72e-07	3.83e-05	Luminal progenitor	Target
Pc	6906.74	1.31271	0.216122	6.07395	1.25e-09	2.72e-07	Luminal progenitor	Non-Target
Csn3	540655	1.30572	0.38284	3.41061	0.000648172	0.012916	Luminal progenitor	Non-Target
Fut4	66.7031	1.3028	0.431775	3.01732	0.00255019	0.035985	Luminal progenitor	Non-Target
Wbscr27	22.1805	1.30112	0.441003	2.95036	0.00317408	0.0416583	Luminal progenitor	Target
Mt1	11163.5	1.28983	0.40477	3.18658	0.00143967	0.0234072	Luminal progenitor	Target
Pdk2	1886.99	1.28809	0.23026	5.59406	2.22e-08	3.12e-06	Luminal progenitor	Target
Cldn10	507.983	1.2786	0.219244	5.83188	5.48e-09	9.3e-07	Luminal progenitor	Non-Target
Slc41a3	120.826	1.27019	0.354004	3.58806	0.000333145	0.00779046	Luminal progenitor	Target
Birc3	7036.8	1.26998	0.231059	5.49634	3.88e-08	4.79e-06	Luminal progenitor	Non-Target
Mst1r	186.708	1.26682	0.332116	3.81441	0.000136509	0.0039047	Luminal progenitor	Non-Target
Mogat1	81.5286	1.26554	0.294226	4.30127	1.7e-05	0.000747441	Luminal progenitor	Non-Target
Frmd6	5085.2	1.26429	0.245206	5.15603	2.52e-07	2.29e-05	Luminal progenitor	Target
Slit2	62.3276	1.26004	0.296921	4.2437	2.2e-05	0.000930106	Luminal progenitor	Non-Target
Tlr2	541.751	1.24094	0.2582	4.8061	1.54e-06	0.000104237	Luminal progenitor	Non-Target
LOC688459	1059.13	1.23734	0.275165	4.49674	6.9e-06	0.000363716	Luminal progenitor	Non-Target
Polk	303.482	1.2335	0.314865	3.91755	8.95e-05	0.00283817	Luminal progenitor	Non-Target
Shmt1	1458.39	1.23293	0.32922	3.745	0.000180394	0.00491272	Luminal progenitor	Non-Target
Eva1b	3874.14	1.23025	0.283877	4.33375	1.47e-05	0.000670003	Luminal progenitor	Target
Sec16b	432.632	1.22387	0.372201	3.28819	0.00100833	0.0180808	Luminal progenitor	Non-Target
Lpin1	1487.74	1.22386	0.393034	3.11389	0.00184638	0.028065	Luminal progenitor	Target
Zbtb40	253.582	1.22204	0.288622	4.23405	2.3e-05	0.000964716	Luminal progenitor	Target
Stx11	348.939	1.22013	0.325896	3.74393	0.000181162	0.00491636	Luminal progenitor	Target
RT1-CE3	1042.83	1.21903	0.369557	3.29862	0.00097163	0.0176896	Luminal progenitor	Target
Tnfrsf11b	215.638	1.21552	0.413475	2.93976	0.00328469	0.0427664	Luminal progenitor	Non-Target
Plin5	21.7325	1.21313	0.361339	3.35732	0.000787031	0.015041	Luminal progenitor	Non-Target
Wdr62	42.3022	1.21226	0.306048	3.96102	7.46e-05	0.0024824	Luminal progenitor	Non-Target
Spesp1	27.5325	1.21194	0.311575	3.88974	0.000100353	0.00311596	Luminal progenitor	Target
Rnf128	1584.01	1.21035	0.200687	6.03104	1.63e-09	3.38e-07	Luminal progenitor	Non-Target
Prrg4	860.942	1.20442	0.22554	5.34019	9.29e-08	9.62e-06	Luminal progenitor	Non-Target
Fjx1	1382.97	1.20151	0.406979	2.95226	0.00315457	0.0414438	Luminal progenitor	Target
Rras2	1452.8	1.20112	0.210238	5.71312	1.11e-08	1.71e-06	Luminal progenitor	Non-Target
Gprc5b	308.644	1.18334	0.28441	4.16067	3.17e-05	0.00124562	Luminal progenitor	Non-Target
Vldlr	172.588	1.18284	0.216024	5.47552	4.36e-08	5.14e-06	Luminal progenitor	Non-Target
Slc38a3	1442.81	1.16449	0.351734	3.31072	0.000930573	0.0172057	Luminal progenitor	Target
Galnt18	1989.08	1.16203	0.361144	3.21765	0.00129247	0.0215775	Luminal progenitor	Non-Target
Egln3	253.198	1.15811	0.300392	3.85534	0.00011557	0.00345154	Luminal progenitor	Non-Target
Arg1	614.894	1.15609	0.395136	2.9258	0.00343569	0.0442476	Luminal progenitor	Non-Target
Chek2	191.945	1.15369	0.327373	3.52409	0.000424938	0.00949767	Luminal progenitor	Target
Prc1	568.714	1.14863	0.356209	3.2246	0.00126149	0.021248	Luminal progenitor	Non-Target
Impa2	759.334	1.14516	0.249928	4.58197	4.61e-06	0.000262938	Luminal progenitor	Non-Target
Tceanc	29.0864	1.12357	0.332356	3.38061	0.00072325	0.0140689	Luminal progenitor	Target
Fam20a	1481.09	1.12328	0.320447	3.50534	0.000456019	0.0100186	Luminal progenitor	Target
Gnpda1	393.473	1.11395	0.194691	5.72162	1.06e-08	1.66e-06	Luminal progenitor	Non-Target
Pik3ap1	708.923	1.10986	0.313741	3.5375	0.000403934	0.00917906	Luminal progenitor	Target
Angptl4	39267.3	1.10896	0.297595	3.72641	0.000194227	0.00523493	Luminal progenitor	Non-Target
Adamts3	670.144	1.10497	0.239511	4.61345	3.96e-06	0.000235319	Luminal progenitor	Non-Target
Dag1	18315.1	1.10452	0.221832	4.97908	6.39e-07	5.03e-05	Luminal progenitor	Non-Target
C5ar2	567.525	1.10409	0.281275	3.92529	8.66e-05	0.00278221	Luminal progenitor	Non-Target
Bcl2l14	528.375	1.10164	0.26023	4.23332	2.3e-05	0.000964753	Luminal progenitor	Non-Target
Tank	3006.98	1.09977	0.194423	5.65658	1.54e-08	2.27e-06	Luminal progenitor	Non-Target
Sox4	12420.1	1.09635	0.222106	4.93615	7.97e-07	6.06e-05	Luminal progenitor	Target
Tgfb2	1194.4	1.09515	0.303641	3.60672	0.000310092	0.00737005	Luminal progenitor	Non-Target
Sphk1	6843.1	1.08639	0.294719	3.68618	0.000227645	0.00587891	Luminal progenitor	Target
Tmem229b	398.751	1.07976	0.319628	3.37818	0.000729684	0.014152	Luminal progenitor	Non-Target
Ehhadh	305.437	1.0764	0.19081	5.64122	1.69e-08	2.4e-06	Luminal progenitor	Target
Iars	1023.08	1.07356	0.219211	4.89739	9.71e-07	7.17e-05	Luminal progenitor	Non-Target
Siglec15	54.1639	1.065	0.265944	4.00461	6.21e-05	0.00215963	Luminal progenitor	Target
Ceacam1	3454.84	1.059	0.280707	3.77261	0.000161549	0.00450534	Luminal progenitor	Non-Target
Ech1	6384.83	1.05647	0.138272	7.64048	2.16e-14	1.29e-11	Luminal progenitor	Non-Target
Tmem125	176.113	1.05325	0.333252	3.16051	0.00157492	0.0251817	Luminal progenitor	Non-Target
Calml3	1943.8	1.05126	0.30567	3.43921	0.000583425	0.0120673	Luminal progenitor	Target
Aacs	1126.04	1.04836	0.268418	3.90572	9.39e-05	0.00294502	Luminal progenitor	Non-Target
Nanp	46.0896	1.04549	0.269077	3.88545	0.000102142	0.0031565	Luminal progenitor	Non-Target
Chpt1	974.771	1.04134	0.282395	3.68754	0.000226433	0.00587288	Luminal progenitor	Non-Target
Cpt2	282.269	1.03604	0.241416	4.2915	1.77e-05	0.00077588	Luminal progenitor	Target
Fanca	89.6795	1.03509	0.224526	4.6101	4.02e-06	0.000236991	Luminal progenitor	Non-Target
Csn1s2b	4614.94	1.02484	0.216732	4.72863	2.26e-06	0.000146278	Luminal progenitor	Non-Target
Msrb1	2369.12	1.02115	0.352674	2.89545	0.00378611	0.0466906	Luminal progenitor	Target
Nck1	655.271	1.02034	0.190444	5.35769	8.43e-08	8.81e-06	Luminal progenitor	Non-Target
RT1-CE2	2658.92	1.01797	0.310567	3.27778	0.00104627	0.0186587	Luminal progenitor	Non-Target
Msantd3	691.022	1.01232	0.262588	3.85517	0.00011565	0.00345154	Luminal progenitor	Non-Target
Cebpd	10228.8	1.0112	0.193698	5.22053	1.78e-07	1.7e-05	Luminal progenitor	Target
Dclk1	1070.24	1.01002	0.257233	3.92649	8.62e-05	0.00277519	Luminal progenitor	Target
Plscr1	4817.27	1.00687	0.248235	4.0561	4.99e-05	0.00179694	Luminal progenitor	Non-Target
Slc31a2	638.221	0.996528	0.216313	4.60688	4.09e-06	0.00023854	Luminal progenitor	Non-Target
Cdyl	414.858	0.996207	0.275631	3.61428	0.000301185	0.00721079	Luminal progenitor	Non-Target
Hyal2	392.099	0.995261	0.142416	6.98841	2.78e-12	1.07e-09	Luminal progenitor	Non-Target
Hmga1	1484.5	0.994141	0.33141	2.99973	0.00270217	0.0371942	Luminal progenitor	Target
Stk17b	767.406	0.991548	0.239632	4.13779	3.51e-05	0.0013562	Luminal progenitor	Non-Target
Pced1b	184.088	0.989447	0.272329	3.63327	0.000279849	0.00681226	Luminal progenitor	Target
Cnp	6076.76	0.984239	0.308204	3.19346	0.00140578	0.0229704	Luminal progenitor	Non-Target
Il6r	1185.64	0.978938	0.326007	3.00281	0.00267496	0.0370022	Luminal progenitor	Target
Jdp2	2263.13	0.978387	0.285501	3.42691	0.000610481	0.0124496	Luminal progenitor	Target
Fas	249.703	0.97443	0.211012	4.6179	3.88e-06	0.000231381	Luminal progenitor	Non-Target
Traf2	1511.89	0.971679	0.153851	6.31571	2.69e-10	6.89e-08	Luminal progenitor	Non-Target
Trib2	195.502	0.970286	0.30885	3.14161	0.00168021	0.0264647	Luminal progenitor	Non-Target
Csrp1	42617.8	0.965575	0.209054	4.61877	3.86e-06	0.000231381	Luminal progenitor	Target
Cldn8	1983.6	0.965063	0.192488	5.01362	5.34e-07	4.26e-05	Luminal progenitor	Target
S1pr2	558.752	0.963306	0.330923	2.91096	0.00360317	0.04558	Luminal progenitor	Non-Target
Pde8a	281.533	0.962731	0.307812	3.12766	0.00176202	0.0271802	Luminal progenitor	Target
RGD1562218	669.374	0.961859	0.133564	7.2015	5.96e-13	2.59e-10	Luminal progenitor	Target
RGD1305347	351.322	0.961057	0.264658	3.63131	0.000281985	0.00683879	Luminal progenitor	Non-Target
Cpped1	313.549	0.941472	0.256629	3.66861	0.000243874	0.00614243	Luminal progenitor	Non-Target
Decr1	3361.03	0.938551	0.198995	4.71644	2.4e-06	0.000154547	Luminal progenitor	Non-Target
Eif4ebp3	97.0695	0.937947	0.226481	4.14138	3.45e-05	0.00133907	Luminal progenitor	Non-Target
Sh3d21	760.829	0.936651	0.285032	3.28613	0.00101575	0.0181888	Luminal progenitor	Target
Dhrs11	741.191	0.933913	0.217116	4.30144	1.7e-05	0.000747441	Luminal progenitor	Non-Target
Kcnk1	6706.39	0.929526	0.262437	3.54191	0.000397243	0.00906241	Luminal progenitor	Target
Lurap1l	323.529	0.924628	0.262232	3.526	0.000421895	0.0094692	Luminal progenitor	Target
Srebf1	13193.3	0.924584	0.319534	2.89354	0.00380929	0.0468439	Luminal progenitor	Target
Arfgap3	1916.3	0.921525	0.230524	3.99752	6.4e-05	0.00220998	Luminal progenitor	Target
Dcaf13	696.463	0.920851	0.168021	5.48056	4.24e-08	5.04e-06	Luminal progenitor	Non-Target
Tgm4	141.958	0.919618	0.284485	3.23257	0.0012268	0.0209084	Luminal progenitor	Non-Target
Fam13a	279.92	0.918103	0.259569	3.53703	0.000404653	0.00917906	Luminal progenitor	Target
Nampt	4652.08	0.914151	0.291825	3.13253	0.00173308	0.0270344	Luminal progenitor	Target
Pkmyt1	547.605	0.913787	0.235107	3.88669	0.00010162	0.0031478	Luminal progenitor	Non-Target
Eci1	5409.69	0.908064	0.1978	4.59082	4.41e-06	0.000254241	Luminal progenitor	Non-Target
Bub3	475.94	0.906841	0.274391	3.30492	0.000950037	0.0174785	Luminal progenitor	Target
Abhd1	551.653	0.906183	0.25702	3.52573	0.000422318	0.0094692	Luminal progenitor	Non-Target
Prcp	1199.45	0.903233	0.175969	5.13291	2.85e-07	2.54e-05	Luminal progenitor	Non-Target
Adgre5	741.954	0.900768	0.229856	3.91883	8.9e-05	0.00283335	Luminal progenitor	Target
Sod2	30296.5	0.900668	0.253492	3.55304	0.000380812	0.00874863	Luminal progenitor	Non-Target
Efhd2	19173.8	0.896631	0.208384	4.30278	1.69e-05	0.000747441	Luminal progenitor	Target
Rad18	488.489	0.894472	0.285175	3.13657	0.00170935	0.0268517	Luminal progenitor	Target
Mtmr1	498.867	0.892838	0.160051	5.57845	2.43e-08	3.34e-06	Luminal progenitor	Target
Nrbp1	5727.6	0.890254	0.256867	3.46581	0.000528636	0.011347	Luminal progenitor	Target
RGD1359158	78.0006	0.890012	0.256252	3.47319	0.000514302	0.0110757	Luminal progenitor	Non-Target
Zfp703	670.593	0.886968	0.194948	4.54977	5.37e-06	0.000296215	Luminal progenitor	Target
Tnip1	3639.7	0.885069	0.235489	3.75843	0.000170986	0.00467599	Luminal progenitor	Target
Mocs1	563.628	0.88211	0.279013	3.16154	0.00156939	0.0251729	Luminal progenitor	Target
Ly96	170.307	0.87384	0.273368	3.19657	0.00139073	0.0227816	Luminal progenitor	Non-Target
Srp19	931.878	0.870002	0.193586	4.49415	6.98e-06	0.000366697	Luminal progenitor	Non-Target
RGD1565784	237.203	0.868866	0.251722	3.45169	0.000557083	0.0117045	Luminal progenitor	Non-Target
Mocos	1223.85	0.866432	0.188593	4.59419	4.34e-06	0.000251285	Luminal progenitor	Non-Target
Ints7	684.993	0.864196	0.10302	8.38861	4.92e-17	4.02e-14	Luminal progenitor	Target
Tfap2c	7109.45	0.863078	0.190206	4.53759	5.69e-06	0.000309918	Luminal progenitor	Target
Lurap1	80.3983	0.859245	0.262658	3.27135	0.00107036	0.0189078	Luminal progenitor	Non-Target
Net1	7649.47	0.852687	0.134604	6.33478	2.38e-10	6.21e-08	Luminal progenitor	Non-Target
Def8	587.189	0.851842	0.236064	3.60851	0.000307956	0.00734598	Luminal progenitor	Non-Target
Stard5	411.328	0.848932	0.191401	4.43537	9.19e-06	0.000462117	Luminal progenitor	Non-Target
Fen1	547.052	0.843178	0.26151	3.22426	0.00126298	0.021248	Luminal progenitor	Non-Target
B3galnt1	1485.62	0.838813	0.274428	3.05659	0.00223874	0.0324084	Luminal progenitor	Target
Arl14ep	108.652	0.838012	0.179343	4.67267	2.97e-06	0.000185862	Luminal progenitor	Non-Target
Malsu1	399.735	0.836716	0.190449	4.39338	1.12e-05	0.000538326	Luminal progenitor	Non-Target
Gpd1	2931.67	0.836118	0.237563	3.51956	0.000432269	0.00962627	Luminal progenitor	Target
Sh2d4a	1294.89	0.830132	0.221737	3.74377	0.000181279	0.00491636	Luminal progenitor	Non-Target
Cat	5417.86	0.823486	0.234332	3.51418	0.000441108	0.00977316	Luminal progenitor	Non-Target
Arl4a	5305.37	0.821935	0.271822	3.0238	0.0024962	0.0353524	Luminal progenitor	Non-Target
Fuk	294.303	0.821661	0.215189	3.81833	0.000134358	0.00387711	Luminal progenitor	Non-Target
Acap3	750.705	0.821603	0.253378	3.2426	0.00118443	0.0203991	Luminal progenitor	Non-Target
Rasl11b	819.048	0.821433	0.225801	3.63786	0.000274916	0.00670466	Luminal progenitor	Target
Aamdc	259.866	0.821381	0.25084	3.27452	0.0010584	0.0187529	Luminal progenitor	Non-Target
Orai1	1827.89	0.816486	0.218156	3.74266	0.00018208	0.00492784	Luminal progenitor	Target
Lipa	2523.18	0.812922	0.207189	3.92359	8.72e-05	0.00279513	Luminal progenitor	Non-Target
Ifngr1	3142.88	0.812289	0.198836	4.08522	4.4e-05	0.00162856	Luminal progenitor	Target
F8a1	585.145	0.811549	0.206388	3.93216	8.42e-05	0.00272398	Luminal progenitor	Target
Osbpl2	1052.75	0.810156	0.258965	3.12844	0.00175739	0.0271802	Luminal progenitor	Non-Target
Gga2	1674.67	0.80997	0.215242	3.76306	0.000167846	0.00460943	Luminal progenitor	Non-Target
Gramd1c	45.1406	0.808279	0.262079	3.0841	0.00204167	0.030224	Luminal progenitor	Target
Duoxa1	5909.21	0.807382	0.223608	3.6107	0.000305371	0.00729764	Luminal progenitor	Target
Mgat1	985.497	0.806862	0.258886	3.11667	0.00182904	0.0278988	Luminal progenitor	Target
Vegfa	10054.9	0.806261	0.193191	4.17338	3e-05	0.00119606	Luminal progenitor	Target
Clpx	1636.22	0.798488	0.170419	4.68543	2.79e-06	0.000177281	Luminal progenitor	Non-Target
Ctla2a	537.665	0.796548	0.207625	3.83647	0.000124817	0.00366653	Luminal progenitor	Non-Target
Incenp	376.769	0.795997	0.252336	3.15451	0.00160766	0.0255972	Luminal progenitor	Non-Target
Fdx1	1314.51	0.792003	0.246313	3.21543	0.00130251	0.0216346	Luminal progenitor	Non-Target
Tars	2247.93	0.791417	0.240456	3.29131	0.000997209	0.01798	Luminal progenitor	Non-Target
Pqlc2	89.1332	0.790538	0.27207	2.90564	0.00366508	0.0459348	Luminal progenitor	Non-Target
Epb41l4b	1798.19	0.79028	0.168714	4.68415	2.81e-06	0.000177525	Luminal progenitor	Target
Zscan21	196.003	0.786576	0.199901	3.93482	8.33e-05	0.00272398	Luminal progenitor	Non-Target
Aco1	2247.68	0.783358	0.200684	3.90345	9.48e-05	0.00296562	Luminal progenitor	Target
Ccbl1	687.948	0.781958	0.176101	4.44039	8.98e-06	0.0004532	Luminal progenitor	Non-Target
Gca	193.251	0.781724	0.244296	3.1999	0.00137475	0.0226332	Luminal progenitor	Non-Target
Etfbkmt	326.268	0.778584	0.160934	4.83789	1.31e-06	9.22e-05	Luminal progenitor	Target
Mfge8	200837	0.775836	0.200614	3.86731	0.000110042	0.00332979	Luminal progenitor	Target
Reep4	295.177	0.775599	0.245324	3.16152	0.00156946	0.0251729	Luminal progenitor	Non-Target
Neurl3	916.444	0.775562	0.254486	3.04756	0.00230707	0.0332504	Luminal progenitor	Non-Target
Ak2	3049.43	0.774349	0.250826	3.08719	0.00202057	0.0299805	Luminal progenitor	Non-Target
Rasal1	655.586	0.771771	0.258789	2.98224	0.0028615	0.0385624	Luminal progenitor	Non-Target
Agfg1	1969.02	0.769729	0.263222	2.92426	0.00345277	0.0443366	Luminal progenitor	Non-Target
Tmem57	430.123	0.766844	0.265821	2.88482	0.00391639	0.0477724	Luminal progenitor	Non-Target
Neil1	222.193	0.765567	0.183849	4.1641	3.13e-05	0.00123073	Luminal progenitor	Non-Target
Gskip	616.477	0.762036	0.251337	3.03192	0.00243001	0.0346025	Luminal progenitor	Non-Target
Marcks	5443.29	0.762026	0.205746	3.70372	0.000212461	0.00558738	Luminal progenitor	Target
Bet1l	702.878	0.760017	0.119343	6.36832	1.91e-10	5.43e-08	Luminal progenitor	Target
Adam11	74.9229	0.758243	0.26087	2.9066	0.00365385	0.0458819	Luminal progenitor	Non-Target
Acadl	3364.64	0.75382	0.257211	2.93075	0.00338147	0.0436935	Luminal progenitor	Target
Ska3	99.9187	0.753391	0.258701	2.91221	0.00358879	0.04558	Luminal progenitor	Non-Target
Snx10	153.846	0.751018	0.257383	2.9179	0.00352395	0.0449855	Luminal progenitor	Non-Target
Cd3eap	990.439	0.748315	0.201372	3.71609	0.000202333	0.0054088	Luminal progenitor	Target
Commd2	677.624	0.747981	0.134455	5.56305	2.65e-08	3.57e-06	Luminal progenitor	Non-Target
Cdk14	1026.3	0.745988	0.239892	3.10969	0.00187286	0.0282703	Luminal progenitor	Target
Lactb	664.942	0.741295	0.185506	3.99606	6.44e-05	0.00221555	Luminal progenitor	Target
Slc27a4	1363.27	0.739865	0.193428	3.82501	0.000130765	0.00380623	Luminal progenitor	Non-Target
Polr1b	297.824	0.739609	0.216045	3.4234	0.000618423	0.0125677	Luminal progenitor	Non-Target
B4galt1	1444.85	0.736117	0.167396	4.39747	1.1e-05	0.000530234	Luminal progenitor	Non-Target
Psmd5	1170.15	0.735409	0.119913	6.13284	8.63e-10	2.08e-07	Luminal progenitor	Non-Target
Hbp1	4446.79	0.732802	0.230001	3.18608	0.00144212	0.0234179	Luminal progenitor	Non-Target
Tmem165	1980.13	0.731591	0.185696	3.93972	8.16e-05	0.0026925	Luminal progenitor	Non-Target
Pdcd4	9446.8	0.730784	0.252007	2.89985	0.00373341	0.0463028	Luminal progenitor	Target
Ctsd	26489	0.730756	0.233194	3.13369	0.00172625	0.0269601	Luminal progenitor	Non-Target
Cmas	884.24	0.730135	0.248462	2.93862	0.0032968	0.0428814	Luminal progenitor	Non-Target
Zbtb49	80.7688	0.729199	0.226361	3.2214	0.00127568	0.021379	Luminal progenitor	Non-Target
Hcfc2	367.808	0.727991	0.203035	3.58554	0.000336375	0.00785196	Luminal progenitor	Non-Target
Mrps35	737.456	0.727719	0.212806	3.41963	0.000627062	0.0126248	Luminal progenitor	Non-Target
Zc3h12a	5543.2	0.727448	0.211661	3.43686	0.00058849	0.0121528	Luminal progenitor	Non-Target
Dtnbp1	850.242	0.726981	0.18144	4.00673	6.16e-05	0.00214607	Luminal progenitor	Target
Asb8	510.651	0.726059	0.20723	3.50364	0.000458953	0.0100493	Luminal progenitor	Non-Target
Gclm	848.904	0.725953	0.154473	4.69955	2.61e-06	0.000167074	Luminal progenitor	Non-Target
Prdx1	11386.2	0.725533	0.160268	4.52699	5.98e-06	0.000320532	Luminal progenitor	Non-Target
Ankmy2	628.211	0.724548	0.23419	3.09385	0.0019758	0.0294836	Luminal progenitor	Non-Target
Lima1	6951.95	0.721713	0.195585	3.69003	0.00022423	0.0058273	Luminal progenitor	Non-Target
Bloc1s5	401.345	0.721107	0.236713	3.04633	0.0023165	0.0333495	Luminal progenitor	Non-Target
Cited2	7678.14	0.717253	0.155548	4.61112	4.01e-06	0.000236894	Luminal progenitor	Non-Target
Cebpb	21330.2	0.714538	0.187945	3.80184	0.000143624	0.00409031	Luminal progenitor	Target
Parl	981.353	0.714263	0.230339	3.10092	0.00192917	0.0289864	Luminal progenitor	Non-Target
Urod	1534.5	0.713535	0.216036	3.30285	0.000957079	0.0175223	Luminal progenitor	Non-Target
LOC498368	1185.83	0.708653	0.207751	3.41107	0.000647074	0.0129138	Luminal progenitor	Non-Target
Taldo1	15909.5	0.707094	0.21417	3.30156	0.000961498	0.0175541	Luminal progenitor	Non-Target
Adprm	253.729	0.705252	0.165451	4.26259	2.02e-05	0.000860407	Luminal progenitor	Non-Target
Mpzl1	5767.96	0.701831	0.144479	4.85767	1.19e-06	8.46e-05	Luminal progenitor	Target
Crip2	15285.2	0.700445	0.168807	4.14939	3.33e-05	0.00129691	Luminal progenitor	Non-Target
Tmem189	2598.65	0.699368	0.191175	3.65826	0.000253936	0.0063543	Luminal progenitor	Target
Acap1	80.2978	0.699136	0.20193	3.46227	0.000535646	0.0114225	Luminal progenitor	Non-Target
Eif4ebp1	2373.51	0.698729	0.180025	3.88129	0.000103905	0.0031809	Luminal progenitor	Target
Pomt1	1716.48	0.698531	0.197509	3.5367	0.000405165	0.00917906	Luminal progenitor	Target
Bckdha	5088.99	0.698096	0.216568	3.22346	0.00126654	0.0212531	Luminal progenitor	Non-Target
Cpsf4	421.014	0.694283	0.146764	4.73061	2.24e-06	0.000146278	Luminal progenitor	Non-Target
Txndc9	749.855	0.693421	0.237042	2.92531	0.00344116	0.0442745	Luminal progenitor	Non-Target
Nvl	366.262	0.692301	0.122604	5.64665	1.64e-08	2.35e-06	Luminal progenitor	Target
Gfod2	385.543	0.69168	0.183518	3.76901	0.000163899	0.00452958	Luminal progenitor	Non-Target
Ncoa5	396.282	0.690595	0.132397	5.2161	1.83e-07	1.73e-05	Luminal progenitor	Non-Target
Sardh	1027.64	0.690559	0.203652	3.39088	0.000696675	0.0136741	Luminal progenitor	Non-Target
Nagk	503.748	0.689151	0.149214	4.61854	3.86e-06	0.000231381	Luminal progenitor	Non-Target
Sec24d	4282.57	0.686358	0.121431	5.65226	1.58e-08	2.3e-06	Luminal progenitor	Target
Lsm8	916.998	0.686113	0.21374	3.21004	0.00132716	0.0219882	Luminal progenitor	Target
Dffa	826.825	0.68499	0.227276	3.01391	0.00257901	0.0361726	Luminal progenitor	Non-Target
Dctn5	551.722	0.68292	0.138148	4.94338	7.68e-07	5.87e-05	Luminal progenitor	Non-Target
Ube2e2	1341.23	0.682864	0.178549	3.82452	0.000131028	0.00380623	Luminal progenitor	Non-Target
Nrbf2	55.1414	0.67896	0.209803	3.23618	0.0012114	0.020735	Luminal progenitor	Non-Target
Parp16	215.066	0.678406	0.185505	3.65707	0.00025511	0.0063543	Luminal progenitor	Non-Target
Sh3bp5l	417.105	0.672719	0.182022	3.69581	0.000219185	0.00571893	Luminal progenitor	Non-Target
Nit2	2901.59	0.667429	0.201986	3.30434	0.000952013	0.0174785	Luminal progenitor	Non-Target
Twf1	1802.73	0.666563	0.223946	2.97645	0.00291607	0.0392169	Luminal progenitor	Non-Target
Dscr3	718.849	0.666373	0.129898	5.12997	2.9e-07	2.54e-05	Luminal progenitor	Target
Tp53i11	1625.91	0.666225	0.160529	4.15018	3.32e-05	0.00129631	Luminal progenitor	Target
Atxn10	4542.03	0.663192	0.19837	3.34321	0.000828143	0.0156212	Luminal progenitor	Target
Mxd1	1263.48	0.6594	0.191899	3.43618	0.000589983	0.0121644	Luminal progenitor	Target
Tmtc2	111.268	0.655212	0.207787	3.15329	0.00161443	0.0256738	Luminal progenitor	Non-Target
Ddb2	242.773	0.654337	0.194887	3.35752	0.000786443	0.015041	Luminal progenitor	Non-Target
Fbxo4	504.778	0.653458	0.218964	2.98432	0.00284212	0.0384201	Luminal progenitor	Non-Target
Mat2b	1220.71	0.653097	0.122677	5.32372	1.02e-07	1.03e-05	Luminal progenitor	Non-Target
Ints5	728.047	0.651193	0.139071	4.68245	2.83e-06	0.000178151	Luminal progenitor	Non-Target
Cmbl	598.147	0.650657	0.194037	3.35327	0.000798633	0.015174	Luminal progenitor	Target
Fbxo31	450.172	0.646794	0.19491	3.31842	0.00090528	0.0167856	Luminal progenitor	Target
Slc35b2	1940.53	0.646496	0.209013	3.09309	0.00198082	0.0295249	Luminal progenitor	Non-Target
Pyroxd2	367.081	0.645049	0.158479	4.07024	4.7e-05	0.00170659	Luminal progenitor	Non-Target
Ubr7	674.11	0.644554	0.176394	3.65405	0.000258131	0.00637862	Luminal progenitor	Non-Target
RT1-O1	541.113	0.644494	0.218861	2.94476	0.00323203	0.0421963	Luminal progenitor	Non-Target
Spata5l1	182.193	0.644116	0.213691	3.01424	0.00257625	0.0361726	Luminal progenitor	Non-Target
Slc33a1	718.68	0.643756	0.193171	3.33257	0.000860471	0.0160917	Luminal progenitor	Non-Target
Slc15a4	451.878	0.642804	0.206431	3.11389	0.00184637	0.028065	Luminal progenitor	Non-Target
Limk2	1969.8	0.642201	0.148153	4.33471	1.46e-05	0.000669426	Luminal progenitor	Target
Vps37c	216.601	0.636842	0.205468	3.09947	0.00193864	0.0290952	Luminal progenitor	Non-Target
Sft2d1	4004.99	0.635733	0.203179	3.12893	0.00175443	0.0271802	Luminal progenitor	Non-Target
Elp2	366.535	0.635022	0.194846	3.2591	0.00111768	0.0194804	Luminal progenitor	Non-Target
Lin37	478.886	0.633557	0.194232	3.26185	0.00110689	0.0193181	Luminal progenitor	Non-Target
Scfd2	287.029	0.630331	0.213718	2.94936	0.00318433	0.0417508	Luminal progenitor	Non-Target
Erbb2	886.006	0.62245	0.167179	3.72326	0.000196664	0.0052897	Luminal progenitor	Target
Hint3	532.151	0.622356	0.201816	3.08378	0.00204391	0.030224	Luminal progenitor	Non-Target
Zfp422	513.8	0.62203	0.141421	4.39844	1.09e-05	0.000529849	Luminal progenitor	Non-Target
Dffb	153.657	0.62152	0.178173	3.4883	0.000486098	0.0105378	Luminal progenitor	Non-Target
Mospd1	143.518	0.614487	0.177688	3.45823	0.000543736	0.0115573	Luminal progenitor	Non-Target
Naa20	1345.36	0.613264	0.169559	3.61683	0.000298237	0.00717965	Luminal progenitor	Target
Prmt9	442.677	0.613032	0.196033	3.12719	0.00176484	0.0271802	Luminal progenitor	Non-Target
Rnf5	2160.75	0.612652	0.206583	2.96565	0.00302044	0.0400844	Luminal progenitor	Non-Target
Slc29a3	518.027	0.61055	0.163322	3.73831	0.00018526	0.00500355	Luminal progenitor	Non-Target
Coa7	173.793	0.61025	0.149393	4.08486	4.41e-05	0.00162856	Luminal progenitor	Target
Acaa1b	112.547	0.607684	0.196714	3.08917	0.00200717	0.0298156	Luminal progenitor	Non-Target
Hmgcl	1280.03	0.606848	0.178556	3.39865	0.000677189	0.0134124	Luminal progenitor	Non-Target
Rpusd3	401.206	0.605961	0.210282	2.88166	0.00395591	0.0480145	Luminal progenitor	Non-Target
Hes1	16770.3	0.604567	0.205834	2.93716	0.00331229	0.0430401	Luminal progenitor	Target
Tdg	1077.47	0.602804	0.132893	4.536	5.73e-06	0.000310966	Luminal progenitor	Non-Target
Fam175b	514.88	0.60241	0.199903	3.01351	0.00258242	0.0361816	Luminal progenitor	Target
Dolk	195.367	0.600305	0.193023	3.11002	0.00187075	0.0282703	Luminal progenitor	Non-Target
Maea	3143.07	0.599311	0.139142	4.30719	1.65e-05	0.000740203	Luminal progenitor	Non-Target
Cyp2t1	534.903	0.598863	0.159252	3.76047	0.000169594	0.00464765	Luminal progenitor	Non-Target
Gtf2b	691.68	0.597295	0.15483	3.85776	0.000114431	0.00343083	Luminal progenitor	Non-Target
Ciapin1	1599.78	0.59634	0.0941377	6.33477	2.38e-10	6.21e-08	Luminal progenitor	Non-Target
Cir1	325.581	0.595195	0.184194	3.23134	0.00123209	0.0209456	Luminal progenitor	Non-Target
Uck2	951.69	0.589146	0.147916	3.98297	6.81e-05	0.00228704	Luminal progenitor	Non-Target
Tmco1	930.286	0.588019	0.196604	2.99087	0.0027818	0.0378394	Luminal progenitor	Non-Target
Nifk	1234.07	0.587094	0.147279	3.98627	6.71e-05	0.00226603	Luminal progenitor	Target
Ndfip1	12876.9	0.585818	0.118504	4.94345	7.68e-07	5.87e-05	Luminal progenitor	Target
Sar1b	6156.25	0.58439	0.173037	3.37725	0.000732145	0.0141617	Luminal progenitor	Target
Utp23	254.204	0.581434	0.190072	3.05902	0.00222062	0.0321817	Luminal progenitor	Non-Target
Mboat1	1195.17	0.581032	0.188671	3.0796	0.00207279	0.0304786	Luminal progenitor	Target
Mthfs	687.496	0.580536	0.177775	3.26557	0.00109243	0.0191424	Luminal progenitor	Non-Target
Gfpt1	1074.63	0.579891	0.177346	3.26983	0.00107613	0.0189841	Luminal progenitor	Target
Zfp64	318.234	0.579779	0.169484	3.42084	0.000624282	0.012613	Luminal progenitor	Target
Efl1	433.355	0.579507	0.133159	4.35197	1.35e-05	0.0006344	Luminal progenitor	Non-Target
Bspry	2289.14	0.57948	0.181197	3.19807	0.00138353	0.0227204	Luminal progenitor	Non-Target
Coro7	554.864	0.579175	0.171541	3.3763	0.000734668	0.0141855	Luminal progenitor	Non-Target
Egln2	1591.45	0.578625	0.138799	4.16881	3.06e-05	0.00121292	Luminal progenitor	Target
Terf2ip	786.583	0.570183	0.133735	4.26352	2.01e-05	0.000859654	Luminal progenitor	Non-Target
Abhd13	600.5	0.568308	0.179824	3.16035	0.00157578	0.0251817	Luminal progenitor	Non-Target
Fam76a	825.762	0.567695	0.181523	3.1274	0.00176363	0.0271802	Luminal progenitor	Target
Farp2	190.283	0.567	0.157403	3.60223	0.000315504	0.00748507	Luminal progenitor	Non-Target
Lxn	1746.65	0.564331	0.195631	2.88467	0.00391819	0.0477724	Luminal progenitor	Non-Target
Ddx47	1494.06	0.56389	0.1042	5.41159	6.25e-08	7.1e-06	Luminal progenitor	Non-Target
Hdgf	5803.39	0.562618	0.179448	3.13527	0.00171697	0.0268793	Luminal progenitor	Target
Spryd3	814.466	0.562225	0.193403	2.90701	0.00364905	0.0458819	Luminal progenitor	Non-Target
Vps29	1571.74	0.556155	0.150044	3.70661	0.000210048	0.00555225	Luminal progenitor	Non-Target
Arhgap10	690.387	0.55584	0.18254	3.04503	0.00232656	0.0334207	Luminal progenitor	Non-Target
Nsfl1c	3237.5	0.555235	0.170728	3.25216	0.00114531	0.0198035	Luminal progenitor	Non-Target
Col27a1	129.273	0.554862	0.176601	3.1419	0.00167856	0.0264647	Luminal progenitor	Non-Target
Ndnl2	452.088	0.553558	0.171873	3.22074	0.00127862	0.0214009	Luminal progenitor	Non-Target
Mmadhc	1073.75	0.55336	0.161399	3.42852	0.000606889	0.0123957	Luminal progenitor	Non-Target
Tmem60	126.989	0.547031	0.188835	2.89688	0.00376898	0.0465672	Luminal progenitor	Non-Target
Vps16	657.443	0.543198	0.138139	3.93226	8.42e-05	0.00272398	Luminal progenitor	Non-Target
LOC100125364	316.491	0.542889	0.143895	3.77281	0.000161418	0.00450534	Luminal progenitor	Non-Target
Ppdpf	3558.35	0.54138	0.181431	2.98395	0.00284557	0.038427	Luminal progenitor	Target
Tbrg1	1091.71	0.540333	0.171954	3.14231	0.00167623	0.0264647	Luminal progenitor	Non-Target
Tom1l1	349.629	0.540053	0.15871	3.40275	0.000667106	0.0132529	Luminal progenitor	Non-Target
Pdcd2	561.655	0.539408	0.162504	3.31936	0.000902242	0.016753	Luminal progenitor	Non-Target
Pdhx	804.476	0.538509	0.132078	4.07719	4.56e-05	0.00167376	Luminal progenitor	Non-Target
Fip1l1	1556.88	0.537751	0.152988	3.515	0.000439761	0.00975985	Luminal progenitor	Non-Target
Cstf1	549.008	0.533065	0.13349	3.99329	6.52e-05	0.00222403	Luminal progenitor	Non-Target
Psap	26596.2	0.531628	0.145373	3.65698	0.000255203	0.0063543	Luminal progenitor	Non-Target
Smu1	2519.21	0.531043	0.107896	4.92179	8.58e-07	6.44e-05	Luminal progenitor	Non-Target
Asb6	780.542	0.529064	0.167436	3.1598	0.00157877	0.0251987	Luminal progenitor	Non-Target
Yipf5	2234.68	0.524681	0.153666	3.41442	0.000639191	0.0127956	Luminal progenitor	Non-Target
Pafah1b2	2379.48	0.524568	0.179771	2.91798	0.00352311	0.0449855	Luminal progenitor	Non-Target
Hadhb	3580.33	0.518312	0.149832	3.4593	0.00054159	0.0115304	Luminal progenitor	Non-Target
Txndc5	6569.37	0.517136	0.140635	3.67715	0.000235857	0.00601286	Luminal progenitor	Non-Target
Anapc2	2181.93	0.510831	0.13875	3.68167	0.000231708	0.00593899	Luminal progenitor	Non-Target
Nfkbia	80169.1	0.510261	0.159444	3.20025	0.00137309	0.0226332	Luminal progenitor	Target
Gpr180	676.225	0.508304	0.15084	3.36981	0.000752195	0.0144811	Luminal progenitor	Non-Target
Ino80c	607.397	0.508094	0.138313	3.67352	0.000239236	0.00607242	Luminal progenitor	Target
Pdcd7	406.345	0.507943	0.176689	2.87478	0.00404306	0.0488907	Luminal progenitor	Non-Target
Rmdn1	193.474	0.507491	0.174639	2.90594	0.00366149	0.0459338	Luminal progenitor	Non-Target
Nr1d1	3430.49	0.505309	0.14792	3.4161	0.000635253	0.0127558	Luminal progenitor	Target
Sec22a	601.886	0.504873	0.155688	3.24285	0.00118341	0.0203991	Luminal progenitor	Non-Target
Clint1	2348.49	0.503692	0.160023	3.14762	0.00164608	0.0261135	Luminal progenitor	Non-Target
Rad21	966.916	0.502191	0.15025	3.34238	0.000830644	0.0156405	Luminal progenitor	Non-Target
Smarcd1	985.031	0.496774	0.105044	4.72921	2.25e-06	0.000146278	Luminal progenitor	Non-Target
Tcf7l1	1582.95	0.49659	0.167344	2.96748	0.00300247	0.0399271	Luminal progenitor	Non-Target
Dnajc7	1803.03	0.494511	0.141043	3.50611	0.000454714	0.0100068	Luminal progenitor	Non-Target
Mief1	336.333	0.489797	0.159287	3.07492	0.00210557	0.0308093	Luminal progenitor	Non-Target
Ostf1	1346.88	0.48954	0.101893	4.80447	1.55e-06	0.000104475	Luminal progenitor	Non-Target
Otub1	2735.26	0.487951	0.154459	3.15909	0.00158263	0.0252295	Luminal progenitor	Non-Target
Sigirr	1476.83	0.487128	0.162474	2.99819	0.00271584	0.0372619	Luminal progenitor	Non-Target
Mid1ip1	1055.09	0.486795	0.162709	2.99181	0.00277329	0.0377629	Luminal progenitor	Non-Target
Pgam5	822.006	0.478828	0.166281	2.87963	0.00398138	0.0482341	Luminal progenitor	Non-Target
Rufy1	701.161	0.474716	0.147737	3.21325	0.00131242	0.0217715	Luminal progenitor	Non-Target
Tbp	335.439	0.465996	0.128673	3.62155	0.000292847	0.00707595	Luminal progenitor	Non-Target
Zfp772	253.189	0.449049	0.155673	2.88457	0.00391948	0.0477724	Luminal progenitor	Non-Target
Mak16	366.372	0.446417	0.146649	3.04412	0.0023336	0.0334774	Luminal progenitor	Non-Target
Rtfdc1	1849.97	0.446075	0.12113	3.6826	0.000230865	0.005929	Luminal progenitor	Non-Target
Rnf25	442.089	0.443145	0.147562	3.00312	0.00267224	0.0370022	Luminal progenitor	Non-Target
LOC689574	1100.63	0.44102	0.141753	3.11119	0.00186337	0.0282575	Luminal progenitor	Non-Target
Med6	515.547	0.439822	0.124307	3.53819	0.000402884	0.00917508	Luminal progenitor	Target
Sppl2b	3236.76	0.439562	0.151423	2.90288	0.00369748	0.046083	Luminal progenitor	Non-Target
Nop9	985.123	0.438222	0.107669	4.07007	4.7e-05	0.00170659	Luminal progenitor	Non-Target
Pex14	954.236	0.436667	0.139687	3.12604	0.00177176	0.0272475	Luminal progenitor	Target
Dram2	678.81	0.435694	0.15097	2.88596	0.00390222	0.0477619	Luminal progenitor	Non-Target
Clk3	2714.06	0.428122	0.143035	2.99314	0.00276127	0.0376661	Luminal progenitor	Non-Target
Atp6v0d1	4071.22	0.423704	0.140634	3.01281	0.00258843	0.0361909	Luminal progenitor	Non-Target
LOC100363521	814.8	0.423566	0.13618	3.11034	0.0018687	0.0282703	Luminal progenitor	Non-Target
Coro1b	4341.58	0.422485	0.130424	3.23933	0.00119811	0.0205805	Luminal progenitor	Non-Target
Brd9	555.807	0.422466	0.144731	2.91899	0.00351173	0.0449611	Luminal progenitor	Non-Target
Trim27	1877.04	0.421856	0.123025	3.42902	0.00060576	0.012392	Luminal progenitor	Target
Lamtor3	659.268	0.419891	0.114536	3.66602	0.000246356	0.00619301	Luminal progenitor	Non-Target
Ubxn4	4160.18	0.418509	0.124503	3.36144	0.000775368	0.0148616	Luminal progenitor	Non-Target
Dnttip1	1337.43	0.418189	0.14367	2.91077	0.00360539	0.04558	Luminal progenitor	Non-Target
Pcif1	1381.49	0.417421	0.113997	3.66167	0.000250577	0.00628702	Luminal progenitor	Non-Target
Hdac3	1963.79	0.41236	0.112843	3.65429	0.0002579	0.00637862	Luminal progenitor	Non-Target
Lpl	9388.74	0.410832	0.127073	3.23305	0.00122478	0.0209012	Luminal progenitor	Non-Target
Stx6	2467.86	0.410105	0.126729	3.23607	0.00121187	0.020735	Luminal progenitor	Non-Target
Arhgap1	1951.96	0.406056	0.135896	2.98799	0.00280816	0.0380791	Luminal progenitor	Non-Target
Camlg	671.127	0.40562	0.12278	3.30364	0.000954373	0.0174973	Luminal progenitor	Non-Target
Srp68	1262.34	0.401983	0.118565	3.3904	0.000697911	0.0136778	Luminal progenitor	Target
Avpi1	570.482	0.400104	0.136313	2.93519	0.00333339	0.0432283	Luminal progenitor	Target
Nap1l4	2609.76	0.390033	0.0811962	4.80358	1.56e-06	0.000104475	Luminal progenitor	Target
Fbxo7	1102.59	0.388855	0.116253	3.3449	0.000823127	0.0155715	Luminal progenitor	Non-Target
Gpalpp1	301.784	0.384998	0.123799	3.10987	0.00187173	0.0282703	Luminal progenitor	Non-Target
Slc35e3	1825.57	0.383952	0.11244	3.41473	0.000638458	0.0127956	Luminal progenitor	Non-Target
Dync1i2	1300.63	0.383405	0.0955099	4.0143	5.96e-05	0.00210647	Luminal progenitor	Target
Cdc5l	1330.89	0.38301	0.117547	3.25837	0.00112054	0.0195042	Luminal progenitor	Target
Parva	1874.28	0.380199	0.10781	3.52656	0.000421002	0.0094692	Luminal progenitor	Non-Target
Ap2m1	12054	0.377123	0.107546	3.50662	0.000453831	0.0100042	Luminal progenitor	Non-Target
Zbtb17	1848.01	0.376165	0.129013	2.91571	0.00354879	0.0452433	Luminal progenitor	Non-Target
Ddx24	1928.8	0.369324	0.122823	3.00696	0.00263877	0.0366178	Luminal progenitor	Non-Target
Eif4e2	1817.46	0.367157	0.113624	3.23132	0.00123219	0.0209456	Luminal progenitor	Non-Target
Ankzf1	590.246	0.365043	0.124595	2.92984	0.00339131	0.0437623	Luminal progenitor	Non-Target
Rnf115	682.44	0.361061	0.124734	2.89465	0.00379587	0.0467668	Luminal progenitor	Target
Adrm1	3067.27	0.360862	0.10021	3.60106	0.000316919	0.00749145	Luminal progenitor	Target
Fbxw8	781.087	0.359476	0.121738	2.95286	0.00314847	0.0414438	Luminal progenitor	Target
Mpp1	1169.74	0.352149	0.112601	3.12741	0.00176351	0.0271802	Luminal progenitor	Target
Cnot8	1033.38	0.337625	0.109064	3.09566	0.00196377	0.0294385	Luminal progenitor	Non-Target
Mcrs1	2477.22	0.334768	0.113691	2.94453	0.00323444	0.0421963	Luminal progenitor	Non-Target
Tm9sf2	6884.95	0.320997	0.103728	3.09459	0.00197082	0.0294766	Luminal progenitor	Target
Golga7	2363.74	0.315454	0.092958	3.39351	0.000690032	0.0136255	Luminal progenitor	Target
Ubn2	662.8	-0.347432	0.111501	-3.11596	0.00183344	0.0279333	Luminal progenitor	Non-Target
Eif4g3	1556.4	-0.400483	0.121537	-3.29515	0.000983699	0.0178596	Luminal progenitor	Non-Target
Ptdss2	895.739	-0.402901	0.122191	-3.29731	0.000976167	0.0177475	Luminal progenitor	Non-Target
Topors	2041.9	-0.421919	0.14058	-3.00127	0.0026886	0.0370891	Luminal progenitor	Non-Target
Zfp652	502.13	-0.426876	0.141804	-3.01033	0.00260961	0.0362903	Luminal progenitor	Non-Target
Ubqln2	785.649	-0.429313	0.119514	-3.59216	0.000327949	0.00768271	Luminal progenitor	Non-Target
Stip1	5461.76	-0.435025	0.141175	-3.08146	0.00205987	0.0303569	Luminal progenitor	Non-Target
Nek4	197.183	-0.435252	0.145909	-2.98303	0.00285405	0.0385018	Luminal progenitor	Non-Target
Dusp10	656.212	-0.435379	0.132279	-3.29137	0.000997021	0.01798	Luminal progenitor	Target
Prdx6	3497.55	-0.443846	0.126233	-3.51608	0.000437968	0.00973661	Luminal progenitor	Target
Fbxo33	1083.56	-0.461451	0.120961	-3.81487	0.000136253	0.0039047	Luminal progenitor	Target
Taf3	653.958	-0.463548	0.122972	-3.76953	0.000163555	0.00452958	Luminal progenitor	Non-Target
Spata7	375.128	-0.46799	0.155351	-3.01246	0.00259139	0.0361909	Luminal progenitor	Non-Target
Phf12	956.566	-0.4692	0.153274	-3.06118	0.00220465	0.0320213	Luminal progenitor	Target
Gtf3c1	1882.83	-0.471537	0.150385	-3.13554	0.0017154	0.0268793	Luminal progenitor	Non-Target
Pcna	5106.71	-0.476206	0.160638	-2.96446	0.00303217	0.0401179	Luminal progenitor	Non-Target
Trim44	456.261	-0.477098	0.158153	-3.01669	0.00255554	0.0359979	Luminal progenitor	Target
Stxbp1	346.782	-0.479599	0.153633	-3.12171	0.00179803	0.0274986	Luminal progenitor	Non-Target
Oxsr1	956.653	-0.48279	0.118147	-4.08636	4.38e-05	0.00162856	Luminal progenitor	Non-Target
Rsbn1	911.615	-0.485144	0.131666	-3.68467	0.000229	0.0058927	Luminal progenitor	Target
Crkl	353.55	-0.492272	0.118398	-4.15777	3.21e-05	0.00125778	Luminal progenitor	Non-Target
Tmem260	1173.86	-0.494766	0.145896	-3.39123	0.000695806	0.0136741	Luminal progenitor	Target
Ube2s	5789.81	-0.499352	0.130371	-3.83024	0.00012802	0.0037522	Luminal progenitor	Non-Target
Trim35	1927.9	-0.529287	0.175683	-3.01274	0.00258902	0.0361909	Luminal progenitor	Non-Target
Creb1	114.402	-0.530945	0.172985	-3.06931	0.00214552	0.0313016	Luminal progenitor	Non-Target
Ptar1	193.153	-0.539926	0.184235	-2.93064	0.00338264	0.0436935	Luminal progenitor	Non-Target
Dnal1	79.2511	-0.55019	0.189253	-2.90717	0.00364719	0.0458819	Luminal progenitor	Non-Target
Tnrc18	982.295	-0.553146	0.189967	-2.9118	0.00359357	0.04558	Luminal progenitor	Target
Acp2	602.573	-0.557302	0.136864	-4.07194	4.66e-05	0.00170622	Luminal progenitor	Non-Target
Per1	1017.12	-0.560783	0.162414	-3.45281	0.000554785	0.0117045	Luminal progenitor	Target
Tia1	241.144	-0.562882	0.190077	-2.96133	0.00306312	0.0404864	Luminal progenitor	Target
Dpp8	1783.37	-0.567022	0.167327	-3.3887	0.000702244	0.0137421	Luminal progenitor	Non-Target
Mtmr6	970.209	-0.569771	0.189772	-3.0024	0.00267864	0.0370139	Luminal progenitor	Non-Target
Cwc25	1007.58	-0.575239	0.186666	-3.08164	0.00205864	0.0303569	Luminal progenitor	Target
Klf16	4067.24	-0.575505	0.186605	-3.08409	0.00204175	0.030224	Luminal progenitor	Non-Target
Tp53rk	196.264	-0.577934	0.199462	-2.89747	0.00376187	0.0465234	Luminal progenitor	Target
Rev3l	303.26	-0.580266	0.16466	-3.52403	0.000425041	0.00949767	Luminal progenitor	Non-Target
Gla	1133.87	-0.583379	0.169309	-3.44566	0.000569674	0.0118579	Luminal progenitor	Non-Target
Rnf216	964.488	-0.589434	0.155252	-3.79664	0.000146672	0.00414998	Luminal progenitor	Non-Target
RT1-A1	9457.41	-0.595655	0.147071	-4.05012	5.12e-05	0.00183336	Luminal progenitor	Target
Mdm4	478.346	-0.598645	0.188714	-3.17223	0.00151273	0.0244732	Luminal progenitor	Target
Bag3	10721.5	-0.604322	0.174411	-3.46492	0.000530381	0.0113658	Luminal progenitor	Target
Herc2	482.17	-0.606783	0.20274	-2.99291	0.00276329	0.0376661	Luminal progenitor	Non-Target
Slc25a33	908.746	-0.607274	0.128381	-4.73023	2.24e-06	0.000146278	Luminal progenitor	Non-Target
Rhov	8781.17	-0.608969	0.199499	-3.05249	0.00226954	0.0327455	Luminal progenitor	Non-Target
Ing1	620.571	-0.609064	0.203149	-2.99812	0.00271654	0.0372619	Luminal progenitor	Target
Ppm1n	84.6396	-0.616311	0.211926	-2.90815	0.00363574	0.0458307	Luminal progenitor	Non-Target
Klf4	2537.31	-0.617315	0.189144	-3.26374	0.00109953	0.019241	Luminal progenitor	Target
Trim3	761.266	-0.623117	0.203159	-3.06714	0.00216121	0.0314954	Luminal progenitor	Non-Target
Fos	138121	-0.623523	0.136804	-4.55779	5.17e-06	0.000289182	Luminal progenitor	Target
Slc44a1	6844.83	-0.62537	0.172946	-3.61599	0.000299204	0.00718865	Luminal progenitor	Target
Fam189b	653.219	-0.628047	0.212292	-2.95841	0.00309234	0.0407902	Luminal progenitor	Non-Target
Tob2	5974.72	-0.629342	0.163465	-3.85	0.000118118	0.00351718	Luminal progenitor	Target
Zfp142	375.681	-0.629804	0.190571	-3.30482	0.000950374	0.0174785	Luminal progenitor	Non-Target
Disp1	179.025	-0.633992	0.216194	-2.93251	0.0033623	0.0435168	Luminal progenitor	Non-Target
Zc3h8	156.403	-0.634414	0.19653	-3.22807	0.00124627	0.0211301	Luminal progenitor	Non-Target
Sin3a	720.969	-0.641062	0.141848	-4.51936	6.2e-06	0.000329592	Luminal progenitor	Target
Rpl7a	278.064	-0.646023	0.215476	-2.99812	0.00271648	0.0372619	Luminal progenitor	Target
Hspa8	35369.8	-0.653831	0.124659	-5.24494	1.56e-07	1.53e-05	Luminal progenitor	Target
Rhobtb3	330.826	-0.669223	0.1686	-3.96929	7.21e-05	0.00241624	Luminal progenitor	Non-Target
Evpl	460.032	-0.67358	0.226102	-2.97909	0.00289104	0.0389203	Luminal progenitor	Non-Target
Atrip	192.75	-0.680722	0.19203	-3.54488	0.000392789	0.00897647	Luminal progenitor	Non-Target
Cmtm7	1278.71	-0.681826	0.204013	-3.34207	0.000831559	0.0156405	Luminal progenitor	Target
Vps13b	609.315	-0.68226	0.222112	-3.0717	0.00212845	0.0310873	Luminal progenitor	Non-Target
Arhgap35	786.733	-0.684283	0.22493	-3.04221	0.00234848	0.0336247	Luminal progenitor	Non-Target
Eepd1	748.86	-0.687982	0.182329	-3.77329	0.000161106	0.00450534	Luminal progenitor	Non-Target
Arrb2	340.249	-0.690501	0.220611	-3.12995	0.00174834	0.0271802	Luminal progenitor	Non-Target
Kctd13	441.479	-0.691623	0.18346	-3.76988	0.000163327	0.00452958	Luminal progenitor	Non-Target
Socs4	383.405	-0.691698	0.233157	-2.96667	0.00301045	0.0399925	Luminal progenitor	Non-Target
Slc39a10	511.654	-0.696373	0.238349	-2.92165	0.00348185	0.0446222	Luminal progenitor	Non-Target
Nipa1	147.902	-0.699788	0.231336	-3.02498	0.00248645	0.0352909	Luminal progenitor	Non-Target
Hpn	640.383	-0.702441	0.226322	-3.10373	0.00191099	0.0287462	Luminal progenitor	Non-Target
Inpp5f	328.588	-0.704915	0.196065	-3.59532	0.000323999	0.00763838	Luminal progenitor	Non-Target
Celf2	87.2402	-0.706024	0.220412	-3.2032	0.00135911	0.0224725	Luminal progenitor	Target
Hsp90ab1	63494.8	-0.707848	0.0941302	-7.51988	5.48e-14	2.99e-11	Luminal progenitor	Non-Target
Gpc1	4062.24	-0.715466	0.246302	-2.90483	0.00367454	0.0459652	Luminal progenitor	Non-Target
Dnajc18	197.709	-0.722836	0.207202	-3.48855	0.00048565	0.0105378	Luminal progenitor	Non-Target
Stxbp4	140.06	-0.732285	0.212166	-3.45147	0.000557536	0.0117045	Luminal progenitor	Target
LOC100909675	674.505	-0.733534	0.241298	-3.03995	0.0023662	0.0338044	Luminal progenitor	Target
Nin	135.797	-0.739249	0.226576	-3.26269	0.00110359	0.0192862	Luminal progenitor	Non-Target
Cpd	1740.82	-0.739521	0.216227	-3.42012	0.000625943	0.0126248	Luminal progenitor	Non-Target
Hacd3	604.035	-0.739735	0.204598	-3.61555	0.00029971	0.00718865	Luminal progenitor	Non-Target
Sntb2	234.879	-0.740399	0.193643	-3.82353	0.000131553	0.0038087	Luminal progenitor	Non-Target
Bbx	695.255	-0.75282	0.189813	-3.96611	7.31e-05	0.00244243	Luminal progenitor	Non-Target
Zmym6	241.677	-0.754545	0.17997	-4.19263	2.76e-05	0.00113348	Luminal progenitor	Target
Hspd1	10836.5	-0.756303	0.208257	-3.63159	0.000281685	0.00683879	Luminal progenitor	Non-Target
Wdr35	241.791	-0.759004	0.235868	-3.21792	0.00129124	0.0215775	Luminal progenitor	Non-Target
Timp4	518.094	-0.760513	0.25598	-2.97099	0.00296845	0.0397494	Luminal progenitor	Non-Target
Pip4k2a	226.649	-0.779125	0.21672	-3.59507	0.000324304	0.00763838	Luminal progenitor	Non-Target
Slc25a4	8308.22	-0.781178	0.25832	-3.02407	0.002494	0.0353524	Luminal progenitor	Non-Target
Sipa1l1	579.467	-0.784856	0.172493	-4.55008	5.36e-06	0.000296215	Luminal progenitor	Non-Target
Lnx1	256.682	-0.788396	0.20482	-3.84922	0.000118494	0.00352035	Luminal progenitor	Target
Tmem220	98.0501	-0.790938	0.232026	-3.40883	0.000652419	0.0129809	Luminal progenitor	Non-Target
Fosb	26531.5	-0.793877	0.182626	-4.34701	1.38e-05	0.000639725	Luminal progenitor	Target
Tra2a	541.442	-0.794015	0.224798	-3.53213	0.000412225	0.00930674	Luminal progenitor	Target
Mgat5	122.138	-0.803046	0.23628	-3.39871	0.000677057	0.0134124	Luminal progenitor	Target
Ppp1r14c	320.8	-0.804956	0.279127	-2.88383	0.00392865	0.0477724	Luminal progenitor	Non-Target
Lrrc49	149.706	-0.812633	0.281287	-2.88899	0.00386487	0.0473492	Luminal progenitor	Target
Cdk6	338.864	-0.812688	0.253724	-3.20304	0.00135983	0.0224725	Luminal progenitor	Target
Wdfy3	576.902	-0.821194	0.272267	-3.01614	0.00256019	0.0360245	Luminal progenitor	Target
Kbtbd7	60.2433	-0.822008	0.276232	-2.97578	0.0029224	0.0392616	Luminal progenitor	Non-Target
Hebp2	177.869	-0.823657	0.180049	-4.57463	4.77e-06	0.000271142	Luminal progenitor	Non-Target
RGD1565844	45.2812	-0.825842	0.279192	-2.95797	0.00309669	0.0408063	Luminal progenitor	Non-Target
Trps1	3099.41	-0.828588	0.247538	-3.34732	0.00081598	0.0154587	Luminal progenitor	Target
Mycbp2	1017.89	-0.828977	0.2444	-3.39189	0.000694132	0.0136652	Luminal progenitor	Non-Target
Rbm43	124.525	-0.83301	0.189004	-4.40736	1.05e-05	0.000512493	Luminal progenitor	Non-Target
Hist3h2a	509.182	-0.834423	0.243019	-3.43357	0.000595698	0.0122629	Luminal progenitor	Non-Target
LOC100911177	1027.88	-0.837043	0.164178	-5.09837	3.43e-07	2.87e-05	Luminal progenitor	Target
Tmem67	187.573	-0.840823	0.164375	-5.11527	3.13e-07	2.67e-05	Luminal progenitor	Non-Target
Id2	6137.58	-0.841317	0.278504	-3.02084	0.00252075	0.0356615	Luminal progenitor	Target
Pitpnm2	461.4	-0.842939	0.214359	-3.93236	8.41e-05	0.00272398	Luminal progenitor	Non-Target
Trove2	171.077	-0.843694	0.264443	-3.19045	0.00142049	0.023153	Luminal progenitor	Non-Target
Cacna1d	103.647	-0.845	0.211534	-3.99463	6.48e-05	0.00221729	Luminal progenitor	Non-Target
Agl	181.686	-0.849125	0.238119	-3.56596	0.000362522	0.0084172	Luminal progenitor	Non-Target
Prkra	494.374	-0.849535	0.255908	-3.31969	0.000901175	0.016753	Luminal progenitor	Non-Target
Epm2aip1	807.358	-0.853392	0.226013	-3.77586	0.000159459	0.00449234	Luminal progenitor	Non-Target
Nckap5l	924.078	-0.854603	0.273177	-3.12838	0.00175771	0.0271802	Luminal progenitor	Non-Target
Inafm1	120.531	-0.855351	0.273172	-3.13118	0.00174106	0.0271266	Luminal progenitor	Non-Target
Dusp8	1977.88	-0.856326	0.278459	-3.07523	0.00210343	0.0308093	Luminal progenitor	Target
Banp	429.233	-0.857455	0.175927	-4.87393	1.09e-06	7.94e-05	Luminal progenitor	Non-Target
Rpp25	34.0384	-0.857462	0.284767	-3.0111	0.00260302	0.0362903	Luminal progenitor	Non-Target
Pfkm	483.699	-0.863474	0.210498	-4.10205	4.1e-05	0.00154089	Luminal progenitor	Non-Target
Osbpl6	317.717	-0.864123	0.267486	-3.23054	0.00123557	0.0209757	Luminal progenitor	Target
Mllt3	270.332	-0.865322	0.196245	-4.40941	1.04e-05	0.000511311	Luminal progenitor	Target
Ifi44	347.898	-0.865927	0.270751	-3.19824	0.0013827	0.0227204	Luminal progenitor	Non-Target
Abcc1	956.803	-0.866946	0.226399	-3.82928	0.00012852	0.00375841	Luminal progenitor	Non-Target
Lgals3bp	1171.87	-0.869358	0.273739	-3.17586	0.00149391	0.0241987	Luminal progenitor	Non-Target
RT1-N3	215.047	-0.873184	0.269551	-3.2394	0.00119783	0.0205805	Luminal progenitor	Target
RGD1309079	433.787	-0.877679	0.280073	-3.13375	0.00172586	0.0269601	Luminal progenitor	Target
Hist1h4b	715.696	-0.879667	0.195869	-4.4911	7.09e-06	0.000369318	Luminal progenitor	Non-Target
Eps15	1971.66	-0.881746	0.269944	-3.26641	0.00108922	0.0191375	Luminal progenitor	Non-Target
Samhd1	146.623	-0.882334	0.304101	-2.90145	0.00371441	0.0461547	Luminal progenitor	Non-Target
Arhgef19	479.607	-0.886009	0.268461	-3.30033	0.000965703	0.0176062	Luminal progenitor	Non-Target
Arhgef18	573.744	-0.887855	0.160582	-5.52899	3.22e-08	4.13e-06	Luminal progenitor	Target
Kif3c	151.164	-0.894373	0.286369	-3.12314	0.0017893	0.0274206	Luminal progenitor	Target
2018-09-08	658.842	-0.90208	0.182415	-4.94521	7.61e-07	5.87e-05	Luminal progenitor	Non-Target
Gabbr1	292.109	-0.902415	0.219433	-4.11249	3.91e-05	0.00148735	Luminal progenitor	Non-Target
Ccnt1	81.5997	-0.910886	0.207624	-4.38719	1.15e-05	0.000545821	Luminal progenitor	Non-Target
Dgke	221.853	-0.912281	0.280819	-3.24864	0.00115958	0.0200238	Luminal progenitor	Non-Target
Aqp1	6599.06	-0.914168	0.316002	-2.89292	0.00381678	0.0468514	Luminal progenitor	Non-Target
Galnt7	586.78	-0.91475	0.170028	-5.37999	7.45e-08	8.11e-06	Luminal progenitor	Target
Zkscan1	244.96	-0.917444	0.284246	-3.22764	0.00124814	0.0211344	Luminal progenitor	Target
Grik5	188.504	-0.917449	0.265839	-3.45115	0.000558213	0.0117045	Luminal progenitor	Non-Target
Gas5	1886.1	-0.918719	0.211709	-4.33955	1.43e-05	0.000657176	Luminal progenitor	Non-Target
Btg2	37449.9	-0.920991	0.220225	-4.18204	2.89e-05	0.00116679	Luminal progenitor	Target
Ttbk2	75.6495	-0.939145	0.277382	-3.38574	0.000709863	0.0138705	Luminal progenitor	Target
Zbtb11	695.534	-0.939301	0.234381	-4.00757	6.13e-05	0.00214416	Luminal progenitor	Non-Target
Dagla	111.652	-0.940057	0.320154	-2.93626	0.00332195	0.0431227	Luminal progenitor	Target
Ubc	26037.4	-0.941795	0.214447	-4.39174	1.12e-05	0.000540406	Luminal progenitor	Target
Esr1	233.305	-0.943448	0.32363	-2.91521	0.00355454	0.0452433	Luminal progenitor	Target
Ddit3	841.537	-0.943669	0.205828	-4.58476	4.55e-06	0.00026059	Luminal progenitor	Non-Target
Tcea3	144.917	-0.943715	0.315651	-2.98975	0.0027921	0.0379291	Luminal progenitor	Target
Isg15	440.981	-0.94581	0.263135	-3.59439	0.000325149	0.00764452	Luminal progenitor	Non-Target
Nr4a2	2058.04	-0.952518	0.313536	-3.03799	0.00238164	0.0339878	Luminal progenitor	Non-Target
Lyst	174.659	-0.955988	0.254857	-3.75108	0.000176073	0.00480508	Luminal progenitor	Non-Target
Srgap1	59.4084	-0.960541	0.280685	-3.42213	0.000621329	0.0125728	Luminal progenitor	Non-Target
Slc35e2b	128.299	-0.96529	0.242004	-3.98874	6.64e-05	0.00224955	Luminal progenitor	Non-Target
LOC100912041	909.344	-0.966731	0.320415	-3.01712	0.00255187	0.035985	Luminal progenitor	Non-Target
Stx16	928.653	-0.970807	0.173723	-5.58824	2.29e-08	3.19e-06	Luminal progenitor	Target
Prkd3	324.19	-0.982395	0.267763	-3.6689	0.000243594	0.00614243	Luminal progenitor	Non-Target
Zmat3	191.671	-0.985708	0.218014	-4.52131	6.15e-06	0.000327918	Luminal progenitor	Non-Target
Mtss1	1331.66	-0.986612	0.224004	-4.40444	1.06e-05	0.000517317	Luminal progenitor	Non-Target
Pgr	675.632	-0.98755	0.340781	-2.8979	0.00375666	0.0465029	Luminal progenitor	Non-Target
Pcdh17	89.4511	-0.994372	0.300911	-3.30454	0.000951332	0.0174785	Luminal progenitor	Non-Target
Ogdhl	62.6607	-0.996417	0.333648	-2.98644	0.0028225	0.0381944	Luminal progenitor	Target
Crot	367.221	-0.997695	0.336503	-2.96489	0.00302788	0.0401179	Luminal progenitor	Non-Target
Tnfrsf19	335.252	-1.01026	0.325154	-3.10703	0.00188977	0.0284598	Luminal progenitor	Target
Kif21b	156.597	-1.0127	0.240898	-4.20386	2.62e-05	0.00108205	Luminal progenitor	Target
Mdfi	274.911	-1.01794	0.309339	-3.29069	0.00099942	0.0179951	Luminal progenitor	Non-Target
Slc7a6	164.473	-1.02076	0.242571	-4.20811	2.58e-05	0.00106865	Luminal progenitor	Non-Target
Fkbp10	1521.86	-1.02101	0.254627	-4.00983	6.08e-05	0.00213518	Luminal progenitor	Non-Target
Luzp1	2415.89	-1.02167	0.282246	-3.61977	0.000294864	0.00711156	Luminal progenitor	Target
Tnfsf10	562.768	-1.02194	0.311523	-3.28046	0.00103637	0.0185074	Luminal progenitor	Target
Pqlc3	736.236	-1.02213	0.210733	-4.85033	1.23e-06	8.71e-05	Luminal progenitor	Non-Target
Cep295	177.982	-1.02342	0.280965	-3.6425	0.000270001	0.00662187	Luminal progenitor	Non-Target
Wfdc2	4329.58	-1.0235	0.287146	-3.5644	0.000364695	0.00845264	Luminal progenitor	Non-Target
Smpd3	82.9142	-1.02579	0.284328	-3.60778	0.000308829	0.00735339	Luminal progenitor	Target
RT1-CE14	1040.02	-1.03497	0.181416	-5.70494	1.16e-08	1.77e-06	Luminal progenitor	Non-Target
Zfp287	44.0398	-1.03798	0.288224	-3.60131	0.000316615	0.00749145	Luminal progenitor	Non-Target
Gpihbp1	526.901	-1.04176	0.32887	-3.16768	0.00153658	0.0247977	Luminal progenitor	Non-Target
Amer1	83.4999	-1.04287	0.361567	-2.88431	0.00392277	0.0477724	Luminal progenitor	Target
Galnt6	59.6243	-1.04891	0.330758	-3.17123	0.00151796	0.0245275	Luminal progenitor	Non-Target
Bhlhb9	178.309	-1.05201	0.216502	-4.85911	1.18e-06	8.46e-05	Luminal progenitor	Non-Target
Col16a1	7026.04	-1.05396	0.329631	-3.19739	0.00138677	0.0227451	Luminal progenitor	Non-Target
Pde4a	295.593	-1.0582	0.309176	-3.42266	0.000620119	0.0125677	Luminal progenitor	Target
Trmt6	295.965	-1.05968	0.365038	-2.90294	0.00369677	0.046083	Luminal progenitor	Non-Target
Tmem56	707.438	-1.06342	0.304424	-3.49321	0.00047725	0.010415	Luminal progenitor	Non-Target
Oas1a	211.464	-1.07086	0.325047	-3.29447	0.000986076	0.0178779	Luminal progenitor	Non-Target
Cdc14b	46.9058	-1.07213	0.288254	-3.71939	0.000199707	0.00534952	Luminal progenitor	Target
Sh3bp1	597.743	-1.07556	0.26078	-4.1244	3.72e-05	0.00142074	Luminal progenitor	Non-Target
Bst2	726.245	-1.07609	0.249064	-4.32054	1.56e-05	0.000704034	Luminal progenitor	Non-Target
Klf2	6108.83	-1.07818	0.208739	-5.16523	2.4e-07	2.2e-05	Luminal progenitor	Target
Camk2n1	346.163	-1.0783	0.275581	-3.91283	9.12e-05	0.00288725	Luminal progenitor	Non-Target
Klhl11	766.641	-1.08025	0.200859	-5.37815	7.53e-08	8.13e-06	Luminal progenitor	Non-Target
Slco2b1	243.636	-1.08095	0.363747	-2.97172	0.00296141	0.0397042	Luminal progenitor	Non-Target
Bcorl1	139.12	-1.08176	0.237026	-4.56388	5.02e-06	0.000284176	Luminal progenitor	Non-Target
Serpinb5	776.285	-1.08491	0.319457	-3.39611	0.000683519	0.0135173	Luminal progenitor	Non-Target
Gpr3	222.522	-1.08909	0.235424	-4.62606	3.73e-06	0.000227658	Luminal progenitor	Non-Target
Dusp16	748.375	-1.08952	0.196298	-5.55034	2.85e-08	3.73e-06	Luminal progenitor	Non-Target
Slc36a4	79.9881	-1.08961	0.300766	-3.6228	0.00029143	0.00705476	Luminal progenitor	Target
Pdp2	680.989	-1.09347	0.282659	-3.86853	0.000109494	0.00332088	Luminal progenitor	Target
Zdhhc2	568.107	-1.09463	0.352238	-3.10763	0.00188591	0.0284344	Luminal progenitor	Non-Target
Orai2	166.638	-1.09517	0.32626	-3.35675	0.000788643	0.0150498	Luminal progenitor	Non-Target
Map3k13	101.092	-1.09795	0.287054	-3.82489	0.000130833	0.00380623	Luminal progenitor	Target
Plppr2	75.672	-1.10442	0.303305	-3.6413	0.00027126	0.00664028	Luminal progenitor	Non-Target
Kbtbd11	24.0073	-1.10528	0.372433	-2.96772	0.00300016	0.0399271	Luminal progenitor	Target
Abhd6	99.8531	-1.10825	0.28533	-3.88408	0.000102716	0.0031593	Luminal progenitor	Target
Fam227a	31.307	-1.11217	0.371441	-2.99421	0.00275155	0.0375844	Luminal progenitor	Target
P4ha1	904.967	-1.11497	0.295707	-3.77053	0.000162903	0.00452958	Luminal progenitor	Non-Target
Hexim1	2001.44	-1.12019	0.251738	-4.44984	8.59e-06	0.000437588	Luminal progenitor	Non-Target
Apc2	43.3661	-1.12206	0.380536	-2.94863	0.00319182	0.0418071	Luminal progenitor	Non-Target
Cntnap1	48.6896	-1.12814	0.382124	-2.9523	0.00315418	0.0414438	Luminal progenitor	Non-Target
Cd200	5916.51	-1.13606	0.219165	-5.18356	2.18e-07	2.05e-05	Luminal progenitor	Target
Etnk1	1514.71	-1.1397	0.253779	-4.49093	7.09e-06	0.000369318	Luminal progenitor	Target
Enpp4	168.557	-1.14346	0.294539	-3.88223	0.000103505	0.0031761	Luminal progenitor	Non-Target
Spon2	196.473	-1.15059	0.287564	-4.00116	6.3e-05	0.00218555	Luminal progenitor	Non-Target
Phlda2	578.701	-1.15394	0.313825	-3.67703	0.00023597	0.00601286	Luminal progenitor	Target
Srf	918.865	-1.15737	0.158509	-7.30161	2.84e-13	1.33e-10	Luminal progenitor	Target
Rgl3	245.338	-1.15953	0.369295	-3.13985	0.00169037	0.0265903	Luminal progenitor	Non-Target
Pspn	18.1531	-1.16133	0.381978	-3.04031	0.00236338	0.033801	Luminal progenitor	Non-Target
B4galnt1	73.0642	-1.16357	0.352409	-3.30175	0.000960837	0.0175541	Luminal progenitor	Target
Prlr	1237.99	-1.16385	0.284916	-4.08489	4.41e-05	0.00162856	Luminal progenitor	Target
RGD1561648	77.1428	-1.17059	0.337016	-3.47339	0.000513918	0.0110757	Luminal progenitor	Non-Target
Vangl2	311.496	-1.19319	0.221362	-5.39021	7.04e-08	7.8e-06	Luminal progenitor	Non-Target
Arhgap4	48.5298	-1.19341	0.323788	-3.68577	0.000228015	0.00587891	Luminal progenitor	Non-Target
Grb14	718.142	-1.19634	0.336924	-3.55076	0.000384119	0.00879369	Luminal progenitor	Target
Twist1	204.689	-1.19748	0.376972	-3.17657	0.00149029	0.0241701	Luminal progenitor	Non-Target
Cask	408.544	-1.19797	0.328359	-3.64837	0.000263914	0.0065092	Luminal progenitor	Non-Target
Gli3	229.712	-1.19955	0.375849	-3.19158	0.00141495	0.0230914	Luminal progenitor	Target
Hspa2	807.167	-1.20378	0.380125	-3.16681	0.00154122	0.0248419	Luminal progenitor	Non-Target
Cspg5	73.0562	-1.20386	0.410254	-2.93443	0.00334166	0.0432925	Luminal progenitor	Non-Target
Smco4	317.831	-1.21016	0.327506	-3.69509	0.000219812	0.00572387	Luminal progenitor	Non-Target
Gpr27	69.7037	-1.2144	0.38404	-3.16218	0.00156591	0.0251729	Luminal progenitor	Non-Target
Ppic	1060.06	-1.2185	0.397927	-3.06213	0.00219768	0.0319912	Luminal progenitor	Non-Target
RT1-M6-2	33.2771	-1.22033	0.284478	-4.28972	1.79e-05	0.000779512	Luminal progenitor	Non-Target
Spry4	598.955	-1.22678	0.410361	-2.98952	0.0027942	0.0379291	Luminal progenitor	Target
Noxa1	94.8439	-1.23268	0.378986	-3.25258	0.00114361	0.0198004	Luminal progenitor	Non-Target
LOC100361083	115.776	-1.23479	0.41144	-3.00113	0.00268975	0.0370891	Luminal progenitor	Non-Target
Lmx1b	45.7168	-1.25316	0.343674	-3.64636	0.000265982	0.00654788	Luminal progenitor	Non-Target
Mapt	101.431	-1.2548	0.432429	-2.90174	0.00371096	0.0461547	Luminal progenitor	Target
Tdrp	112.648	-1.25805	0.433386	-2.90283	0.00369806	0.046083	Luminal progenitor	Non-Target
Gucy1a3	135.175	-1.26613	0.422518	-2.99662	0.00272993	0.0374064	Luminal progenitor	Non-Target
Prkar2b	330.631	-1.26727	0.422959	-2.9962	0.00273363	0.0374179	Luminal progenitor	Target
Khdrbs3	452.279	-1.26814	0.234642	-5.40455	6.5e-08	7.26e-06	Luminal progenitor	Target
Myo5a	107.876	-1.27243	0.371756	-3.42275	0.000619918	0.0125677	Luminal progenitor	Non-Target
Mybpc2	104.309	-1.27999	0.386399	-3.3126	0.000924322	0.0171144	Luminal progenitor	Non-Target
Tmem106a	120.939	-1.28094	0.358725	-3.5708	0.000355887	0.00827786	Luminal progenitor	Non-Target
Zfp503	2080.36	-1.28329	0.261564	-4.90621	9.29e-07	6.94e-05	Luminal progenitor	Non-Target
Bicd1	78.5605	-1.28761	0.371778	-3.46338	0.000533431	0.0113938	Luminal progenitor	Non-Target
Epb41l3	135.712	-1.29072	0.313661	-4.11503	3.87e-05	0.0014754	Luminal progenitor	Non-Target
Foxa1	723.233	-1.29575	0.296715	-4.367	1.26e-05	0.000594457	Luminal progenitor	Target
Trpc1	147.748	-1.29655	0.314348	-4.12456	3.71e-05	0.00142074	Luminal progenitor	Non-Target
Mpped2	48.2537	-1.30654	0.400086	-3.26565	0.00109214	0.0191424	Luminal progenitor	Target
Casc4	432.305	-1.30685	0.263178	-4.96564	6.85e-07	5.33e-05	Luminal progenitor	Non-Target
Hp	49.3196	-1.31354	0.374393	-3.50846	0.000450717	0.00995233	Luminal progenitor	Non-Target
RGD1561161	166.121	-1.31358	0.398877	-3.2932	0.000990526	0.0179337	Luminal progenitor	Non-Target
Dnaja4	2244.09	-1.32353	0.272493	-4.85712	1.19e-06	8.46e-05	Luminal progenitor	Non-Target
Ncam1	148.666	-1.33036	0.461151	-2.88486	0.00391588	0.0477724	Luminal progenitor	Non-Target
Pcdh19	134.778	-1.33372	0.437864	-3.04598	0.00231925	0.0333523	Luminal progenitor	Non-Target
Gimap1	20.6681	-1.33855	0.458652	-2.91846	0.0035177	0.0449855	Luminal progenitor	Non-Target
Hsph1	22018.3	-1.34063	0.267147	-5.01832	5.21e-07	4.21e-05	Luminal progenitor	Target
Tfpi	752.115	-1.34079	0.262092	-5.11571	3.13e-07	2.67e-05	Luminal progenitor	Non-Target
Dip2c	394.599	-1.34133	0.312278	-4.2953	1.74e-05	0.000765272	Luminal progenitor	Target
Igf1	52.8312	-1.34327	0.430311	-3.12162	0.0017986	0.0274986	Luminal progenitor	Non-Target
Cd55	113.241	-1.35335	0.439932	-3.07628	0.00209598	0.0307504	Luminal progenitor	Non-Target
Abcc4	196.615	-1.35695	0.258681	-5.24566	1.56e-07	1.53e-05	Luminal progenitor	Non-Target
Meis1	71.2103	-1.35821	0.350718	-3.87264	0.000107663	0.00328058	Luminal progenitor	Non-Target
Epdr1	239.308	-1.36031	0.39196	-3.47053	0.00051943	0.0111677	Luminal progenitor	Non-Target
Serpina3n	946.465	-1.36091	0.435704	-3.12347	0.00178734	0.0274206	Luminal progenitor	Non-Target
Msx2	150.124	-1.3694	0.420895	-3.25354	0.00113976	0.0197598	Luminal progenitor	Target
Plekhh2	147.547	-1.37196	0.252801	-5.42704	5.73e-08	6.65e-06	Luminal progenitor	Non-Target
Slc24a3	189.028	-1.37809	0.350381	-3.93313	8.38e-05	0.00272398	Luminal progenitor	Non-Target
Pygo1	60.4046	-1.37982	0.402972	-3.42411	0.000616808	0.0125591	Luminal progenitor	Non-Target
RGD1311251	92.7936	-1.38425	0.3929	-3.52316	0.000426436	0.00951258	Luminal progenitor	Non-Target
Igf2bp1	11.9171	-1.38734	0.477553	-2.9051	0.00367136	0.0459652	Luminal progenitor	Non-Target
Prodh	65.6092	-1.38842	0.339833	-4.08559	4.4e-05	0.00162856	Luminal progenitor	Non-Target
Triqk	409.238	-1.3981	0.258335	-5.41196	6.23e-08	7.1e-06	Luminal progenitor	Non-Target
Ntm	98.7509	-1.40783	0.474878	-2.96462	0.00303057	0.0401179	Luminal progenitor	Non-Target
Otos	426.739	-1.42328	0.444462	-3.20226	0.00136355	0.0225054	Luminal progenitor	Target
Mpdz	391.043	-1.42498	0.265787	-5.36135	8.26e-08	8.71e-06	Luminal progenitor	Target
Sv2c	67.5834	-1.42533	0.453697	-3.14158	0.00168036	0.0264647	Luminal progenitor	Target
Mical1	243.519	-1.42557	0.363646	-3.92022	8.85e-05	0.00282757	Luminal progenitor	Non-Target
Abcc9	336.736	-1.42896	0.481534	-2.96752	0.00300214	0.0399271	Luminal progenitor	Non-Target
Plxna3	297.209	-1.44054	0.210192	-6.85345	7.21e-12	2.55e-09	Luminal progenitor	Non-Target
Gdf15	1203.2	-1.44141	0.328327	-4.39016	1.13e-05	0.000542348	Luminal progenitor	Target
Col13a1	31.069	-1.4422	0.498323	-2.89411	0.0038023	0.046802	Luminal progenitor	Target
Pcdh9	136.51	-1.45447	0.414203	-3.51149	0.000445609	0.00985617	Luminal progenitor	Non-Target
Anks6	134.777	-1.46688	0.24368	-6.0197	1.75e-09	3.51e-07	Luminal progenitor	Non-Target
Dpt	492.907	-1.47664	0.473436	-3.11899	0.0018147	0.0277124	Luminal progenitor	Non-Target
Olfml2a	559.141	-1.47704	0.506755	-2.9147	0.00356035	0.0452732	Luminal progenitor	Non-Target
Loxl2	416.037	-1.48275	0.473808	-3.12944	0.00175142	0.0271802	Luminal progenitor	Non-Target
Ifitm1	2619.5	-1.4849	0.331467	-4.47977	7.47e-06	0.000386073	Luminal progenitor	Non-Target
Tril	437.204	-1.48727	0.460995	-3.22621	0.00125443	0.021186	Luminal progenitor	Non-Target
Hspb1	25700.7	-1.49576	0.410459	-3.64413	0.000268298	0.00659247	Luminal progenitor	Target
Slc16a13	43.8306	-1.49787	0.484141	-3.09386	0.00197568	0.0294836	Luminal progenitor	Non-Target
Syk	9.4241	-1.50019	0.516976	-2.90186	0.00370951	0.0461547	Luminal progenitor	Target
RT1-T24-1	137.039	-1.50078	0.236529	-6.345	2.22e-10	6.06e-08	Luminal progenitor	Non-Target
Nlgn3	51.077	-1.50441	0.524091	-2.87052	0.004098	0.0494636	Luminal progenitor	Non-Target
Prtg	58.4862	-1.50719	0.406705	-3.70586	0.000210673	0.00555225	Luminal progenitor	Non-Target
Dnah1	30.7993	-1.50725	0.436778	-3.45084	0.000558845	0.0117045	Luminal progenitor	Non-Target
S100a6	5023.58	-1.51653	0.492785	-3.07747	0.00208768	0.0306631	Luminal progenitor	Target
Bmpr1b	128.616	-1.52231	0.28273	-5.38433	7.27e-08	7.99e-06	Luminal progenitor	Target
Nap1l5	19.1912	-1.52385	0.531504	-2.86706	0.00414306	0.0498693	Luminal progenitor	Non-Target
Map7d3	12.4001	-1.533	0.502052	-3.05347	0.0022621	0.0326743	Luminal progenitor	Non-Target
Eri2	114.696	-1.53614	0.428712	-3.58317	0.000339455	0.00790972	Luminal progenitor	Non-Target
Unc5cl	28.6008	-1.53957	0.459109	-3.35339	0.000798292	0.015174	Luminal progenitor	Non-Target
Mcoln3	21.3554	-1.54224	0.476837	-3.23431	0.00121939	0.0208364	Luminal progenitor	Non-Target
Ramp3	32.4816	-1.5438	0.519668	-2.97074	0.00297087	0.0397494	Luminal progenitor	Target
Rnf24	44.9176	-1.56552	0.366905	-4.26681	1.98e-05	0.000849839	Luminal progenitor	Target
Kcnd1	31.144	-1.57164	0.364474	-4.31207	1.62e-05	0.000726514	Luminal progenitor	Non-Target
Zeb2os	11.891	-1.57718	0.543151	-2.90377	0.00368705	0.0460775	Luminal progenitor	Non-Target
Negr1	133.708	-1.58077	0.536604	-2.94588	0.00322042	0.0421395	Luminal progenitor	Non-Target
Srcin1	49.221	-1.58458	0.452515	-3.50172	0.000462268	0.010105	Luminal progenitor	Non-Target
Abcg3l3	53.9117	-1.58702	0.386922	-4.10165	4.1e-05	0.00154089	Luminal progenitor	Non-Target
Igsf10	86.7577	-1.5893	0.421962	-3.76645	0.000165587	0.00456658	Luminal progenitor	Non-Target
Wnt5a	181.101	-1.5912	0.389029	-4.09018	4.31e-05	0.00161447	Luminal progenitor	Non-Target
Plcl2	95.2681	-1.59391	0.494438	-3.22367	0.0012656	0.0212531	Luminal progenitor	Non-Target
Rnf152	12.1303	-1.61398	0.477034	-3.38337	0.000716027	0.0139595	Luminal progenitor	Target
Robo1	101.961	-1.61512	0.366467	-4.40728	1.05e-05	0.000512493	Luminal progenitor	Target
Efemp1	361.978	-1.62631	0.510356	-3.18663	0.00143943	0.0234072	Luminal progenitor	Non-Target
Trim72	16.77	-1.63134	0.461415	-3.53552	0.00040697	0.009204	Luminal progenitor	Non-Target
Shc1	1713.56	-1.63457	0.302216	-5.40862	6.35e-08	7.16e-06	Luminal progenitor	Non-Target
Mn1	60.747	-1.63633	0.279151	-5.8618	4.58e-09	8.31e-07	Luminal progenitor	Target
Adgrl3	180.487	-1.63787	0.543197	-3.01524	0.00256778	0.0360926	Luminal progenitor	Target
Fbxo16	30.0822	-1.65381	0.478829	-3.45387	0.000552606	0.0117045	Luminal progenitor	Non-Target
Kcng3	53.3812	-1.6595	0.516059	-3.21571	0.00130123	0.0216346	Luminal progenitor	Target
Nrp1	594.203	-1.66313	0.507602	-3.27644	0.00105124	0.0187219	Luminal progenitor	Non-Target
Otop1	11.1823	-1.6738	0.571634	-2.9281	0.00341044	0.0439657	Luminal progenitor	Non-Target
B4galt4	142.432	-1.68143	0.359987	-4.67082	3e-06	0.000185862	Luminal progenitor	Target
Rab32	361.415	-1.68192	0.274906	-6.11817	9.47e-10	2.17e-07	Luminal progenitor	Non-Target
Rassf2	114.697	-1.69285	0.516978	-3.27451	0.00105844	0.0187529	Luminal progenitor	Non-Target
Smarca1	144.454	-1.69975	0.517676	-3.28341	0.00102558	0.0183398	Luminal progenitor	Non-Target
Bco2	195.812	-1.70004	0.511343	-3.32466	0.000885274	0.0165319	Luminal progenitor	Non-Target
Trerf1	145.799	-1.70327	0.420221	-4.05328	5.05e-05	0.00181374	Luminal progenitor	Non-Target
Tfap2b	625.787	-1.70984	0.330633	-5.17141	2.32e-07	2.15e-05	Luminal progenitor	Target
Layn	78.5635	-1.74295	0.363457	-4.79547	1.62e-06	0.000107691	Luminal progenitor	Target
Adap2	83.5327	-1.74943	0.30602	-5.71672	1.09e-08	1.69e-06	Luminal progenitor	Non-Target
Gipc2	88.6625	-1.76148	0.34778	-5.06492	4.09e-07	3.38e-05	Luminal progenitor	Target
Ncr3	27.0768	-1.76532	0.528965	-3.3373	0.000845966	0.0158886	Luminal progenitor	Non-Target
Vill	166.545	-1.76851	0.465385	-3.8001	0.000144636	0.00410127	Luminal progenitor	Non-Target
Pmp2	9.54776	-1.77555	0.574351	-3.0914	0.00199218	0.0296265	Luminal progenitor	Non-Target
Cysltr1	47.1972	-1.77696	0.593302	-2.99503	0.0027442	0.0375232	Luminal progenitor	Non-Target
Igf2bp2	77.2128	-1.77746	0.303666	-5.85332	4.82e-09	8.51e-07	Luminal progenitor	Target
Tmem255a	12.2877	-1.78664	0.457325	-3.90671	9.36e-05	0.00293993	Luminal progenitor	Non-Target
Lrp2	85.1268	-1.78719	0.467452	-3.82327	0.000131696	0.0038087	Luminal progenitor	Non-Target
Pbld1	12.7729	-1.78865	0.46093	-3.88052	0.000104231	0.00318344	Luminal progenitor	Non-Target
Fndc1	735.384	-1.7904	0.59508	-3.00867	0.00262393	0.0364506	Luminal progenitor	Non-Target
Slc12a8	90.4802	-1.80373	0.373501	-4.82927	1.37e-06	9.48e-05	Luminal progenitor	Non-Target
Nr4a3	157.231	-1.81074	0.32559	-5.56142	2.68e-08	3.57e-06	Luminal progenitor	Target
Trpm3	317.893	-1.81119	0.328626	-5.51141	3.56e-08	4.47e-06	Luminal progenitor	Non-Target
Mybpc1	34.9913	-1.81376	0.536113	-3.38317	0.000716555	0.0139595	Luminal progenitor	Non-Target
Lancl3	39.1525	-1.81653	0.540075	-3.36347	0.000769688	0.0147744	Luminal progenitor	Non-Target
Capn8	68.3752	-1.83888	0.619064	-2.97042	0.0029739	0.0397494	Luminal progenitor	Target
Exnef	153.52	-1.84036	0.321011	-5.733	9.87e-09	1.57e-06	Luminal progenitor	Non-Target
Plbd1	122.68	-1.84145	0.349877	-5.26314	1.42e-07	1.41e-05	Luminal progenitor	Target
Serpinb6b	248.303	-1.84689	0.376772	-4.90187	9.49e-07	7.05e-05	Luminal progenitor	Non-Target
RT1-T24-3	461.479	-1.84962	0.645107	-2.86716	0.00414176	0.0498693	Luminal progenitor	Non-Target
Lrrk1	243.995	-1.85532	0.337679	-5.49433	3.92e-08	4.79e-06	Luminal progenitor	Target
Lgals12	34.9326	-1.85894	0.407886	-4.5575	5.18e-06	0.000289182	Luminal progenitor	Target
Shc2	93.9378	-1.86928	0.459122	-4.07142	4.67e-05	0.00170622	Luminal progenitor	Non-Target
Ppp4r4	13.6852	-1.89317	0.614193	-3.08237	0.00205357	0.0303325	Luminal progenitor	Non-Target
Pcdhga3	13.37	-1.89522	0.629506	-3.01065	0.00260687	0.0362903	Luminal progenitor	Non-Target
Tll1	350.565	-1.89714	0.537396	-3.53025	0.000415167	0.009357	Luminal progenitor	Non-Target
Cdkn1b	160.31	-1.90417	0.259217	-7.34587	2.04e-13	1.03e-10	Luminal progenitor	Target
LOC310926	1324.28	-1.90581	0.275691	-6.91286	4.75e-12	1.77e-09	Luminal progenitor	Target
Ephb1	821.842	-1.90991	0.371756	-5.13754	2.78e-07	2.49e-05	Luminal progenitor	Non-Target
Cfh	358.071	-1.91395	0.643337	-2.97504	0.0029295	0.0393166	Luminal progenitor	Non-Target
Penk	133.482	-1.91694	0.5054	-3.79292	0.000148888	0.00420358	Luminal progenitor	Non-Target
Cntn1	27.5328	-1.92043	0.525525	-3.65432	0.000257869	0.00637862	Luminal progenitor	Non-Target
Adra2a	110.599	-1.93088	0.44409	-4.34796	1.37e-05	0.00063923	Luminal progenitor	Target
Pcbd1	64.6091	-1.93404	0.303387	-6.37485	1.83e-10	5.32e-08	Luminal progenitor	Non-Target
Akr7a3	9.47597	-1.93907	0.504774	-3.84146	0.000122306	0.00361717	Luminal progenitor	Non-Target
Ttpa	24.2635	-1.94422	0.478552	-4.0627	4.85e-05	0.00175648	Luminal progenitor	Non-Target
Ctse	245.71	-1.95714	0.5277	-3.70882	0.00020823	0.00554374	Luminal progenitor	Non-Target
Fgfr2	2977.57	-1.96454	0.336192	-5.8435	5.11e-09	8.79e-07	Luminal progenitor	Target
Mpz	920.808	-1.99242	0.330841	-6.02231	1.72e-09	3.51e-07	Luminal progenitor	Non-Target
Slc7a2	148.137	-1.99256	0.358703	-5.55489	2.78e-08	3.67e-06	Luminal progenitor	Non-Target
Clca2	1631.78	-2.00375	0.258844	-7.74118	9.85e-15	6.78e-12	Luminal progenitor	Non-Target
Adamts15	250.118	-2.01431	0.471401	-4.27303	1.93e-05	0.000829544	Luminal progenitor	Target
Pi15	29.7761	-2.02916	0.588082	-3.45047	0.000559617	0.0117045	Luminal progenitor	Non-Target
Cpz	92.5137	-2.05375	0.649581	-3.16165	0.00156878	0.0251729	Luminal progenitor	Non-Target
Spp1	35.5661	-2.05661	0.541077	-3.80096	0.000144136	0.00409597	Luminal progenitor	Non-Target
Grip1	34.839	-2.05667	0.515545	-3.98932	6.63e-05	0.00224955	Luminal progenitor	Target
Crp	15.3727	-2.07008	0.623263	-3.32136	0.000895812	0.0167048	Luminal progenitor	Non-Target
Pcdha7	5.84897	-2.08952	0.705945	-2.95988	0.00307755	0.040636	Luminal progenitor	Non-Target
Cwh43	28.0067	-2.1025	0.423277	-4.96719	6.79e-07	5.32e-05	Luminal progenitor	Non-Target
Plg	483.769	-2.1149	0.533495	-3.96425	7.36e-05	0.00245528	Luminal progenitor	Non-Target
Kcnab1	90.9745	-2.12998	0.666855	-3.19407	0.00140282	0.0229507	Luminal progenitor	Non-Target
Fgg	1135.99	-2.1392	0.739466	-2.8929	0.00381707	0.0468514	Luminal progenitor	Non-Target
Cited1	1338.92	-2.14623	0.424724	-5.05323	4.34e-07	3.57e-05	Luminal progenitor	Non-Target
Reg3a	120.906	-2.15577	0.711685	-3.0291	0.00245281	0.0348892	Luminal progenitor	Non-Target
Lrrn3	24.0225	-2.16556	0.608765	-3.55731	0.000374678	0.00863807	Luminal progenitor	Target
Kctd8	236.984	-2.17545	0.378047	-5.75446	8.69e-09	1.42e-06	Luminal progenitor	Non-Target
Cldn19	7.30508	-2.18342	0.634678	-3.44021	0.000581268	0.0120433	Luminal progenitor	Non-Target
Pabpc4l	4.75881	-2.20844	0.734791	-3.00553	0.0026512	0.0367513	Luminal progenitor	Non-Target
Htr5b	30.3187	-2.21896	0.553188	-4.01122	6.04e-05	0.00212837	Luminal progenitor	Non-Target
Serpinb9	2542.27	-2.22795	0.372682	-5.97814	2.26e-09	4.4e-07	Luminal progenitor	Non-Target
Rbm46	10.3078	-2.25401	0.538253	-4.18765	2.82e-05	0.0011478	Luminal progenitor	Non-Target
Pcdhac2	16.2966	-2.25755	0.677066	-3.33432	0.000855083	0.0160138	Luminal progenitor	Non-Target
Tekt5	6.28768	-2.27105	0.665744	-3.4113	0.00064655	0.0129138	Luminal progenitor	Target
Mx2	327.16	-2.27371	0.292754	-7.76662	8.06e-15	5.85e-12	Luminal progenitor	Non-Target
Fndc5	102.109	-2.29591	0.439243	-5.22698	1.72e-07	1.66e-05	Luminal progenitor	Non-Target
Gprc5d	7.65109	-2.29981	0.668016	-3.44275	0.000575842	0.0119673	Luminal progenitor	Non-Target
Arid3c	9.34209	-2.3453	0.746003	-3.14382	0.00166756	0.0263903	Luminal progenitor	Non-Target
Plppr4	106.822	-2.34551	0.365769	-6.41255	1.43e-10	4.34e-08	Luminal progenitor	Non-Target
Scgb1a1	6.15163	-2.35665	0.613746	-3.83979	0.00012314	0.00362905	Luminal progenitor	Non-Target
Kcnj11	14.1746	-2.35761	0.778822	-3.02715	0.00246869	0.0350769	Luminal progenitor	Non-Target
LOC298116	4.36607	-2.37529	0.824492	-2.88091	0.00396532	0.0480841	Luminal progenitor	Non-Target
Apba2	57.7552	-2.37682	0.596325	-3.98578	6.73e-05	0.00226603	Luminal progenitor	Non-Target
Rundc3a	36.8206	-2.38115	0.454431	-5.23985	1.61e-07	1.56e-05	Luminal progenitor	Non-Target
Ugt8	10.6933	-2.39585	0.541019	-4.4284	9.49e-06	0.000473649	Luminal progenitor	Non-Target
RGD1359290	124.079	-2.39938	0.70171	-3.41933	0.000627764	0.0126248	Luminal progenitor	Target
Bche	609.933	-2.40508	0.57513	-4.18181	2.89e-05	0.00116679	Luminal progenitor	Non-Target
LOC681325	4.42137	-2.41463	0.813169	-2.96941	0.00298372	0.0398398	Luminal progenitor	Non-Target
Spef2	42.2717	-2.42197	0.546914	-4.42844	9.49e-06	0.000473649	Luminal progenitor	Non-Target
Acsm3	1130.19	-2.43578	0.547933	-4.44539	8.77e-06	0.000444505	Luminal progenitor	Non-Target
Pgbd5	11.7133	-2.45476	0.711051	-3.4523	0.000555838	0.0117045	Luminal progenitor	Target
Esm1	34.3926	-2.46208	0.448335	-5.4916	3.98e-08	4.82e-06	Luminal progenitor	Non-Target
B3gnt3	3.83606	-2.52629	0.780247	-3.23781	0.0012045	0.020663	Luminal progenitor	Target
H19	34.882	-2.54985	0.77845	-3.27554	0.00105458	0.0187529	Luminal progenitor	Non-Target
Grid2	29.4773	-2.56904	0.691491	-3.71522	0.000203023	0.00541616	Luminal progenitor	Non-Target
Aff3	58.9221	-2.58163	0.475754	-5.42639	5.75e-08	6.65e-06	Luminal progenitor	Target
Bcas1	31.7366	-2.58764	0.346434	-7.46935	8.06e-14	4.21e-11	Luminal progenitor	Target
Scg2	18.0473	-2.59217	0.706273	-3.67021	0.000242351	0.00612767	Luminal progenitor	Non-Target
Tmem150c	575.459	-2.60662	0.488224	-5.33898	9.35e-08	9.62e-06	Luminal progenitor	Non-Target
Dpysl5	32.4171	-2.62752	0.578235	-4.54403	5.52e-06	0.000303114	Luminal progenitor	Non-Target
Lingo1	34.3675	-2.64381	0.419868	-6.29677	3.04e-10	7.64e-08	Luminal progenitor	Non-Target
Linc01158	3.75625	-2.68101	0.790407	-3.39194	0.000694001	0.0136652	Luminal progenitor	Non-Target
Abcc8	206.938	-2.7274	0.837164	-3.2579	0.00112238	0.0195103	Luminal progenitor	Non-Target
Upk3a	9.87509	-2.7476	0.815915	-3.36751	0.000758507	0.0145812	Luminal progenitor	Non-Target
Masp1	49.2427	-2.75733	0.524384	-5.25823	1.45e-07	1.44e-05	Luminal progenitor	Non-Target
Pianp	7.07062	-2.76648	0.636209	-4.34838	1.37e-05	0.00063923	Luminal progenitor	Non-Target
Pou3f3	18.2833	-2.76751	0.642825	-4.30523	1.67e-05	0.000744208	Luminal progenitor	Non-Target
Slc6a13	9.72858	-2.7727	0.797893	-3.47502	0.000510814	0.011037	Luminal progenitor	Non-Target
Adarb2	5.56171	-2.78772	0.782333	-3.56334	0.000366171	0.00847183	Luminal progenitor	Non-Target
Ptpn5	8.47133	-2.79643	0.887023	-3.1526	0.00161823	0.0257028	Luminal progenitor	Non-Target
Caps2	17.3538	-2.80589	0.663133	-4.23127	2.32e-05	0.000970479	Luminal progenitor	Non-Target
Ly6g6e	215.001	-2.82819	0.343361	-8.23679	1.77e-16	1.36e-13	Luminal progenitor	Non-Target
Brinp3	5.13182	-2.89936	0.677826	-4.27745	1.89e-05	0.000818289	Luminal progenitor	Non-Target
Ptpru	210.975	-2.96732	0.484323	-6.12672	8.97e-10	2.09e-07	Luminal progenitor	Non-Target
Gabra1	5.67587	-3.05888	0.780615	-3.91855	8.91e-05	0.00283335	Luminal progenitor	Non-Target
Pcdha13	12.4167	-3.12382	0.613261	-5.09378	3.51e-07	2.92e-05	Luminal progenitor	Non-Target
Ptpro	39.1417	-3.12967	0.526268	-5.94692	2.73e-09	5.25e-07	Luminal progenitor	Non-Target
Sptssb	13.4052	-3.13073	0.736844	-4.24884	2.15e-05	0.000911987	Luminal progenitor	Non-Target
Rad54b	86.5377	-3.14307	0.533061	-5.89626	3.72e-09	6.85e-07	Luminal progenitor	Non-Target
Lefty1	236.939	-3.35537	0.812417	-4.13011	3.63e-05	0.00139406	Luminal progenitor	Non-Target
RT1-N2	3.48313	-3.84505	0.831664	-4.62332	3.78e-06	0.000228542	Luminal progenitor	Non-Target
Gp2	1791.91	-4.37767	0.427598	-10.2378	1.34e-24	1.95e-21	Luminal progenitor	Non-Target
Pcsk2	326.282	-5.36769	0.704524	-7.61889	2.56e-14	1.45e-11	Luminal progenitor	Target
Wap	34633.6	3.8302	0.337092	11.3625	6.43e-30	7.2e-26	PNA	Non-Target
Astn2	304.773	4.82616	0.437078	11.0419	2.4e-28	8.95e-25	PNA	Non-Target
Pigr	2718.63	4.06176	0.367828	11.0426	2.38e-28	8.95e-25	PNA	Non-Target
Gp2	1955.97	-4.06711	0.394444	-10.311	6.28e-25	1.76e-21	PNA	Non-Target
Hephl1	2152.74	4.08343	0.404159	10.1035	5.33e-24	1.19e-20	PNA	Non-Target
Sult5a1	2639.18	3.92788	0.390874	10.049	9.28e-24	1.73e-20	PNA	Non-Target
LOC690326	95.45	4.91074	0.516809	9.50204	2.06e-21	3.29e-18	PNA	Non-Target
Pcsk2	551.497	-4.40963	0.52328	-8.42689	3.55e-17	4.97e-14	PNA	Target
Aldh1a7	488.569	3.45762	0.419214	8.24786	1.61e-16	2.01e-13	PNA	Target
Dmkn	596.154	3.1677	0.428051	7.40029	1.36e-13	1.52e-10	PNA	Non-Target
Slit1	809.134	3.10531	0.426547	7.28012	3.34e-13	3.39e-10	PNA	Target
Lsp1	644.047	2.78925	0.385829	7.22924	4.86e-13	4.53e-10	PNA	Non-Target
Tmem150c	907.447	-2.53734	0.365555	-6.94108	3.89e-12	3.35e-09	PNA	Non-Target
Dpep1	545.568	2.671	0.39957	6.68469	2.31e-11	1.85e-08	PNA	Non-Target
C3	15394.9	3.10154	0.468426	6.62118	3.56e-11	2.66e-08	PNA	Non-Target
Fgfr2	2065.08	-2.19787	0.333138	-6.59747	4.18e-11	2.93e-08	PNA	Target
Cdhr1	190.041	3.01788	0.467464	6.45586	1.08e-10	7.09e-08	PNA	Non-Target
Cited1	2258.59	-2.07898	0.333609	-6.2318	4.61e-10	2.87e-07	PNA	Non-Target
Gsta1	3814.66	2.99876	0.489184	6.13013	8.78e-10	5.17e-07	PNA	Non-Target
Aldh1a1	91.1864	2.82537	0.4718	5.98849	2.12e-09	1.19e-06	PNA	Non-Target
Liph	206.217	2.38123	0.400462	5.94621	2.74e-09	1.46e-06	PNA	Non-Target
Anxa5	6212.44	1.99815	0.336571	5.93677	2.91e-09	1.48e-06	PNA	Non-Target
Slc5a9	779.461	2.21774	0.379671	5.84121	5.18e-09	2.52e-06	PNA	Target
Prss32	477.281	2.96132	0.511843	5.7856	7.23e-09	3.37e-06	PNA	Non-Target
Olfml2a	697.016	-2.23882	0.391235	-5.72245	1.05e-08	4.7e-06	PNA	Non-Target
Aqp3	1493.79	2.46125	0.437458	5.62625	1.84e-08	7.35e-06	PNA	Non-Target
Slc43a2	1454.14	2.27659	0.405054	5.62047	1.9e-08	7.35e-06	PNA	Non-Target
Dpt	507.176	-2.1036	0.374135	-5.62256	1.88e-08	7.35e-06	PNA	Non-Target
Clca2	1935.06	-2.06759	0.366796	-5.63689	1.73e-08	7.35e-06	PNA	Non-Target
Tnc	477.26	2.05451	0.367137	5.59604	2.19e-08	8.18e-06	PNA	Non-Target
Slc28a3	1268.47	2.17996	0.39064	5.58048	2.4e-08	8.66e-06	PNA	Target
Mlana	113.396	2.94402	0.534233	5.51074	3.57e-08	1.25e-05	PNA	Non-Target
Ly6g6e	291.902	-2.4098	0.438303	-5.49801	3.84e-08	1.3e-05	PNA	Non-Target
Postn	535.918	-1.99403	0.366936	-5.43426	5.5e-08	1.81e-05	PNA	Non-Target
Il7	86.8559	2.48472	0.458132	5.42359	5.84e-08	1.87e-05	PNA	Non-Target
Tf	1.15932e+06	1.96707	0.363178	5.41626	6.09e-08	1.89e-05	PNA	Non-Target
Masp1	71.7089	-2.80428	0.523406	-5.35776	8.43e-08	2.55e-05	PNA	Non-Target
Efemp1	417.031	-2.12956	0.410386	-5.18916	2.11e-07	6.22e-05	PNA	Non-Target
Rgs5	635.84	-2.15567	0.41733	-5.16538	2.4e-07	6.72e-05	PNA	Non-Target
Lrrk1	193.092	-2.13163	0.412415	-5.16866	2.36e-07	6.72e-05	PNA	Target
Bicc1	303.531	2.33406	0.458383	5.09195	3.54e-07	9.45e-05	PNA	Target
Foxq1	2571.68	2.01909	0.396208	5.09602	3.47e-07	9.45e-05	PNA	Target
Lpo	715.029	2.53714	0.498893	5.08554	3.67e-07	9.54e-05	PNA	Non-Target
Serpinb9	3678.85	-2.12386	0.418603	-5.0737	3.9e-07	9.93e-05	PNA	Non-Target
Ptpru	230.851	-2.40895	0.476388	-5.05669	4.27e-07	0.000103809	PNA	Non-Target
Tnfaip2	1445.39	2.10887	0.416966	5.05767	4.24e-07	0.000103809	PNA	Target
Hspb1	26631.4	-1.9322	0.383767	-5.03484	4.78e-07	0.000113907	PNA	Target
Cryaa	47.0984	2.61237	0.521779	5.00666	5.54e-07	0.00012916	PNA	Non-Target
Gpr87	74.2266	2.457	0.495712	4.95652	7.18e-07	0.000160675	PNA	Non-Target
Pcolce	629.117	-1.79233	0.361335	-4.9603	7.04e-07	0.000160675	PNA	Non-Target
Aff3	92.2708	-2.46679	0.499356	-4.93994	7.81e-07	0.000171522	PNA	Target
RT1-T24-3	307.838	-2.38218	0.485004	-4.91168	9.03e-07	0.000194389	PNA	Non-Target
Loxl2	342.783	-2.07044	0.422734	-4.89772	9.7e-07	0.000201532	PNA	Non-Target
Mpz	850.75	-1.93468	0.395182	-4.89568	9.8e-07	0.000201532	PNA	Non-Target
Acss2	900.405	1.87502	0.383159	4.89358	9.9e-07	0.000201532	PNA	Target
Alas1	2534.35	1.59102	0.325398	4.88946	1.01e-06	0.00020212	PNA	Non-Target
Mx2	449.12	-2.02545	0.41597	-4.86922	1.12e-06	0.000220031	PNA	Non-Target
Apobr	372.584	1.79867	0.371023	4.84787	1.25e-06	0.000240857	PNA	Non-Target
Kctd8	456.526	-1.90038	0.393075	-4.83464	1.33e-06	0.000253069	PNA	Non-Target
Tll1	560.711	-2.28094	0.473004	-4.82224	1.42e-06	0.000264835	PNA	Non-Target
Gpm6b	172.909	-2.09034	0.435271	-4.80238	1.57e-06	0.00028773	PNA	Non-Target
LOC310926	1062.7	-1.68889	0.353615	-4.77608	1.79e-06	0.000322717	PNA	Target
Ptpro	81.616	-2.51117	0.526781	-4.76701	1.87e-06	0.000332223	PNA	Non-Target
Slc26a9	187.986	2.35078	0.493868	4.75993	1.94e-06	0.000338727	PNA	Non-Target
[truncated: 448 more rows]
