# Supplementary material for: Deletion of Cdkn1b in ACI rats leads to increased proliferation and pregnancy-associated changes in the mammary gland due to perturbed systemic endocrine environment
Source: PLoS Genet. 2019 Mar 20;15(3):e1008002. doi: 10.1371/journal.pgen.1008002 (PMC6443185; doi:10.1371/journal.pgen.1008002)
Supplement: S2 Table — Cell type in which the gene is differentially expressed and whether the gene is a Pr target or not are indicated. (XLSX) [file pgen.1008002.s006.xlsx]

## Sheet: Suppl Table1 diff genes p27KO v
Gene.Symbol	baseMean	log2FoldChange	lfcSE	stat	pvalue	padj	Cell type	PR-Target
Rxrg	79.421	8.62451	1.05287	8.19142	2.58e-16	5.42e-13	Basal	Non-Target
Ugt8	65.0195	7.67139	1.16714	6.5728	4.94e-11	2.59e-08	Basal	Non-Target
Mmd2	49.9525	7.46344	1.17369	6.35895	2.03e-10	8.53e-08	Basal	Non-Target
Iqgap3	123.171	6.65664	0.957077	6.95517	3.52e-12	2.33e-09	Basal	Non-Target
Aatk	126.278	6.59721	0.936115	7.04744	1.82e-12	1.35e-09	Basal	Non-Target
LRRTM1	28.349	6.57867	1.10004	5.98038	2.23e-09	5.97e-07	Basal	Non-Target
Folh1	21.94	6.37596	1.27275	5.00958	5.45e-07	5.63e-05	Basal	Non-Target
Zc4h2	88.3016	6.28456	1.0506	5.98186	2.21e-09	5.97e-07	Basal	Non-Target
Capn5	280.598	6.18822	1.09439	5.65451	1.56e-08	3.12e-06	Basal	Non-Target
Enpp5	160.485	6.12743	1.15969	5.2837	1.27e-07	1.81e-05	Basal	Target
Insc	32.9733	6.08169	1.26637	4.80247	1.57e-06	0.000135188	Basal	Non-Target
Aspa	69.0585	6.03503	1.2498	4.82879	1.37e-06	0.000120139	Basal	Non-Target
Islr	108.109	6.02307	1.15383	5.22005	1.79e-07	2.3e-05	Basal	Target
Tmprss5	101.188	6.0174	1.10748	5.43342	5.53e-08	8.74e-06	Basal	Non-Target
Chrdl1	45.5535	6.0044	1.23943	4.8445	1.27e-06	0.000114186	Basal	Non-Target
Dlx1	14.0099	5.91136	1.21557	4.86304	1.16e-06	0.000107048	Basal	Non-Target
Slitrk2	16.042	5.82515	1.36732	4.26028	2.04e-05	0.00100838	Basal	Non-Target
Klhl36	160.203	5.64048	0.914843	6.16552	7.03e-10	2.39e-07	Basal	Non-Target
Fxyd7	69.8095	5.54722	0.886211	6.25948	3.86e-10	1.35e-07	Basal	Non-Target
Dpt	88.4034	5.5167	1.13104	4.87756	1.07e-06	0.000101706	Basal	Non-Target
Vstm4	79.6428	5.50615	1.03797	5.30472	1.13e-07	1.65e-05	Basal	Non-Target
Cryz	89.2843	5.4993	0.867257	6.34103	2.28e-10	8.98e-08	Basal	Non-Target
Frmd3	17.7227	5.42865	1.16109	4.67548	2.93e-06	0.00022116	Basal	Target
Slc38a6	47.6959	5.41993	0.947261	5.72168	1.05e-08	2.14e-06	Basal	Non-Target
St8sia6	9.13609	5.32089	1.32564	4.01382	5.97e-05	0.00229037	Basal	Non-Target
Lrrn2	18.6286	5.25848	1.35867	3.87031	0.000108699	0.00357428	Basal	Non-Target
Parpbp	21.0792	5.25826	1.25055	4.20475	2.61e-05	0.0011756	Basal	Non-Target
Zmym6nb	89.0252	5.23843	1.00796	5.19704	2.02e-07	2.5e-05	Basal	Non-Target
Gucy1b2	110.996	5.20879	1.14839	4.53574	5.74e-06	0.000376524	Basal	Non-Target
LOC502684	22.5618	5.18815	1.15094	4.50775	6.55e-06	0.000418854	Basal	Non-Target
Nlgn3	81.3226	5.17715	1.15596	4.47867	7.51e-06	0.000463691	Basal	Non-Target
Gstt2	129.902	5.15064	0.808842	6.36791	1.92e-10	8.32e-08	Basal	Non-Target
Tubb2b	24.1277	5.14539	1.03449	4.97384	6.56e-07	6.61e-05	Basal	Non-Target
Cacng4	6.3061	5.14482	1.26125	4.07914	4.52e-05	0.00184234	Basal	Non-Target
Ppp1r1b	558.599	5.11541	0.775287	6.59808	4.17e-11	2.28e-08	Basal	Non-Target
Cnrip1	57.8493	5.1101	1.10341	4.63118	3.64e-06	0.000259823	Basal	Non-Target
Slc38a5	8.29447	5.10791	1.2014	4.25163	2.12e-05	0.001024	Basal	Non-Target
Kif19	9.72156	5.09603	1.35418	3.76318	0.000167767	0.00492507	Basal	Non-Target
Gpr137	33.0945	5.09388	1.13383	4.49262	7.04e-06	0.000447487	Basal	Non-Target
Ncald	381.622	5.07401	0.802924	6.31942	2.63e-10	9.73e-08	Basal	Target
Pmp2	39.2716	5.05177	1.25588	4.0225	5.76e-05	0.00222452	Basal	Non-Target
Ttc8	160.22	5.03307	0.687346	7.32247	2.43e-13	2.36e-10	Basal	Non-Target
Pllp	184.83	5.02628	0.893533	5.62518	1.85e-08	3.59e-06	Basal	Target
Padi3	10.1758	5.02471	1.33734	3.75725	0.000171792	0.00500821	Basal	Non-Target
Qprt	21.6338	4.97989	1.3548	3.67574	0.000237161	0.00631461	Basal	Non-Target
Scube1	15.0242	4.97814	1.18884	4.1874	2.82e-05	0.00124251	Basal	Non-Target
Ldb3	31.511	4.97394	1.02876	4.8349	1.33e-06	0.000117894	Basal	Target
Plg	484.298	4.91038	0.903871	5.43261	5.55e-08	8.74e-06	Basal	Non-Target
Clcn4	11.9788	4.87791	1.18668	4.11055	3.95e-05	0.00164062	Basal	Non-Target
Il15	29.5659	4.8285	1.00606	4.79942	1.59e-06	0.000135404	Basal	Non-Target
Apbb1	237.781	4.82062	0.9954	4.8429	1.28e-06	0.000114289	Basal	Non-Target
Abcg5	159.519	4.81552	1.00306	4.80082	1.58e-06	0.00013538	Basal	Non-Target
Emcn	977.034	4.74652	1.11242	4.26684	1.98e-05	0.000990851	Basal	Non-Target
Aqp1	360.757	4.73222	1.11912	4.2285	2.35e-05	0.0010962	Basal	Non-Target
Slc35g2	11.3375	4.71295	1.38357	3.40637	0.00065834	0.0132658	Basal	Non-Target
C1qtnf6	71.0299	4.64541	1.2259	3.78937	0.000151027	0.00450703	Basal	Target
Mmp15	426.565	4.62804	0.836058	5.53555	3.1e-08	5.58e-06	Basal	Target
Slc7a4	160.24	4.59848	1.07037	4.29616	1.74e-05	0.000882496	Basal	Target
Mal	617.45	4.59322	0.901825	5.09324	3.52e-07	3.83e-05	Basal	Non-Target
Cadm3	47.3744	4.56374	1.0593	4.30827	1.65e-05	0.000842256	Basal	Non-Target
Glycam1	610.206	4.52864	1.32534	3.41696	0.000633254	0.0129258	Basal	Target
Fancb	106.683	4.52777	0.858953	5.27126	1.35e-07	1.89e-05	Basal	Non-Target
Pla2g5	145.577	4.51927	1.11977	4.03591	5.44e-05	0.00213396	Basal	Non-Target
Ifit1	108.815	4.50595	1.26309	3.5674	0.000360542	0.00857549	Basal	Non-Target
Wbscr17	20.772	4.49538	1.1895	3.77923	0.000157317	0.00466176	Basal	Target
Tlr4	52.6814	4.47873	1.03544	4.32543	1.52e-05	0.000798869	Basal	Non-Target
S100b	1398.15	4.43217	0.586042	7.56289	3.94e-14	4.85e-11	Basal	Non-Target
Lrrtm4	17.2598	4.43001	1.28665	3.44305	0.000575183	0.0120731	Basal	Non-Target
Megf10	55.6522	4.42956	1.08887	4.06804	4.74e-05	0.00191991	Basal	Non-Target
Tppp3	317.375	4.37177	0.823725	5.30732	1.11e-07	1.65e-05	Basal	Non-Target
Hspa12a	75.2801	4.36541	1.21286	3.59928	0.000319103	0.00778833	Basal	Non-Target
Fsd1	17.8219	4.35133	1.22431	3.5541	0.000379272	0.00891147	Basal	Non-Target
Hemk1	74.5545	4.33745	1.04065	4.16802	3.07e-05	0.00131757	Basal	Non-Target
Dtx4	7.79746	4.33468	1.25535	3.45295	0.000554482	0.0117685	Basal	Non-Target
Enpp4	113.688	4.33398	1.00296	4.32119	1.55e-05	0.000810965	Basal	Non-Target
Bcas1	31.2322	4.32984	1.01321	4.27337	1.93e-05	0.000966081	Basal	Target
Tmem106c	141.254	4.32346	0.789728	5.47462	4.38e-08	7.17e-06	Basal	Non-Target
Cby1	73.0567	4.32017	0.908272	4.75647	1.97e-06	0.000162164	Basal	Non-Target
Setmar	13.7583	4.31847	1.2669	3.4087	0.000652721	0.0131948	Basal	Non-Target
Rad51	82.7271	4.30187	1.10874	3.87998	0.000104465	0.00346218	Basal	Non-Target
Mastl	41.3179	4.28558	1.08853	3.93705	8.25e-05	0.00289926	Basal	Non-Target
Knstrn	132.864	4.28487	0.854248	5.01595	5.28e-07	5.49e-05	Basal	Non-Target
Rab3d	924.395	4.28441	0.531136	8.06651	7.23e-16	1.3e-12	Basal	Non-Target
Hpn	403.749	4.28032	0.892547	4.79563	1.62e-06	0.000137066	Basal	Non-Target
Lrg1	709.953	4.27954	0.900575	4.752	2.01e-06	0.000163649	Basal	Target
S1pr5	39.958	4.26557	1.0115	4.21707	2.48e-05	0.00112124	Basal	Non-Target
Glp2r	13.6436	4.23956	1.21895	3.47804	0.000505092	0.0110436	Basal	Non-Target
Adgrf5	97.3738	4.23009	1.15478	3.66311	0.000249167	0.00656486	Basal	Non-Target
Ggt7	19.8244	4.22021	1.19495	3.53171	0.000412887	0.00948887	Basal	Non-Target
Pcdhb4	10.306	4.21799	1.27956	3.29643	0.000979207	0.0171751	Basal	Non-Target
Adam23	60.2171	4.2172	0.934694	4.51185	6.43e-06	0.000412936	Basal	Non-Target
Aldh3b1	37.4599	4.2061	1.0231	4.11115	3.94e-05	0.00164062	Basal	Non-Target
Gdf10	37.3402	4.19935	1.21375	3.45981	0.000540559	0.0115779	Basal	Non-Target
Acvrl1	66.096	4.19504	1.23635	3.39309	0.000691082	0.0137932	Basal	Non-Target
Adcy1	10.929	4.19429	1.23684	3.39113	0.000696058	0.0138491	Basal	Target
Adck3	394.144	4.19291	0.99819	4.20051	2.66e-05	0.00118512	Basal	Non-Target
Hoga1	78.5643	4.1881	0.942836	4.44202	8.91e-06	0.000520753	Basal	Non-Target
Eln	1292.56	4.17322	1.05885	3.94126	8.11e-05	0.00288359	Basal	Non-Target
Fibin	20.8656	4.17308	1.36427	3.05884	0.00222196	0.0301545	Basal	Non-Target
C1qc	18.2958	4.17005	1.26423	3.29848	0.000972099	0.0171225	Basal	Non-Target
Acss1	302.267	4.16075	0.791546	5.25649	1.47e-07	1.99e-05	Basal	Non-Target
Jmjd7	33.7	4.15856	1.17747	3.53179	0.000412755	0.00948887	Basal	Non-Target
Pm20d1	108.789	4.15267	1.10184	3.76884	0.000164007	0.00483724	Basal	Non-Target
Ece2	9.27386	4.15202	1.34157	3.09489	0.00196883	0.0279543	Basal	Non-Target
Rarres1	269.096	4.14743	1.01875	4.07108	4.68e-05	0.00190111	Basal	Non-Target
Iba57	47.2785	4.13263	0.842214	4.90686	9.25e-07	8.9e-05	Basal	Target
Clec2l	14.5514	4.1319	1.1813	3.49774	0.000469216	0.0103855	Basal	Non-Target
Pcdhb5	47.0323	4.11303	1.01284	4.06089	4.89e-05	0.00196076	Basal	Non-Target
Gpd1	589.058	4.09705	0.826437	4.95748	7.14e-07	7.08e-05	Basal	Target
Ace3	10.9602	4.08467	1.19645	3.41399	0.000640192	0.0130057	Basal	Non-Target
Cyb561a3	142.677	4.08219	0.683976	5.96832	2.4e-09	6.16e-07	Basal	Non-Target
Cyb5r2	57.5263	4.07872	0.935401	4.36039	1.3e-05	0.00070511	Basal	Non-Target
Cspg4	44.4636	4.07539	0.86985	4.68517	2.8e-06	0.000212225	Basal	Non-Target
PCOLCE2	15.4819	4.03369	1.37996	2.92304	0.00346628	0.0408366	Basal	Non-Target
Resp18	9.8316	4.02518	1.20898	3.32939	0.000870349	0.0159319	Basal	Non-Target
Dhh	158.733	4.02327	0.580185	6.93446	4.08e-12	2.57e-09	Basal	Non-Target
Cd4	10.0788	4.02167	1.15896	3.47008	0.000520303	0.0113173	Basal	Non-Target
C1ql1	6.36172	4.01904	1.33292	3.01521	0.002568	0.0332731	Basal	Non-Target
Acot3	79.8803	4.01799	0.895872	4.485	7.29e-06	0.000455412	Basal	Non-Target
Pax3	7.46219	4.01762	1.38597	2.89878	0.00374618	0.0430076	Basal	Non-Target
Slc22a18	229.127	4.01467	0.895287	4.48422	7.32e-06	0.000455412	Basal	Non-Target
Xrcc2	14.7272	4.01004	1.30778	3.06629	0.00216734	0.0297525	Basal	Target
Galm	313.415	4.00767	0.850171	4.71396	2.43e-06	0.000191229	Basal	Target
Scn9a	15.2964	4.00733	1.24184	3.22694	0.00125123	0.0205717	Basal	Non-Target
RGD1563692	15.8778	4.00322	1.27525	3.13916	0.00169432	0.0252225	Basal	Target
Rnf32	13.553	4.00129	1.11779	3.57964	0.000344067	0.00825367	Basal	Non-Target
Clec1a	14.0042	3.99602	1.28222	3.11648	0.00183024	0.0266474	Basal	Non-Target
Prrt2	21.6667	3.9948	1.01466	3.93708	8.25e-05	0.00289926	Basal	Non-Target
Hist1h2bo	7.5392	3.97637	1.14984	3.4582	0.000543794	0.0116274	Basal	Non-Target
Grik3	29.4193	3.94643	1.05241	3.74989	0.00017691	0.00511011	Basal	Non-Target
Nuf2	271.157	3.94602	0.682864	5.77862	7.53e-09	1.55e-06	Basal	Non-Target
Plxdc1	26.762	3.94601	1.30491	3.02396	0.00249487	0.0326615	Basal	Target
Slco2b1	10.9173	3.92717	1.33074	2.95111	0.00316631	0.0381289	Basal	Non-Target
Chp2	12.8264	3.92191	1.20856	3.24511	0.00117403	0.0195321	Basal	Non-Target
Enkur	32.5599	3.9127	1.21463	3.22131	0.00127605	0.020779	Basal	Non-Target
Rdh16	26.5455	3.90815	1.10095	3.54979	0.000385539	0.00902505	Basal	Non-Target
Tmem88b	10.8217	3.90151	1.22645	3.18114	0.00146694	0.0228638	Basal	Non-Target
Wfdc1	57.4816	3.89758	1.16886	3.33451	0.000854495	0.0157562	Basal	Non-Target
Cytl1	90.4237	3.89075	1.31725	2.9537	0.00313989	0.0379864	Basal	Non-Target
RGD1310110	274.268	3.88459	1.11286	3.49064	0.000481861	0.0106094	Basal	Non-Target
Trim9	41.34	3.88211	1.07141	3.62338	0.00029078	0.00727456	Basal	Non-Target
LOC100366030	19.7828	3.88092	1.21633	3.19069	0.00141935	0.022344	Basal	Non-Target
Fkbp14	120.312	3.87458	1.10737	3.4989	0.000467174	0.0103767	Basal	Non-Target
C1qa	77.4691	3.86772	1.22518	3.15686	0.00159477	0.0241982	Basal	Non-Target
Tmem220	59.5149	3.86378	0.886273	4.35958	1.3e-05	0.00070511	Basal	Non-Target
Nudt14	561.007	3.84998	0.734188	5.24385	1.57e-07	2.06e-05	Basal	Non-Target
Pcdhb21	14.8195	3.84881	1.18532	3.24707	0.00116599	0.0194274	Basal	Non-Target
Ccdc40	21.4911	3.82787	1.13256	3.37985	0.000725255	0.0142051	Basal	Non-Target
Slc14a1	476.228	3.81841	0.830088	4.60001	4.22e-06	0.000290746	Basal	Non-Target
Tnxa-ps1	8.82887	3.81645	1.16849	3.26613	0.00109027	0.0185803	Basal	Non-Target
Arsg	15.4995	3.79827	1.26531	3.00184	0.00268355	0.0344114	Basal	Target
Mccc1	324.311	3.79389	1.01457	3.7394	0.000184461	0.00527976	Basal	Non-Target
Angpt1	138.28	3.79211	1.07779	3.5184	0.000434165	0.00978152	Basal	Non-Target
Akr1c12	12.0204	3.78006	1.18936	3.17824	0.00148174	0.022897	Basal	Non-Target
Plpp7	25.7634	3.75608	1.20663	3.11288	0.00185274	0.0267892	Basal	Target
Coro7	206.136	3.75452	0.99036	3.79106	0.000150005	0.00449666	Basal	Non-Target
Bank1	30.4688	3.74971	1.19106	3.1482	0.00164277	0.0247773	Basal	Target
Noxa1	111.21	3.74287	1.11425	3.35909	0.000781994	0.0149219	Basal	Non-Target
Pdgfrb	116.607	3.73291	0.941982	3.96282	7.41e-05	0.00268423	Basal	Non-Target
Lgi1	18.1855	3.72772	1.02264	3.64521	0.000267178	0.00695215	Basal	Non-Target
Mpz	3143.72	3.7248	1.00777	3.69607	0.000218963	0.00599482	Basal	Non-Target
Pfkm	288.828	3.71433	0.721258	5.1498	2.61e-07	3.07e-05	Basal	Non-Target
Gjb1	113.009	3.71432	1.1133	3.33632	0.000848959	0.0157001	Basal	Non-Target
Mfap5	390.752	3.6792	1.12945	3.25752	0.00112391	0.0190724	Basal	Target
Adam11	12.6749	3.67858	1.2654	2.90706	0.00364845	0.0424057	Basal	Non-Target
Tbc1d19	102.741	3.67661	0.926824	3.9669	7.28e-05	0.00265806	Basal	Non-Target
Tkfc	136.981	3.66823	0.741738	4.94546	7.6e-07	7.47e-05	Basal	Non-Target
Sapcd1	8.71655	3.66526	1.26237	2.90349	0.00369032	0.042485	Basal	Non-Target
Sox17	64.2751	3.66352	1.06034	3.45506	0.000550178	0.0117241	Basal	Non-Target
Sema7a	36.1531	3.65523	1.03261	3.53981	0.000400417	0.00930155	Basal	Target
Tmem216	398.439	3.63785	0.659507	5.516	3.47e-08	6.07e-06	Basal	Non-Target
Smim8	193.289	3.63284	0.707851	5.13221	2.86e-07	3.31e-05	Basal	Non-Target
Stk36	45.471	3.62362	1.08567	3.33769	0.000844795	0.0156461	Basal	Non-Target
RGD1310429	168.019	3.61799	0.622549	5.81158	6.19e-09	1.37e-06	Basal	Non-Target
Tmem54	144.873	3.60671	1.07234	3.36341	0.000769846	0.0147922	Basal	Target
Gng7	69.1763	3.60353	1.13845	3.16529	0.00154928	0.0236792	Basal	Non-Target
Pcdhac2	34.5691	3.59958	1.20168	2.99545	0.00274039	0.0348875	Basal	Non-Target
Lect1	10.2119	3.59268	1.19003	3.01899	0.00253616	0.0330989	Basal	Non-Target
Smtnl2	21.8992	3.58827	1.0846	3.30839	0.000938331	0.0167585	Basal	Non-Target
Fez1	387.676	3.58096	0.900722	3.97565	7.02e-05	0.00258458	Basal	Non-Target
Mapk8ip1	213.902	3.57118	0.958099	3.72736	0.000193498	0.00551339	Basal	Non-Target
Cdkn3	183.663	3.57055	0.856704	4.16778	3.08e-05	0.00131757	Basal	Target
Zeb2os	8.74009	3.5652	1.23717	2.88173	0.00395502	0.0445523	Basal	Non-Target
Trim45	24.9086	3.56499	0.986942	3.61216	0.000303658	0.00746927	Basal	Non-Target
Ror1	302.504	3.56198	0.980788	3.63175	0.000281506	0.00717025	Basal	Target
Ttyh1	144.481	3.55914	0.930743	3.82398	0.000131314	0.00412412	Basal	Non-Target
Daglb	76.9856	3.55686	0.835308	4.25814	2.06e-05	0.00101019	Basal	Non-Target
Abca8a	921.756	3.53714	0.744813	4.74903	2.04e-06	0.000163961	Basal	Non-Target
Atoh8	48.0224	3.53235	1.21527	2.90664	0.00365334	0.0424057	Basal	Non-Target
Kif22	149.505	3.52743	0.971909	3.62939	0.000284097	0.00719902	Basal	Non-Target
Cmklr1	43.6965	3.52275	1.16575	3.02187	0.00251221	0.0328544	Basal	Non-Target
Poll	143.445	3.52269	0.952859	3.69697	0.000218191	0.0059867	Basal	Non-Target
Cldn9	475.377	3.5193	0.961952	3.6585	0.000253695	0.0066425	Basal	Non-Target
Tnfsf10	317.31	3.51422	0.880544	3.99097	6.58e-05	0.00245918	Basal	Target
Lrrc29	19.8547	3.51212	1.16452	3.01595	0.00256179	0.0332267	Basal	Non-Target
RGD1305587	310.023	3.51121	0.666242	5.27018	1.36e-07	1.89e-05	Basal	Non-Target
Arpin	127.575	3.50914	0.830413	4.22578	2.38e-05	0.00110222	Basal	Non-Target
Trim34	169.067	3.5001	0.682456	5.12867	2.92e-07	3.31e-05	Basal	Non-Target
Grik2	64.7373	3.49828	1.18166	2.96048	0.00307158	0.0374115	Basal	Non-Target
Cdh5	64.2528	3.4973	1.12274	3.11498	0.00183956	0.0266906	Basal	Non-Target
Fam178b	6.34403	3.49727	1.20444	2.90365	0.00368846	0.042485	Basal	Non-Target
Lsamp	16.2199	3.4855	1.20009	2.90436	0.00368002	0.042485	Basal	Non-Target
Lrrc4b	13.9169	3.48531	0.990126	3.52006	0.000431442	0.0097376	Basal	Non-Target
Arhgef37	44.0188	3.48258	1.22665	2.83909	0.00452419	0.0487823	Basal	Target
Cib2	303.458	3.48249	1.10729	3.14506	0.00166053	0.0248961	Basal	Non-Target
MGC108823	6.7974	3.47664	1.16425	2.98616	0.00282506	0.0356501	Basal	Non-Target
Mtmr9	138.313	3.47596	0.716581	4.85076	1.23e-06	0.000112239	Basal	Non-Target
Clmn	88.5734	3.46941	0.931945	3.72276	0.00019706	0.00556451	Basal	Non-Target
Aurkb	158.495	3.46019	0.628338	5.50689	3.65e-08	6.22e-06	Basal	Target
Itgb7	16.5878	3.45429	0.970198	3.56039	0.000370302	0.00874969	Basal	Non-Target
Cilp	34.59	3.44714	0.898072	3.83838	0.000123849	0.00397895	Basal	Non-Target
Tcf19	179.919	3.44241	0.651346	5.28507	1.26e-07	1.81e-05	Basal	Non-Target
Apoc4	20.8079	3.43804	1.06917	3.21562	0.00130163	0.0210433	Basal	Non-Target
Prrg1	37.2532	3.42738	0.882294	3.88463	0.000102487	0.00341951	Basal	Non-Target
Trim46	127.149	3.42662	1.01605	3.37249	0.000744924	0.0144777	Basal	Non-Target
Paqr6	1036.27	3.41006	0.733604	4.64837	3.35e-06	0.00024641	Basal	Non-Target
Isoc2b	410.572	3.40523	0.762577	4.46542	7.99e-06	0.000483855	Basal	Non-Target
Zcchc24	180.357	3.3876	1.06658	3.17613	0.00149252	0.0230353	Basal	Non-Target
Brca1	57.9472	3.37728	0.866281	3.8986	9.68e-05	0.00324927	Basal	Non-Target
Rhbdl1	45.3147	3.37226	0.930345	3.62474	0.000289247	0.00726881	Basal	Non-Target
RGD1565033	249.833	3.36995	0.709399	4.75043	2.03e-06	0.000163872	Basal	Non-Target
Slc17a9	79.2244	3.3632	0.99558	3.37813	0.000729798	0.0142709	Basal	Non-Target
Enho	40.9905	3.3595	1.08914	3.08453	0.00203875	0.0287045	Basal	Non-Target
Gsta4	742.863	3.35894	0.742807	4.52196	6.13e-06	0.000399812	Basal	Target
C1qtnf5	59.4573	3.35759	1.14409	2.93472	0.00333848	0.0397599	Basal	Non-Target
Entpd8	78.3362	3.3505	1.00453	3.33539	0.000851795	0.0157295	Basal	Non-Target
Oxtr	530.01	3.34494	0.716203	4.67039	3.01e-06	0.000225367	Basal	Non-Target
Chst9	81.7	3.34204	1.05997	3.15295	0.00161631	0.0244467	Basal	Non-Target
Zbtb16	78.8538	3.32821	1.1716	2.84073	0.00450099	0.0486154	Basal	Target
Plvap	1474.76	3.32673	1.05044	3.167	0.00154021	0.0235692	Basal	Non-Target
Nr1h3	132.242	3.30706	1.00162	3.3017	0.000961006	0.0170224	Basal	Non-Target
RGD1309350	499.318	3.30006	0.673442	4.90028	9.57e-07	9.13e-05	Basal	Non-Target
Zfp367	268.04	3.29127	0.747461	4.40327	1.07e-05	0.000602206	Basal	Non-Target
Pcolce	418.578	3.28606	0.981498	3.34801	0.000813944	0.0152769	Basal	Non-Target
Lrrc16a	372.082	3.2842	1.11219	2.95293	0.00314778	0.0380088	Basal	Non-Target
Cenpm	118.162	3.2819	1.06673	3.07661	0.00209368	0.0292613	Basal	Non-Target
Tspan18	174.597	3.28161	0.894072	3.67041	0.000242162	0.0064206	Basal	Non-Target
Col1a1	6520.1	3.2783	0.92944	3.52718	0.000420015	0.0096351	Basal	Non-Target
Gstk1	270.646	3.27101	0.958145	3.4139	0.000640396	0.0130057	Basal	Non-Target
Col15a1	241.871	3.26948	0.923585	3.53999	0.000400137	0.00930155	Basal	Non-Target
Tbck	75.3808	3.25025	0.960902	3.3825	0.000718291	0.0141567	Basal	Non-Target
Thy1	416.224	3.25024	1.00898	3.22131	0.00127606	0.020779	Basal	Non-Target
Podxl2	110.224	3.24562	0.978003	3.31862	0.000904639	0.0164075	Basal	Non-Target
Dync2li1	355.966	3.23636	1.09255	2.96222	0.00305427	0.0373439	Basal	Non-Target
Dnal4	521.65	3.23018	0.653359	4.94396	7.66e-07	7.47e-05	Basal	Target
Aifm2	206.467	3.22905	0.960472	3.36194	0.000773971	0.0148362	Basal	Non-Target
Copg2	701.958	3.22762	0.547925	5.89062	3.85e-09	9.5e-07	Basal	Non-Target
Rgl1	47.1302	3.2159	1.0561	3.04507	0.00232626	0.0312001	Basal	Non-Target
Dtd2	64.2142	3.21575	0.82225	3.91092	9.19e-05	0.00312121	Basal	Target
Kctd8	149.21	3.21281	1.12213	2.86313	0.00419475	0.0463003	Basal	Non-Target
RT1-Bb	179.427	3.20574	1.07039	2.99491	0.00274524	0.0348875	Basal	Target
Zfp799	22.672	3.19703	1.10693	2.8882	0.00387456	0.0438463	Basal	Non-Target
Obfc1	297.217	3.19556	0.551467	5.79465	6.85e-09	1.46e-06	Basal	Target
Plp1	1596.76	3.19445	0.741619	4.3074	1.65e-05	0.000842256	Basal	Non-Target
Stac2	286.057	3.19368	0.706886	4.51796	6.24e-06	0.000405338	Basal	Non-Target
Dhtkd1	38.2642	3.18444	0.884948	3.59844	0.000320126	0.0077982	Basal	Non-Target
Ttc12	97.0745	3.18277	0.752239	4.23106	2.33e-05	0.00109303	Basal	Non-Target
L1cam	204.239	3.17465	0.942108	3.36973	0.000752425	0.0145499	Basal	Non-Target
Rapsn	426.754	3.1726	0.589445	5.38236	7.35e-08	1.14e-05	Basal	Non-Target
Rbbp9	588.814	3.16862	0.490501	6.45997	1.05e-10	4.71e-08	Basal	Non-Target
Atg10	238.647	3.16184	0.67437	4.68857	2.75e-06	0.000209988	Basal	Target
Opcml	62.5281	3.16103	1.05328	3.00113	0.00268981	0.0344263	Basal	Non-Target
MGC109340	44.0902	3.15683	0.842033	3.74905	0.000177504	0.00511554	Basal	Non-Target
Fam151b	212.956	3.15286	0.829279	3.80193	0.000143573	0.00436944	Basal	Non-Target
Clca1	5456.39	3.14283	0.977419	3.21544	0.00130244	0.0210433	Basal	Non-Target
Ppm1n	40.4766	3.14038	0.918618	3.41859	0.000629472	0.0128729	Basal	Non-Target
Ldhd	97.8395	3.13771	0.703905	4.45758	8.29e-06	0.000498257	Basal	Non-Target
Plekhn1	107.044	3.13534	0.890127	3.52235	0.00042774	0.00970765	Basal	Non-Target
Cep112	88.0691	3.13023	0.915595	3.4188	0.000628987	0.0128729	Basal	Non-Target
Arhgef19	230.236	3.1298	0.870633	3.59486	0.00032457	0.00784576	Basal	Non-Target
Kbtbd7	41.4615	3.12143	1.00552	3.10429	0.00190736	0.0273591	Basal	Non-Target
Alkbh2	109.563	3.11524	0.898741	3.46623	0.000527818	0.0114412	Basal	Non-Target
Crocc	52.4831	3.11494	0.813103	3.83093	0.000127659	0.00405274	Basal	Non-Target
Alk	32.2807	3.10357	0.9995	3.10512	0.001902	0.0273133	Basal	Target
Cyp2d4	45.1833	3.10106	1.04136	2.97788	0.00290246	0.036408	Basal	Non-Target
H2afy2	415.982	3.10062	0.974563	3.18155	0.00146488	0.0228638	Basal	Non-Target
Aass	36.7306	3.10048	0.999208	3.10294	0.00191607	0.0274216	Basal	Non-Target
Evc	98.128	3.09955	1.05257	2.94474	0.00323223	0.0387682	Basal	Non-Target
Emid1	527.455	3.09783	0.799045	3.87691	0.000105791	0.00349694	Basal	Non-Target
Yipf2	590.759	3.09531	0.780702	3.96477	7.35e-05	0.0026741	Basal	Non-Target
Prrt1	51.1093	3.0878	0.791335	3.90201	9.54e-05	0.003221	Basal	Non-Target
Kcnip4	52.7437	3.08058	0.889576	3.46298	0.000534228	0.0115207	Basal	Non-Target
Cpa2	45.7508	3.0517	0.730287	4.17876	2.93e-05	0.00128493	Basal	Non-Target
Decr2	129.837	3.0467	0.972466	3.13296	0.00173054	0.0256103	Basal	Non-Target
Lypd1	148.506	3.03399	1.008	3.0099	0.00261333	0.0337405	Basal	Non-Target
Fam213a	1085.76	3.0293	0.711561	4.25726	2.07e-05	0.00101019	Basal	Non-Target
Pmp22	4434.11	2.99067	0.578095	5.17331	2.3e-07	2.76e-05	Basal	Non-Target
Uba7	60.1836	2.9842	1.0372	2.87717	0.00401257	0.0449266	Basal	Non-Target
Pla2g4b	30.7857	2.98386	0.905283	3.29605	0.000980537	0.0171751	Basal	Target
Cnp	2205.19	2.97743	0.51352	5.79808	6.71e-09	1.46e-06	Basal	Non-Target
Acad10	164.486	2.97388	0.859415	3.46036	0.000539458	0.0115755	Basal	Non-Target
Gstt1	259.207	2.97023	0.663928	4.47373	7.69e-06	0.000472217	Basal	Non-Target
Lyplal1	129.364	2.96577	0.859944	3.44879	0.000563102	0.0118988	Basal	Non-Target
Pmf1	225.634	2.9592	0.641984	4.60947	4.04e-06	0.000280897	Basal	Non-Target
Flvcr2	392.552	2.95901	0.504877	5.86085	4.6e-09	1.07e-06	Basal	Target
Mylpf	50.7134	2.94398	0.953583	3.08728	0.00201996	0.0285195	Basal	Non-Target
LOC100910973	1411.39	2.93658	0.912248	3.21906	0.00128611	0.0208728	Basal	Non-Target
Serpinf1	1411.49	2.92902	0.808161	3.62431	0.000289736	0.00726881	Basal	Non-Target
Slc44a2	1026.14	2.92663	0.630389	4.64258	3.44e-06	0.000249767	Basal	Target
Capn8	277.727	2.92539	0.962309	3.03997	0.002366	0.0315523	Basal	Target
Inha	29.272	2.91869	1.02428	2.8495	0.00437881	0.0476798	Basal	Non-Target
Peli3	44.041	2.91619	0.825494	3.53265	0.00041141	0.00948887	Basal	Non-Target
Tmco6	103.204	2.91167	0.883065	3.29723	0.000976437	0.017151	Basal	Non-Target
Ntpcr	231.602	2.91062	0.636073	4.57592	4.74e-06	0.000319312	Basal	Non-Target
Tgm2	2658.84	2.90729	0.993737	2.92561	0.00343778	0.0405768	Basal	Target
Ada	51.6108	2.90693	0.946966	3.06973	0.00214253	0.0296478	Basal	Non-Target
Ntn4	46.7681	2.9053	0.799988	3.63168	0.000281587	0.00717025	Basal	Target
Gen1	37.7599	2.89101	0.964933	2.99607	0.0027348	0.0348605	Basal	Non-Target
Cdca7l	427.167	2.88886	0.871981	3.31299	0.000923046	0.0166307	Basal	Non-Target
Fbxo2	147.452	2.8879	0.999188	2.89025	0.00384938	0.043715	Basal	Non-Target
Lgi4	279.023	2.88721	1.01141	2.85463	0.00430866	0.0473089	Basal	Non-Target
Emc9	51.4957	2.88292	1.01883	2.82964	0.00466007	0.0497363	Basal	Non-Target
Ttc23	147.974	2.88087	0.875956	3.28883	0.00100604	0.0175001	Basal	Non-Target
Ccdc129	322.648	2.87973	0.922	3.12336	0.00178802	0.0262145	Basal	Non-Target
Slc2a9	182.556	2.87632	0.997815	2.88262	0.00394385	0.0444662	Basal	Target
Ctsk	208.098	2.87354	0.760264	3.77966	0.000157042	0.00466176	Basal	Non-Target
Sox5	86.2351	2.87301	0.800798	3.58768	0.00033363	0.00803391	Basal	Non-Target
Mpg	178.716	2.86588	0.786472	3.64397	0.000268469	0.00697135	Basal	Non-Target
Lhpp	220.313	2.86465	0.949469	3.01711	0.00255195	0.0331333	Basal	Non-Target
Ntrk2	312.749	2.86413	0.835081	3.42977	0.000604103	0.0125133	Basal	Non-Target
Vamp5	83.0539	2.86246	0.861455	3.32282	0.000891113	0.0162593	Basal	Target
Mvb12b	205.841	2.85455	0.954464	2.99073	0.00278309	0.0352264	Basal	Non-Target
Cnih2	108.542	2.8513	0.774208	3.68287	0.000230626	0.00621954	Basal	Non-Target
Atf7ip2	24.6146	2.84897	0.998184	2.85415	0.00431516	0.047339	Basal	Non-Target
Mmp24	58.347	2.84806	0.928422	3.06764	0.00215757	0.0297404	Basal	Non-Target
Mpst	840.039	2.84474	0.726954	3.91323	9.11e-05	0.00310824	Basal	Non-Target
Mustn1	323.833	2.84167	0.85284	3.33201	0.000862212	0.015829	Basal	Non-Target
Gpr37l1	164.249	2.84106	0.912034	3.11508	0.00183895	0.0266906	Basal	Target
Cbx7	206.776	2.84063	0.743704	3.81957	0.000133684	0.00416738	Basal	Target
Zfp385d	41.1269	2.82548	0.991553	2.84955	0.00437805	0.0476798	Basal	Non-Target
Tmlhe	211.657	2.82366	0.883204	3.19706	0.00138834	0.0219934	Basal	Non-Target
Loxl1	326.006	2.8218	0.956198	2.95106	0.00316681	0.0381289	Basal	Non-Target
Pstk	284.81	2.82087	0.550741	5.12196	3.02e-07	3.4e-05	Basal	Target
Alad	733.891	2.82071	0.744487	3.7888	0.000151379	0.00450703	Basal	Non-Target
Rps4y2	188.661	2.82019	0.714789	3.94548	7.96e-05	0.00284131	Basal	Non-Target
Fahd2a	356.29	2.81694	0.675274	4.17156	3.03e-05	0.00131379	Basal	Non-Target
Impa2	215.754	2.80508	0.852484	3.29048	0.00100016	0.017446	Basal	Non-Target
Usp30	122.558	2.80398	0.745858	3.7594	0.000170318	0.00497678	Basal	Non-Target
Zfp575	38.4663	2.79827	0.942519	2.96893	0.00298839	0.0369703	Basal	Non-Target
Xylb	103.42	2.79788	0.959187	2.91693	0.00353495	0.0414132	Basal	Non-Target
Ddb2	172.877	2.7908	0.96007	2.90688	0.00365057	0.0424057	Basal	Non-Target
Sfrp5	470.394	2.78574	0.930734	2.99306	0.00276198	0.0349943	Basal	Non-Target
Hfe	92.6712	2.78207	0.843105	3.29979	0.000967578	0.0171147	Basal	Non-Target
Gstt3	679.375	2.7717	0.914445	3.03102	0.00243726	0.0321613	Basal	Non-Target
Fuom	165.48	2.7689	0.737087	3.75655	0.000172274	0.00501066	Basal	Non-Target
2018-03-02	827.544	2.76129	0.776851	3.55447	0.000378742	0.00891147	Basal	Non-Target
Dnase2	751.075	2.75381	0.746798	3.68749	0.000226475	0.00616031	Basal	Non-Target
Map2k6	92.9281	2.72703	0.850818	3.20518	0.00134976	0.0215291	Basal	Non-Target
Gulp1	352.06	2.71431	0.491335	5.52435	3.31e-08	5.87e-06	Basal	Non-Target
Entpd2	2690.18	2.70867	0.569686	4.75467	1.99e-06	0.000162556	Basal	Non-Target
Sdc3	772.442	2.70449	0.885433	3.05442	0.00225495	0.0303732	Basal	Non-Target
Hyal1	90.3101	2.70116	0.909208	2.97089	0.00296935	0.0368523	Basal	Non-Target
Podxl	585.743	2.69807	0.88629	3.04422	0.00233281	0.0312547	Basal	Target
Bdh2	367.544	2.69172	0.846127	3.18123	0.00146653	0.0228638	Basal	Non-Target
Wnt6	252.191	2.69079	0.838145	3.21041	0.00132544	0.0212645	Basal	Non-Target
Gna14	189.901	2.68881	0.929509	2.89272	0.00381916	0.043528	Basal	Non-Target
Gpr37	242.395	2.68878	0.804563	3.34192	0.00083202	0.0154967	Basal	Non-Target
Fxyd6	376.269	2.67857	0.841757	3.18212	0.001462	0.0228638	Basal	Non-Target
Ptk7	696.272	2.66836	0.821165	3.24948	0.00115617	0.0193885	Basal	Non-Target
Bche	1641.69	2.66701	0.920668	2.89682	0.00376965	0.0431469	Basal	Non-Target
Dhx35	112.731	2.66575	0.878301	3.03512	0.00240443	0.0318793	Basal	Non-Target
Cdh19	508.843	2.65993	0.915986	2.9039	0.00368548	0.042485	Basal	Non-Target
Nudt18	65.071	2.65864	0.759312	3.50138	0.000462852	0.0103171	Basal	Non-Target
Smim22	763.092	2.64364	0.863907	3.0601	0.00221263	0.0300602	Basal	Non-Target
Aqp5	4488.7	2.64092	0.727085	3.6322	0.000281015	0.00717025	Basal	Non-Target
Plscr4	356.272	2.62987	0.601173	4.37457	1.22e-05	0.000675045	Basal	Non-Target
Ivd	749.51	2.62169	0.430756	6.08626	1.16e-09	3.39e-07	Basal	Target
Plekhb1	3095.14	2.62055	0.549673	4.76748	1.87e-06	0.000154561	Basal	Non-Target
Fbln1	246.246	2.61481	0.848788	3.08064	0.00206558	0.0290011	Basal	Target
Fmc1	459.434	2.60882	0.681323	3.82904	0.000128642	0.00407066	Basal	Target
Sh3glb2	709.3	2.60334	0.775227	3.35816	0.000784629	0.0149495	Basal	Non-Target
LOC100910945	37.1854	2.60227	0.881449	2.95227	0.00315451	0.0380535	Basal	Non-Target
Arhgef16	154.332	2.60133	0.724063	3.59269	0.000327281	0.00789613	Basal	Target
Tmem176a	2124.51	2.58064	0.636623	4.05363	5.04e-05	0.00200979	Basal	Non-Target
Sepp1	4707.45	2.57799	0.494862	5.20952	1.89e-07	2.38e-05	Basal	Non-Target
Scara3	665.871	2.57781	0.59364	4.34238	1.41e-05	0.000755373	Basal	Non-Target
Klc3	316.406	2.56654	0.577978	4.44055	8.97e-06	0.000520753	Basal	Non-Target
Kidins220	477.653	2.56471	0.695261	3.68885	0.000225273	0.00614089	Basal	Non-Target
Sncg	705.242	2.56344	0.875384	2.92836	0.00340757	0.0403715	Basal	Non-Target
Rtn2	61.6141	2.5626	0.879263	2.91449	0.00356275	0.0416227	Basal	Non-Target
Drc3	65.447	2.56169	0.781811	3.27662	0.00105058	0.0180752	Basal	Non-Target
Vwa1	2568.52	2.56027	0.499015	5.13066	2.89e-07	3.31e-05	Basal	Non-Target
Vsnl1	153.604	2.55654	0.726019	3.52132	0.000429404	0.00972511	Basal	Non-Target
Pomk	364.842	2.55561	0.686022	3.72527	0.00019511	0.00554675	Basal	Non-Target
Itm2c	1471.98	2.54913	0.801413	3.1808	0.0014687	0.0228638	Basal	Non-Target
Nudt7	103.411	2.54458	0.800448	3.17895	0.00147809	0.0228957	Basal	Non-Target
Sema4a	373.739	2.54399	0.750576	3.38938	0.000700496	0.0138979	Basal	Non-Target
Tmem98	634.654	2.53638	0.77177	3.28644	0.00101463	0.0175766	Basal	Non-Target
Fads1	1393.47	2.53195	0.74979	3.37687	0.000733151	0.0142709	Basal	Non-Target
Klhl8	177.311	2.52872	0.665141	3.80179	0.000143655	0.00436944	Basal	Target
Aco1	583.848	2.52812	0.646275	3.91184	9.16e-05	0.00311776	Basal	Target
Ttc26	96.842	2.51171	0.830555	3.02414	0.00249343	0.0326615	Basal	Non-Target
Il18bp	154.939	2.50742	0.740137	3.38777	0.000704624	0.013931	Basal	Non-Target
Vps25	1250.53	2.5056	0.455907	5.49586	3.89e-08	6.53e-06	Basal	Non-Target
Slc2a4	327.247	2.5043	0.516169	4.85169	1.22e-06	0.000112239	Basal	Non-Target
Pld1	343.072	2.50221	0.778689	3.21336	0.0013119	0.021128	Basal	Target
Cyhr1	159.213	2.50126	0.877473	2.85053	0.00436463	0.047674	Basal	Non-Target
Kcnh1	829.071	2.48901	0.831356	2.99392	0.00275418	0.0349307	Basal	Non-Target
Ccdc181	164.872	2.48846	0.864695	2.87784	0.00400404	0.0449037	Basal	Non-Target
Atp6v0e2	256.505	2.4876	0.631789	3.93739	8.24e-05	0.00289926	Basal	Target
Aoc3	272.731	2.48429	0.649801	3.82315	0.00013176	0.00412783	Basal	Non-Target
Plk4	220.434	2.48382	0.570064	4.35709	1.32e-05	0.000709361	Basal	Non-Target
Lama4	510.684	2.48226	0.748767	3.31513	0.000916017	0.0165514	Basal	Target
Chpt1	213.487	2.47953	0.870017	2.84997	0.00437227	0.0476798	Basal	Non-Target
Eci3	546.534	2.47769	0.561566	4.4121	1.02e-05	0.000580753	Basal	Target
Anks3	247.42	2.46664	0.60817	4.05585	5e-05	0.00199718	Basal	Non-Target
Igfbp4	1196.56	2.46411	0.661879	3.7229	0.000196944	0.00556451	Basal	Non-Target
Nrep	120.186	2.45167	0.771218	3.17896	0.00147805	0.0228957	Basal	Non-Target
Cldn8	1113.41	2.44606	0.734383	3.33077	0.000866074	0.0158768	Basal	Target
Ndrg2	2757.36	2.44112	0.501414	4.86846	1.12e-06	0.000105704	Basal	Non-Target
Ormdl1	56.4102	2.43441	0.847004	2.87414	0.00405135	0.0452256	Basal	Non-Target
Etv4	639.316	2.43437	0.781628	3.11449	0.00184263	0.0267043	Basal	Non-Target
Chdh	341.148	2.40613	0.663682	3.62543	0.000288484	0.00726881	Basal	Target
RGD1310587	93.0329	2.40143	0.834306	2.87836	0.00399752	0.0448706	Basal	Non-Target
Fra10ac1	140.735	2.40104	0.662318	3.6252	0.000288734	0.00726881	Basal	Target
Smarca2	1396.53	2.40058	0.45759	5.24612	1.55e-07	2.06e-05	Basal	Non-Target
Ptdss2	464.901	2.40022	0.647221	3.70851	0.000208485	0.00579617	Basal	Non-Target
Naprt	1276.28	2.39361	0.774044	3.09234	0.00198585	0.0281487	Basal	Non-Target
Blvra	271.268	2.39149	0.808965	2.95623	0.00311422	0.0377483	Basal	Non-Target
Cdc20	291.971	2.39028	0.709362	3.36961	0.000752735	0.0145499	Basal	Non-Target
Tmem176b	3952.05	2.38276	0.580163	4.10705	4.01e-05	0.0016602	Basal	Non-Target
Rrm2	196.709	2.37812	0.720869	3.29896	0.000970452	0.0171175	Basal	Target
Diaph3	113.372	2.3767	0.838283	2.8352	0.00457969	0.0492121	Basal	Non-Target
Tmem88	192.295	2.37245	0.761846	3.11408	0.00184522	0.0267112	Basal	Non-Target
Ctsf	1113.91	2.3697	0.819101	2.89305	0.00381519	0.043528	Basal	Non-Target
Dusp18	168.001	2.36777	0.642966	3.68258	0.000230886	0.00621954	Basal	Non-Target
Gamt	327.831	2.36134	0.750154	3.1478	0.00164504	0.0247818	Basal	Non-Target
Add3	1227.09	2.35816	0.531224	4.43911	9.03e-06	0.000521862	Basal	Non-Target
rnf141	171.659	2.35661	0.755919	3.11755	0.00182362	0.0265818	Basal	Non-Target
Phyh	289.043	2.35013	0.703085	3.3426	0.00082998	0.0154856	Basal	Non-Target
Cmtm5	579.34	2.34737	0.636955	3.68529	0.000228439	0.00620034	Basal	Non-Target
Ak1	74.2398	2.34043	0.80223	2.9174	0.00352963	0.0413894	Basal	Non-Target
Acat1	1597.73	2.33653	0.600722	3.88953	0.000100439	0.00336416	Basal	Non-Target
Slc29a3	331.901	2.33233	0.722674	3.22736	0.00124939	0.0205683	Basal	Non-Target
Acy3	228.283	2.33006	0.743936	3.13207	0.00173576	0.0256574	Basal	Target
Stk39	967.614	2.32927	0.675792	3.44672	0.000567443	0.0119353	Basal	Non-Target
Stat1	606.535	2.3288	0.478865	4.86318	1.16e-06	0.000107048	Basal	Non-Target
Ska1	137.992	2.32666	0.768218	3.02864	0.00245657	0.0322607	Basal	Non-Target
Sigirr	409.443	2.32304	0.65979	3.52088	0.000430117	0.00972511	Basal	Non-Target
Nipsnap1	168.454	2.32138	0.803752	2.88818	0.00387472	0.0438463	Basal	Non-Target
Akr7a2	1107.68	2.31971	0.774022	2.99695	0.00272695	0.0348309	Basal	Non-Target
Dcxr	185.273	2.31668	0.764369	3.03084	0.00243878	0.0321613	Basal	Target
C1qtnf1	101.228	2.3115	0.802879	2.87901	0.00398925	0.0448498	Basal	Target
Anxa6	3983.88	2.30289	0.419827	5.48534	4.13e-08	6.84e-06	Basal	Non-Target
Scnn1b	2519.99	2.29822	0.747379	3.07503	0.00210479	0.0293551	Basal	Target
Naxe	1103.36	2.29775	0.438709	5.23752	1.63e-07	2.11e-05	Basal	Target
Igfbp5	3696.52	2.29769	0.712354	3.2255	0.00125754	0.0206217	Basal	Target
Neurl3	408.059	2.29662	0.705392	3.2558	0.00113073	0.0190907	Basal	Non-Target
Wdr34	240.067	2.28849	0.539829	4.23929	2.24e-05	0.00106561	Basal	Non-Target
Sumf1	594.527	2.28608	0.359804	6.35367	2.1e-10	8.54e-08	Basal	Non-Target
Lancl1	378.111	2.28202	0.491605	4.64198	3.45e-06	0.000249767	Basal	Non-Target
Tmem184a	568.807	2.27847	0.755087	3.01749	0.00254878	0.0331333	Basal	Non-Target
2018-09-01	198.372	2.27252	0.635426	3.57638	0.000348385	0.00834136	Basal	Non-Target
Bcl3	2456.14	2.27228	0.468839	4.84661	1.26e-06	0.000113788	Basal	Target
Bloc1s6	396.532	2.26826	0.673598	3.36738	0.000758862	0.0146133	Basal	Non-Target
Fam173a	407.162	2.26687	0.630325	3.59635	0.000322716	0.00783354	Basal	Non-Target
Ttyh3	212.962	2.26614	0.67256	3.36942	0.000753261	0.0145499	Basal	Non-Target
Batf	222.799	2.26414	0.658894	3.43628	0.000589769	0.0122973	Basal	Non-Target
Ggh	1115.92	2.26302	0.675262	3.35133	0.000804252	0.0151456	Basal	Non-Target
Agbl5	83.2764	2.26215	0.74028	3.05581	0.00224456	0.030298	Basal	Target
Gpsm3	138.125	2.25741	0.714777	3.1582	0.00158747	0.0241165	Basal	Non-Target
Gpx7	505.257	2.25603	0.682949	3.30337	0.000955304	0.0169452	Basal	Non-Target
Pigp	591.499	2.25311	0.608173	3.70471	0.00021163	0.00585772	Basal	Non-Target
Cyp27a1	274.551	2.25292	0.592586	3.80185	0.000143618	0.00436944	Basal	Non-Target
R3hdm4	2801.25	2.24464	0.310651	7.2256	4.99e-13	4.19e-10	Basal	Non-Target
Nit2	1521.23	2.23891	0.662974	3.37707	0.000732617	0.0142709	Basal	Non-Target
Lhfpl2	688.379	2.23741	0.510637	4.3816	1.18e-05	0.000662371	Basal	Target
Slc29a1	1790.65	2.23463	0.420419	5.31523	1.07e-07	1.6e-05	Basal	Non-Target
Hscb	247.448	2.234	0.750897	2.97511	0.00292882	0.0365928	Basal	Non-Target
Ucp2	9445.25	2.22639	0.499776	4.45477	8.4e-06	0.000501262	Basal	Non-Target
Nelfcd	896.673	2.22315	0.484963	4.58417	4.56e-06	0.000310278	Basal	Non-Target
Krt15	19101.6	2.21744	0.524242	4.22981	2.34e-05	0.00109501	Basal	Non-Target
Man2b2	468.038	2.21482	0.724593	3.05665	0.00223828	0.0302781	Basal	Non-Target
Sult5a1	1457.93	2.20886	0.658704	3.35333	0.000798445	0.0150985	Basal	Non-Target
Cbx6	689.781	2.20662	0.644541	3.42355	0.000618095	0.0127467	Basal	Non-Target
Pdss2	164.84	2.20486	0.741843	2.97214	0.00295729	0.0368523	Basal	Non-Target
Carf	80.8513	2.20218	0.766341	2.87363	0.00405788	0.0452256	Basal	Non-Target
Tm7sf3	646.149	2.19952	0.538064	4.08783	4.35e-05	0.00178621	Basal	Non-Target
Tle2	507.748	2.19939	0.717522	3.06526	0.00217478	0.0297743	Basal	Non-Target
Tmem14c	1321.23	2.19679	0.522705	4.20274	2.64e-05	0.0011819	Basal	Target
Prdx4	2445.41	2.19559	0.599115	3.66471	0.000247614	0.00653764	Basal	Non-Target
Grhpr	387.068	2.19306	0.716101	3.0625	0.00219496	0.0298846	Basal	Non-Target
Fam149b1	664.932	2.19111	0.739968	2.96109	0.00306555	0.0373742	Basal	Non-Target
Kdelr3	1347.6	2.18998	0.524244	4.1774	2.95e-05	0.00128493	Basal	Non-Target
Leprot	1143.47	2.18259	0.52969	4.1205	3.78e-05	0.00158176	Basal	Non-Target
Cyb5r3	2542.33	2.17854	0.279149	7.8042	5.99e-15	9.43e-12	Basal	Non-Target
Slc44a3	559.595	2.16335	0.617803	3.50168	0.000462336	0.0103171	Basal	Target
Wif1	419.772	2.15889	0.7121	3.03172	0.00243163	0.0321613	Basal	Non-Target
Zdhhc1	292.187	2.15888	0.686137	3.14643	0.00165276	0.0248388	Basal	Non-Target
Marveld1	935.939	2.15737	0.548492	3.93327	8.38e-05	0.00292338	Basal	Non-Target
Ppt1	982.287	2.15428	0.239723	8.98652	2.55e-19	8.03e-16	Basal	Non-Target
Ccdc28b	110.472	2.14245	0.686162	3.12236	0.00179407	0.0262422	Basal	Non-Target
Vsir	447.36	2.13886	0.672801	3.17903	0.00147767	0.0228957	Basal	Non-Target
Cep70	426.497	2.13394	0.725174	2.94266	0.00325403	0.0389926	Basal	Non-Target
Dpcd	489.634	2.12445	0.52806	4.02313	5.74e-05	0.00222452	Basal	Non-Target
Cdk10	348.255	2.12192	0.53212	3.98766	6.67e-05	0.00247165	Basal	Target
Slc22a17	844.494	2.11718	0.455322	4.64984	3.32e-06	0.000246099	Basal	Non-Target
Qpctl	283.164	2.11452	0.496031	4.26287	2.02e-05	0.00100218	Basal	Non-Target
Tmem65	342.796	2.11395	0.488318	4.32904	1.5e-05	0.000789142	Basal	Target
Sri	1123.03	2.11136	0.401277	5.2616	1.43e-07	1.95e-05	Basal	Non-Target
Acp2	345.971	2.09265	0.483275	4.33015	1.49e-05	0.000788488	Basal	Non-Target
Mbp	2522.66	2.08218	0.646493	3.22072	0.00127868	0.020779	Basal	Target
Pkn1	577.157	2.08183	0.540498	3.85168	0.000117308	0.00382741	Basal	Target
Cd48	2706.4	2.07776	0.698008	2.9767	0.00291365	0.0364598	Basal	Non-Target
RGD1309540	273.005	2.07407	0.618141	3.35533	0.000792703	0.0150125	Basal	Non-Target
RT1-M3-1	282.125	2.06694	0.54345	3.80338	0.000142738	0.00436944	Basal	Target
Myh14	695.812	2.0656	0.483124	4.27551	1.91e-05	0.00096065	Basal	Non-Target
Prkcdbp	1779.02	2.06551	0.711009	2.90504	0.0036721	0.042485	Basal	Non-Target
Aldh7a1	1899.29	2.0655	0.341605	6.04644	1.48e-09	4.24e-07	Basal	Non-Target
Cpq	488.108	2.05114	0.620034	3.30811	0.000939277	0.0167585	Basal	Target
Agrn	893.431	2.05004	0.688005	2.97968	0.00288546	0.0362308	Basal	Non-Target
2018-03-02	1461.62	2.04705	0.468393	4.37036	1.24e-05	0.000685176	Basal	Non-Target
Fkbp10	1266.8	2.04104	0.483749	4.21923	2.45e-05	0.0011186	Basal	Non-Target
Adh5	1105.82	2.04028	0.482904	4.22501	2.39e-05	0.00110222	Basal	Non-Target
Rtn1	1402.86	2.03825	0.56677	3.59626	0.000322821	0.00783354	Basal	Target
Gls2	477.016	2.02973	0.652579	3.11032	0.00186883	0.0269291	Basal	Target
Ergic3	2411	2.02822	0.514717	3.94045	8.13e-05	0.00288518	Basal	Non-Target
Decr1	1439.34	2.02682	0.571631	3.54568	0.000391605	0.00915005	Basal	Non-Target
Stx7	171.684	2.02471	0.475551	4.25761	2.07e-05	0.00101019	Basal	Non-Target
Zfp846	161.921	2.0228	0.696248	2.90529	0.00366916	0.042485	Basal	Non-Target
Asah1	1771.52	2.017	0.265862	7.58665	3.28e-14	4.59e-11	Basal	Target
Slc50a1	1121.79	2.00802	0.433671	4.63029	3.65e-06	0.000259823	Basal	Non-Target
Ispd	208.219	2.00627	0.653629	3.06944	0.0021446	0.0296478	Basal	Non-Target
Pex11g	73.9167	1.994	0.67692	2.9457	0.00322229	0.0386859	Basal	Non-Target
Scarb1	1927.5	1.98856	0.658869	3.01815	0.00254327	0.0331333	Basal	Non-Target
Mcm4	847.052	1.98787	0.66226	3.00165	0.00268517	0.0344114	Basal	Non-Target
Prelp	2318.55	1.98773	0.70051	2.83754	0.00454623	0.0489309	Basal	Non-Target
Nfia	1304.36	1.98335	0.485443	4.08565	4.4e-05	0.00179724	Basal	Target
H2afv	703.124	1.97726	0.560761	3.52603	0.00042184	0.00965379	Basal	Target
Arse	731.301	1.97581	0.587482	3.36318	0.000770499	0.0147922	Basal	Target
Tmem9	951.485	1.97055	0.43121	4.56981	4.88e-06	0.00032406	Basal	Non-Target
Agt	325.247	1.96906	0.543575	3.62243	0.000291848	0.00727828	Basal	Non-Target
Pola1	187.836	1.96667	0.624195	3.15074	0.0016286	0.024593	Basal	Non-Target
Tst	584.011	1.95925	0.620103	3.15956	0.00158006	0.0240912	Basal	Non-Target
Tmed3	1818.13	1.95739	0.473112	4.13727	3.51e-05	0.00148534	Basal	Non-Target
Atp1a2	132.816	1.95128	0.665385	2.93255	0.00336191	0.0399433	Basal	Non-Target
Socs2	63.9383	1.94548	0.612625	3.17565	0.00149503	0.0230457	Basal	Target
Pam	1041.35	1.94105	0.614589	3.15828	0.00158701	0.0241165	Basal	Target
Bcam	2012.72	1.9383	0.66655	2.90797	0.00363789	0.0423434	Basal	Target
Cacfd1	182.448	1.92973	0.617624	3.12444	0.00178146	0.0261794	Basal	Non-Target
Hebp2	255.467	1.9281	0.627389	3.07322	0.00211764	0.0294691	Basal	Non-Target
Rnd2	98.3874	1.92568	0.575486	3.34618	0.000819334	0.0153324	Basal	Non-Target
Dguok	358.363	1.92048	0.584067	3.28811	0.00100862	0.0175094	Basal	Target
Pink1	626.864	1.9194	0.489552	3.92074	8.83e-05	0.00302935	Basal	Non-Target
Exoc2	602.976	1.91377	0.54531	3.50952	0.000448924	0.01006	Basal	Non-Target
Bcas3	339.261	1.90416	0.53601	3.55246	0.000381642	0.00895046	Basal	Non-Target
Auh	515.205	1.90179	0.580193	3.27786	0.00104598	0.0180453	Basal	Non-Target
Fgr	282.238	1.90074	0.565646	3.36029	0.000778595	0.0148796	Basal	Non-Target
Bhlhe40	1753.18	1.88754	0.521881	3.6168	0.000298263	0.00735094	Basal	Target
Dbndd2	566.656	1.88715	0.573217	3.2922	0.000994068	0.0173703	Basal	Non-Target
Ormdl2	979.005	1.88101	0.551327	3.41178	0.000645395	0.0130677	Basal	Non-Target
Nf1x	2899.71	1.87684	0.377061	4.97757	6.44e-07	6.54e-05	Basal	Non-Target
Sgcg	431.075	1.87374	0.633164	2.95933	0.00308311	0.0375156	Basal	Non-Target
Krt5	7732.11	1.8701	0.507853	3.68237	0.000231075	0.00621954	Basal	Non-Target
Ckap2	95.3723	1.86941	0.545874	3.42462	0.00061565	0.0127315	Basal	Target
Nnat	2045.33	1.86684	0.407155	4.58508	4.54e-06	0.000310278	Basal	Non-Target
Acaa2	5588.02	1.85638	0.585832	3.16879	0.00153073	0.0235097	Basal	Non-Target
Pomt1	472.638	1.8482	0.59787	3.0913	0.00199283	0.0281996	Basal	Target
Shroom3	2460.94	1.83512	0.64516	2.84444	0.00444896	0.0481773	Basal	Target
Crlf2	126.309	1.83201	0.5894	3.10826	0.00188195	0.0270872	Basal	Non-Target
Gas6	16593	1.83198	0.454925	4.02699	5.65e-05	0.00220279	Basal	Non-Target
Hibadh	2108.57	1.83089	0.616048	2.97199	0.00295874	0.0368523	Basal	Non-Target
Idh2	1970.63	1.82574	0.3932	4.64329	3.43e-06	0.000249767	Basal	Target
Bbs2	359.183	1.82545	0.578988	3.15283	0.00161697	0.0244467	Basal	Target
Nr4a1	5470.9	1.81776	0.559209	3.2506	0.00115162	0.0193381	Basal	Target
Oxct1	770.136	1.81728	0.513143	3.54147	0.000397904	0.00927999	Basal	Non-Target
Lpcat2	715.838	1.81567	0.447056	4.0614	4.88e-05	0.00196076	Basal	Non-Target
Arsa	451.213	1.81266	0.420653	4.30916	1.64e-05	0.000842256	Basal	Non-Target
Slc27a3	639.299	1.81132	0.488174	3.7104	0.000206934	0.00576576	Basal	Non-Target
Itgb8	341.907	1.80639	0.481114	3.7546	0.000173616	0.00502648	Basal	Non-Target
Serpinh1	5161.58	1.79524	0.626014	2.86774	0.0041342	0.0459542	Basal	Non-Target
Pigt	3332.78	1.79345	0.433275	4.1393	3.48e-05	0.00147719	Basal	Target
Sytl1	552.317	1.79317	0.484546	3.70073	0.000214982	0.00591154	Basal	Non-Target
Ift46	543.178	1.7875	0.493743	3.62031	0.000294256	0.00730938	Basal	Non-Target
Tmem50a	2274.35	1.78729	0.480263	3.72148	0.00019806	0.00558023	Basal	Target
Hs6st1	421.409	1.77437	0.348045	5.0981	3.43e-07	3.79e-05	Basal	Target
Rassf3	1291.06	1.76949	0.598204	2.958	0.00309644	0.037569	Basal	Non-Target
Pbxip1	1334.37	1.76939	0.577663	3.06302	0.00219114	0.0298773	Basal	Non-Target
Glod4	1708.94	1.76934	0.460845	3.83934	0.000123365	0.00397895	Basal	Non-Target
Col14a1	1655.49	1.76666	0.596035	2.96402	0.00303653	0.0373093	Basal	Non-Target
Aes	4344.25	1.75591	0.299021	5.87219	4.3e-09	1.04e-06	Basal	Non-Target
Itgae	204.377	1.75578	0.557901	3.14711	0.00164891	0.0248105	Basal	Non-Target
Ddah2	2243.99	1.75378	0.452637	3.87457	0.000106812	0.00352144	Basal	Non-Target
Retsat	4635.15	1.74621	0.487453	3.58231	0.000340573	0.00818545	Basal	Non-Target
Mtch1	3090.01	1.74617	0.61132	2.85639	0.00428483	0.0471706	Basal	Non-Target
Cxxc5	773.598	1.74176	0.391798	4.44555	8.77e-06	0.000518344	Basal	Target
Calml3	1082.54	1.73884	0.494375	3.51726	0.000436028	0.00980595	Basal	Target
Mxra8	1370.3	1.73587	0.571936	3.03508	0.00240474	0.0318793	Basal	Non-Target
Appl2	980.253	1.73236	0.385872	4.48948	7.14e-06	0.000450946	Basal	Target
Fads2	405.739	1.7296	0.574188	3.01225	0.00259322	0.0335308	Basal	Non-Target
Mapk3	914.726	1.72342	0.582613	2.95808	0.00309558	0.037569	Basal	Non-Target
Alpl	4926.97	1.71507	0.56121	3.05602	0.00224295	0.030298	Basal	Target
Sh3d21	172.413	1.71007	0.577408	2.96163	0.0030601	0.0373439	Basal	Target
Iah1	611.207	1.70537	0.498526	3.42083	0.000624304	0.0128472	Basal	Target
Arhgef39	563.723	1.70261	0.363101	4.68908	2.74e-06	0.000209988	Basal	Target
Ctsh	4021.71	1.70208	0.529501	3.21449	0.00130676	0.0210721	Basal	Target
Foxn3	1084.92	1.6941	0.531461	3.18763	0.00143442	0.0225251	Basal	Target
Atxn10	2400.33	1.68992	0.571962	2.9546	0.00313075	0.0379121	Basal	Target
Fos	91606.7	1.68618	0.421145	4.00379	6.23e-05	0.00235748	Basal	Target
Hoxb3	55.7044	1.6778	0.589482	2.84623	0.00442398	0.0480307	Basal	Non-Target
Hsd17b4	1920.27	1.67714	0.56623	2.96194	0.00305706	0.0373439	Basal	Non-Target
Psap	9196.8	1.67669	0.49253	3.40423	0.000663498	0.0133255	Basal	Non-Target
Timp2	4508.79	1.66636	0.409995	4.06434	4.82e-05	0.00194436	Basal	Target
Mccc2	804.319	1.65845	0.380184	4.36223	1.29e-05	0.000704938	Basal	Non-Target
Xrcc5	449.652	1.65294	0.396477	4.16906	3.06e-05	0.00131757	Basal	Target
Cpne8	1384.97	1.64725	0.562186	2.93007	0.00338881	0.040225	Basal	Non-Target
Plod1	4106.06	1.64392	0.523844	3.13819	0.00169996	0.0252746	Basal	Non-Target
Megf8	593.036	1.6426	0.421135	3.90042	9.6e-05	0.00323358	Basal	Non-Target
Hes1	7393.37	1.64047	0.452356	3.62649	0.0002873	0.00726557	Basal	Target
Nucb2	1467.2	1.63896	0.490564	3.34096	0.000834886	0.0155082	Basal	Non-Target
Tada3	648.163	1.63342	0.475876	3.43245	0.000598148	0.0124308	Basal	Target
Fam127b	328.583	1.63217	0.457585	3.56692	0.000361204	0.00857549	Basal	Non-Target
Has2	1558.1	1.63085	0.486016	3.35554	0.000792096	0.0150125	Basal	Non-Target
Igtp	616.272	1.61491	0.49957	3.23259	0.00122674	0.0202219	Basal	Non-Target
Sphk1	4755.97	1.61379	0.421128	3.83208	0.000127066	0.00405274	Basal	Target
Atp2a1	320.81	1.61179	0.483663	3.33246	0.000860814	0.0158264	Basal	Non-Target
Sirt2	1577.04	1.6065	0.518995	3.09541	0.0019654	0.0279543	Basal	Non-Target
Stap2	2012.09	1.60551	0.541416	2.96539	0.00302302	0.0372118	Basal	Non-Target
RT1-S3	2498.29	1.60393	0.39883	4.02159	5.78e-05	0.00222639	Basal	Non-Target
Slc25a10	636.725	1.60223	0.380431	4.21163	2.54e-05	0.00114445	Basal	Non-Target
Pccb	1802.39	1.59341	0.482142	3.30487	0.000950213	0.0168787	Basal	Non-Target
Xrcc1	1188.09	1.59161	0.514023	3.09639	0.00195894	0.0279083	Basal	Target
Cdc26	530.763	1.58444	0.5481	2.89079	0.0038427	0.043715	Basal	Non-Target
Aldoc	1548.54	1.58405	0.492666	3.21525	0.0013033	0.0210433	Basal	Non-Target
Urod	806.661	1.58318	0.450745	3.51237	0.000444136	0.0099705	Basal	Non-Target
Itpr2	885.3	1.58276	0.558452	2.8342	0.00459408	0.0492808	Basal	Target
Man2b1	1892.85	1.58199	0.541694	2.92045	0.00349529	0.0410249	Basal	Non-Target
Mdp1	284.815	1.57883	0.53722	2.93888	0.00329396	0.0393715	Basal	Non-Target
Sorbs3	422.136	1.57653	0.424473	3.71408	0.000203948	0.00572054	Basal	Target
Dact3	279.581	1.57583	0.513001	3.07179	0.00212783	0.0295456	Basal	Non-Target
Vps41	1072.06	1.56742	0.527605	2.97082	0.00297007	0.0368523	Basal	Target
Yipf1	1246.92	1.56653	0.425421	3.68232	0.000231121	0.00621954	Basal	Non-Target
Ghr	718.405	1.56532	0.486834	3.21531	0.00130305	0.0210433	Basal	Non-Target
Rbm45	392.747	1.55731	0.532541	2.92431	0.00345225	0.0407094	Basal	Target
Mxd4	823.979	1.55182	0.369367	4.2013	2.65e-05	0.00118512	Basal	Target
Mpzl2	2529.7	1.55021	0.357712	4.33367	1.47e-05	0.000782559	Basal	Non-Target
Dhrs3	1047.3	1.5453	0.526584	2.93456	0.00334016	0.0397599	Basal	Target
Samm50	970.175	1.54071	0.466119	3.3054	0.000948403	0.0168703	Basal	Non-Target
Fkbp9	2042.11	1.54061	0.525096	2.93396	0.00334667	0.0397998	Basal	Non-Target
Tmem179b	657.685	1.53581	0.467109	3.28791	0.00100935	0.0175094	Basal	Non-Target
Borcs7	767.492	1.53419	0.304493	5.0385	4.69e-07	4.97e-05	Basal	Target
Dpagt1	909.826	1.52774	0.362087	4.21927	2.45e-05	0.0011186	Basal	Non-Target
Rab13	502.474	1.52083	0.527061	2.88549	0.0039081	0.0441423	Basal	Non-Target
Vamp7	507.106	1.52028	0.308901	4.92157	8.59e-07	8.32e-05	Basal	Non-Target
Ccni	2771.36	1.50504	0.415953	3.61831	0.000296537	0.00733711	Basal	Non-Target
Snx1	554.363	1.50122	0.462204	3.24796	0.00116237	0.0194216	Basal	Non-Target
Il4r	1194.33	1.50105	0.529037	2.83731	0.00454948	0.0489309	Basal	Non-Target
Mob3b	133.405	1.49873	0.4986	3.00588	0.00264814	0.0340661	Basal	Non-Target
Csad	2534.76	1.49715	0.351988	4.25341	2.11e-05	0.00102378	Basal	Target
Jund	45427.1	1.49513	0.394226	3.79257	0.000149097	0.00448144	Basal	Target
Tpp1	1525.59	1.49088	0.455972	3.26967	0.00107673	0.0184745	Basal	Target
Hexa	2060.12	1.48967	0.330165	4.5119	6.42e-06	0.000412936	Basal	Non-Target
Abhd12	1020.31	1.48515	0.243567	6.09752	1.08e-09	3.23e-07	Basal	Non-Target
Hadh	481.502	1.47695	0.415394	3.55554	0.000377204	0.00889609	Basal	Non-Target
Aldh2	8606.81	1.47669	0.348215	4.24074	2.23e-05	0.0010628	Basal	Target
Atp5g2	2039.84	1.47498	0.51618	2.85749	0.00427	0.0470657	Basal	Non-Target
Nfil3	2070.88	1.47481	0.34182	4.31457	1.6e-05	0.000828773	Basal	Target
Cog7	479.183	1.47245	0.406876	3.61891	0.000295847	0.00733445	Basal	Non-Target
Epb41l4b	714.908	1.47129	0.456393	3.22375	0.00126525	0.0206674	Basal	Target
Dusp6	8584.78	1.47091	0.38565	3.8141	0.000136681	0.00422939	Basal	Target
Agtrap	797.839	1.46489	0.33084	4.42778	9.52e-06	0.000546332	Basal	Target
Atat1	576.256	1.46413	0.508967	2.87667	0.00401891	0.0449504	Basal	Target
Pon2	1106.87	1.45834	0.3294	4.42726	9.54e-06	0.000546332	Basal	Non-Target
Os9	2071.66	1.45584	0.396021	3.67617	0.000236761	0.00631461	Basal	Target
Flot2	971.473	1.45409	0.426781	3.40712	0.000656525	0.0132504	Basal	Non-Target
Nab2	1342.95	1.45047	0.448615	3.23322	0.00122405	0.0202041	Basal	Target
Cd1d1	313.936	1.44679	0.388609	3.723	0.00019687	0.00556451	Basal	Non-Target
Tmem109	1472.63	1.44422	0.454321	3.17885	0.00147862	0.0228957	Basal	Non-Target
Crot	752.642	1.43847	0.355647	4.04465	5.24e-05	0.00206881	Basal	Non-Target
Ssbp4	1390.87	1.43754	0.433726	3.31439	0.000918424	0.0165711	Basal	Non-Target
Pcmtd1	894.454	1.43393	0.494256	2.90118	0.00371755	0.0427569	Basal	Target
Glb1	689.019	1.42858	0.46317	3.08436	0.0020399	0.0287045	Basal	Non-Target
Il10rb	352.304	1.4187	0.474596	2.98928	0.00279632	0.0353583	Basal	Non-Target
Dpp7	1807.84	1.41626	0.349524	4.05197	5.08e-05	0.00201775	Basal	Non-Target
Pot1	201.419	1.41309	0.473361	2.98524	0.00283358	0.0357218	Basal	Non-Target
Csrp1	21448.5	1.40595	0.478411	2.93878	0.00329502	0.0393715	Basal	Target
Impa1	650.967	1.39351	0.424279	3.28443	0.00102189	0.0176781	Basal	Target
Fam3a	823.685	1.38266	0.440638	3.13787	0.00170183	0.0252746	Basal	Non-Target
Dtd1	897.537	1.38025	0.374935	3.6813	0.000232046	0.0062311	Basal	Non-Target
Mpnd	1008.49	1.37424	0.357249	3.84672	0.000119711	0.0038757	Basal	Non-Target
Birc2	3166.59	1.36861	0.408502	3.35031	0.000807203	0.015173	Basal	Target
Ndufa9	2050.22	1.3674	0.479637	2.8509	0.00435962	0.0476607	Basal	Non-Target
Cbx3	586.091	1.36496	0.344916	3.95738	7.58e-05	0.00272665	Basal	Target
Grn	3204.44	1.36305	0.373821	3.64625	0.00026609	0.00693818	Basal	Non-Target
Cuedc1	420.021	1.35806	0.387424	3.50536	0.000455983	0.0102001	Basal	Non-Target
Cd82	3962.92	1.35576	0.354949	3.81961	0.000133665	0.00416738	Basal	Non-Target
Spop	1888.72	1.34934	0.402642	3.35123	0.000804542	0.0151456	Basal	Non-Target
Slc30a1	1208.69	1.33984	0.393628	3.40383	0.000664478	0.0133255	Basal	Non-Target
Mpp1	479.18	1.33614	0.468967	2.84912	0.00438406	0.0476798	Basal	Target
Ak3	2267.66	1.33387	0.398926	3.34365	0.000826854	0.0154501	Basal	Target
Suclg1	2650.35	1.33194	0.423691	3.14367	0.00166844	0.0249604	Basal	Target
Dhrs1	510.228	1.32746	0.420212	3.15902	0.00158299	0.0241067	Basal	Non-Target
Rasd1	2115.77	1.32573	0.452705	2.92846	0.00340641	0.0403715	Basal	Non-Target
Ttc7a	1358.69	1.32571	0.462732	2.86495	0.00417069	0.0461537	Basal	Non-Target
Mxi1	911.802	1.32464	0.452632	2.92653	0.00342769	0.0405336	Basal	Target
Lyn	552.896	1.32047	0.447118	2.9533	0.00314394	0.0379988	Basal	Non-Target
Gm2a	1354.73	1.30879	0.425415	3.0765	0.00209447	0.0292613	Basal	Non-Target
P2rx4	1644.73	1.30219	0.424613	3.06678	0.00216377	0.0297525	Basal	Target
Rnaseh2b	662.292	1.294	0.397448	3.25578	0.00113083	0.0190907	Basal	Non-Target
Fam134a	490.623	1.29276	0.381221	3.39112	0.000696085	0.0138491	Basal	Non-Target
Tmem50b	965.266	1.29081	0.30752	4.19747	2.7e-05	0.00119694	Basal	Non-Target
Serpinb6	2038.42	1.28824	0.449047	2.86884	0.00411976	0.0458342	Basal	Non-Target
Ptms	8476.58	1.27629	0.331509	3.84995	0.000118143	0.00383476	Basal	Target
Nfib	2766.96	1.27233	0.376339	3.3808	0.00072274	0.0141932	Basal	Non-Target
Tuba1a	2484.76	1.26855	0.391185	3.24283	0.00118347	0.0196631	Basal	Target
Sptssa	1475.84	1.26825	0.412261	3.07632	0.00209574	0.0292613	Basal	Target
Kifap3	871.322	1.26365	0.43522	2.90347	0.00369053	0.042485	Basal	Target
Sp110	687.721	1.26033	0.335593	3.75553	0.000172973	0.00501939	Basal	Non-Target
Laptm4b	2859.28	1.25998	0.364123	3.46032	0.000539527	0.0115755	Basal	Target
Acaa1	648.078	1.25662	0.386481	3.25144	0.00114822	0.0193283	Basal	Non-Target
Mmd	506.999	1.25546	0.439758	2.8549	0.0043051	0.0473089	Basal	Non-Target
Ttc21b	257.553	1.24774	0.435603	2.86439	0.00417815	0.0461576	Basal	Non-Target
C1r	1876.35	1.22397	0.312117	3.92151	8.8e-05	0.00302789	Basal	Non-Target
Rsu1	2722.14	1.21778	0.418398	2.91057	0.00360772	0.042109	Basal	Target
Ggcx	1325.91	1.19843	0.372067	3.221	0.00127745	0.020779	Basal	Target
Tcf7l1	528.313	1.19564	0.359905	3.32211	0.000893396	0.0162593	Basal	Non-Target
Hspa14	1440.15	1.17068	0.381813	3.0661	0.00216872	0.0297525	Basal	Non-Target
Oaz2	2878.46	1.16645	0.376711	3.09639	0.00195891	0.0279083	Basal	Non-Target
Tpgs2	516.836	1.16343	0.363166	3.20358	0.00135731	0.0215832	Basal	Non-Target
Recql	1164.81	1.15303	0.38798	2.97189	0.0029597	0.0368523	Basal	Non-Target
Mcl1	8169.31	1.1378	0.309466	3.67666	0.000236309	0.00631461	Basal	Target
Papss1	3086.91	1.13712	0.344814	3.29777	0.000974547	0.0171417	Basal	Non-Target
Ptov1	3731.88	1.11896	0.365184	3.0641	0.00218325	0.0298544	Basal	Non-Target
Ctps2	1403.92	1.11055	0.365052	3.04217	0.00234879	0.0314354	Basal	Non-Target
Abhd14b	558.079	1.104	0.309057	3.57217	0.000354039	0.00844463	Basal	Non-Target
Emc10	2685.62	1.09627	0.352237	3.11232	0.00185625	0.0268091	Basal	Target
Pigk	1530.38	1.08484	0.356766	3.04077	0.00235975	0.031515	Basal	Non-Target
Serpinb9	5758.35	1.08197	0.356591	3.03419	0.0024118	0.0319392	Basal	Non-Target
Suclg2	2629.86	1.06965	0.206361	5.18339	2.18e-07	2.66e-05	Basal	Non-Target
Spidr	655.196	1.06269	0.370678	2.86688	0.00414538	0.0459672	Basal	Non-Target
Cr1l	3373.47	1.05528	0.372315	2.83438	0.00459141	0.0492808	Basal	Non-Target
Trap1	1551.23	1.05274	0.371036	2.8373	0.00454963	0.0489309	Basal	Non-Target
Uqcrc2	2496.54	1.03713	0.347895	2.98115	0.00287168	0.0360937	Basal	Non-Target
Kdelr1	1690.13	1.03518	0.317485	3.26056	0.00111194	0.0189239	Basal	Non-Target
Grina	3607.97	1.01549	0.323276	3.14126	0.00168225	0.025132	Basal	Non-Target
Fkbp8	2943.88	0.976464	0.317403	3.07641	0.00209509	0.0292613	Basal	Non-Target
Fstl1	5216.35	0.969637	0.264426	3.66696	0.000245455	0.00649425	Basal	Non-Target
Klf7	838.304	0.911945	0.300859	3.03114	0.00243634	0.0321613	Basal	Target
Sdf4	2680.16	0.89771	0.303077	2.96198	0.00305667	0.0373439	Basal	Target
Myd88	2710.93	0.872028	0.269502	3.23571	0.00121342	0.0200549	Basal	Non-Target
RGD1310352	3194.88	0.863862	0.284069	3.04102	0.00235775	0.031515	Basal	Non-Target
Gnai2	9414.34	0.844544	0.277029	3.04858	0.00229926	0.0308709	Basal	Non-Target
Jmjd8	600.625	0.810208	0.282812	2.86483	0.00417237	0.0461537	Basal	Non-Target
Plpp2	1262.49	0.796936	0.274388	2.90441	0.00367946	0.042485	Basal	Target
Actb	141978	0.71183	0.245593	2.89841	0.00375059	0.0430191	Basal	Target
Scarb2	721.036	0.654728	0.21547	3.0386	0.00237677	0.0316417	Basal	Target
Pkn3	2380.95	-0.721509	0.242907	-2.97031	0.00297498	0.0368768	Basal	Target
Cct5	8200.45	-0.823389	0.278316	-2.95846	0.00309175	0.037569	Basal	Non-Target
Tor1aip1	3481.72	-0.863208	0.273735	-3.15345	0.00161354	0.0244467	Basal	Non-Target
LOC100151767	1110.32	-0.874775	0.217296	-4.02573	5.68e-05	0.00220779	Basal	Non-Target
Vps4a	1189.88	-0.875096	0.253901	-3.44661	0.000567671	0.0119353	Basal	Target
Psmd11	3675.22	-0.875296	0.210383	-4.1605	3.18e-05	0.0013557	Basal	Non-Target
Sec23b	1467.39	-0.876011	0.294803	-2.97151	0.00296339	0.0368523	Basal	Non-Target
Srpk2	1618.75	-0.902571	0.289021	-3.12285	0.00179106	0.0262286	Basal	Target
Abi1	2466.73	-0.90314	0.293334	-3.07888	0.00207783	0.0291406	Basal	Target
Tcp1	3294.72	-0.903548	0.271955	-3.32242	0.000892404	0.0162593	Basal	Non-Target
Cct4	7760.69	-0.905224	0.260252	-3.47826	0.000504677	0.0110436	Basal	Target
Cct7	4922.21	-0.907234	0.313913	-2.89008	0.00385146	0.043715	Basal	Non-Target
Eif3c	9419.74	-0.912674	0.320772	-2.84524	0.00443782	0.0480981	Basal	Target
Gmps	1903.35	-0.913606	0.269651	-3.38811	0.000703754	0.013931	Basal	Non-Target
Zfp410	1404.68	-0.925115	0.317252	-2.91602	0.00354524	0.0414721	Basal	Non-Target
Cebpg	1318.06	-0.926295	0.271177	-3.41584	0.000635862	0.012958	Basal	Target
Tymp	397.097	-0.930126	0.327369	-2.84122	0.00449415	0.0485831	Basal	Non-Target
Rpia	1658.65	-0.935099	0.325468	-2.87309	0.00406474	0.045262	Basal	Target
Rrp9	1731.61	-0.940545	0.272378	-3.45309	0.000554199	0.0117685	Basal	Non-Target
Abhd17b	1612.22	-0.955002	0.284571	-3.35593	0.000790987	0.0150125	Basal	Non-Target
Uqcc1	469.427	-0.959909	0.33594	-2.85738	0.00427157	0.0470657	Basal	Non-Target
Sugp1	826.284	-0.960382	0.314127	-3.05731	0.00223336	0.0302619	Basal	Non-Target
Ddx52	412.89	-0.961347	0.333441	-2.88311	0.0039377	0.0444368	Basal	Non-Target
Cct2	2892.35	-0.970959	0.302918	-3.20535	0.00134899	0.0215291	Basal	Non-Target
Ybx3	7940.32	-0.987171	0.340886	-2.8959	0.00378077	0.0432078	Basal	Non-Target
Metap2	1428.27	-0.991747	0.334126	-2.96818	0.00299565	0.0370237	Basal	Non-Target
Hspa4	4727	-1.00048	0.308043	-3.24786	0.00116276	0.0194216	Basal	Target
Cab39	3815.3	-1.00077	0.33768	-2.96367	0.00303997	0.0373152	Basal	Target
Ccdc86	1542.75	-1.00378	0.354591	-2.83082	0.00464293	0.0496375	Basal	Non-Target
Grb2	1742.46	-1.00442	0.334506	-3.00269	0.00267602	0.0343896	Basal	Non-Target
Sptlc2	1940	-1.00561	0.310406	-3.23965	0.00119678	0.0198581	Basal	Target
Plekha3	1017.99	-1.00762	0.290541	-3.46806	0.000524231	0.011383	Basal	Non-Target
Nudc	1307.16	-1.00885	0.345391	-2.92089	0.00349035	0.0410051	Basal	Non-Target
Srsf11	4409.38	-1.01448	0.317518	-3.19503	0.00139817	0.0220771	Basal	Target
Eif3a	6062.97	-1.02841	0.315926	-3.25524	0.00113298	0.0191014	Basal	Non-Target
Baz1a	4015	-1.03309	0.330489	-3.12595	0.00177232	0.0260755	Basal	Non-Target
Usp1	979.491	-1.03943	0.343465	-3.02629	0.00247572	0.0324783	Basal	Target
2018-09-11	961.699	-1.0462	0.299004	-3.49895	0.000467093	0.0103767	Basal	Non-Target
Cpsf4	295.487	-1.04852	0.325068	-3.22554	0.00125733	0.0206217	Basal	Non-Target
Psmd7	3580.38	-1.0548	0.36463	-2.89278	0.00381845	0.043528	Basal	Non-Target
Dkc1	2946.79	-1.05865	0.359199	-2.94726	0.00320603	0.0385274	Basal	Non-Target
Npat	795.247	-1.07528	0.380065	-2.8292	0.0046664	0.0497617	Basal	Non-Target
Mafg	2823.21	-1.07605	0.314772	-3.41851	0.000629642	0.0128729	Basal	Non-Target
Uba2	201.059	-1.08844	0.276775	-3.93258	8.4e-05	0.00292373	Basal	Non-Target
Mfap1a	1002.8	-1.09035	0.363408	-3.00036	0.00269664	0.0344787	Basal	Target
Sh3bgrl2	127.936	-1.09241	0.386276	-2.82805	0.00468325	0.0498992	Basal	Non-Target
Srpk1	2248.91	-1.09291	0.283803	-3.85094	0.000117664	0.00382911	Basal	Non-Target
Utp18	1479.96	-1.0938	0.321932	-3.3976	0.000679803	0.0135896	Basal	Target
Prmt5	900.703	-1.09844	0.38642	-2.84261	0.00447462	0.0484135	Basal	Target
Enoph1	1043.63	-1.09868	0.319588	-3.43779	0.000586483	0.012249	Basal	Non-Target
Ptges3	4604.15	-1.10481	0.241575	-4.57335	4.8e-06	0.000321534	Basal	Non-Target
Usp16	2396.99	-1.10634	0.387715	-2.85349	0.00432424	0.0473948	Basal	Target
Amd1	3644.28	-1.12247	0.358858	-3.12789	0.00176065	0.0259644	Basal	Non-Target
Ap1ar	886.001	-1.13289	0.305913	-3.7033	0.000212815	0.00587763	Basal	Target
Ppm1g	1988.13	-1.13304	0.324288	-3.49394	0.000475949	0.0104989	Basal	Non-Target
Cnbp	29812.4	-1.13636	0.361482	-3.14361	0.00166879	0.0249604	Basal	Non-Target
Ubxn4	4277.47	-1.13704	0.311027	-3.65576	0.000256418	0.00669984	Basal	Non-Target
Rars	1771.36	-1.13893	0.269385	-4.2279	2.36e-05	0.0010962	Basal	Non-Target
Cct3	6945.78	-1.14693	0.257329	-4.45708	8.31e-06	0.000498257	Basal	Non-Target
Ctr9	1647.35	-1.14909	0.385288	-2.98242	0.0028598	0.0360163	Basal	Target
Clu	33354.5	-1.15696	0.397736	-2.90885	0.00362761	0.0422628	Basal	Non-Target
Rbm17	1589.85	-1.16213	0.386251	-3.00875	0.00262327	0.0338152	Basal	Non-Target
Uxs1	996.908	-1.16687	0.32716	-3.56665	0.000361568	0.00857549	Basal	Non-Target
Cdk8	407.916	-1.16758	0.374792	-3.11528	0.00183771	0.0266906	Basal	Non-Target
Eif3g	4467.46	-1.16773	0.410352	-2.84568	0.0044317	0.0480731	Basal	Non-Target
Uimc1	922.868	-1.16805	0.318994	-3.66166	0.000250584	0.00657469	Basal	Non-Target
Tex10	1430.49	-1.16971	0.359117	-3.25719	0.0011252	0.0190724	Basal	Non-Target
Uspl1	690.285	-1.16996	0.323439	-3.61727	0.000297728	0.00735094	Basal	Target
Rbm28	766.529	-1.17279	0.297951	-3.93617	8.28e-05	0.00289926	Basal	Non-Target
Cd24	9331.46	-1.17673	0.326237	-3.60698	0.000309777	0.00757866	Basal	Target
Hspd1	4023.99	-1.18481	0.252605	-4.69037	2.73e-06	0.000209988	Basal	Non-Target
Ddx49	696.535	-1.18925	0.353889	-3.36051	0.000777991	0.0148796	Basal	Non-Target
Ltv1	868.042	-1.19009	0.356146	-3.34158	0.000833037	0.0154967	Basal	Non-Target
Aven	285.464	-1.19391	0.366446	-3.25808	0.0011217	0.0190644	Basal	Non-Target
Trafd1	2267.15	-1.20008	0.414284	-2.89675	0.00377052	0.0431469	Basal	Non-Target
Prdx6	2252.21	-1.20129	0.339519	-3.53821	0.000402849	0.00932624	Basal	Target
Hars	2275.65	-1.20346	0.405298	-2.96932	0.00298459	0.0369596	Basal	Non-Target
Pus3	771.02	-1.20972	0.349106	-3.46521	0.000529821	0.0114603	Basal	Non-Target
Tomm40	1530.22	-1.21521	0.335408	-3.62308	0.000291121	0.00727456	Basal	Target
Ggps1	418.194	-1.23026	0.376377	-3.2687	0.00108044	0.0185128	Basal	Non-Target
Abcf2	1782.93	-1.23265	0.401839	-3.06753	0.00215839	0.0297404	Basal	Target
RGD1304567	626.314	-1.23463	0.428497	-2.88131	0.00396024	0.0445713	Basal	Non-Target
Tbrg1	676.276	-1.23942	0.331861	-3.73477	0.00018789	0.00536573	Basal	Non-Target
Hgh1	620.442	-1.24279	0.375854	-3.30657	0.000944453	0.0168238	Basal	Non-Target
Vmp1	4464.01	-1.24283	0.414782	-2.99634	0.00273242	0.0348605	Basal	Target
Ccdc97	467.533	-1.24291	0.425256	-2.92274	0.00346968	0.0408384	Basal	Target
Umps	864.209	-1.2442	0.405287	-3.06993	0.00214109	0.0296478	Basal	Non-Target
Slc3a2	28753.1	-1.25001	0.398092	-3.14001	0.0016894	0.025179	Basal	Non-Target
Cat	3563.64	-1.25187	0.326711	-3.83172	0.00012725	0.00405274	Basal	Non-Target
Dnaja2	3910.46	-1.25615	0.249986	-5.02489	5.04e-07	5.29e-05	Basal	Non-Target
Nolc1	5998.1	-1.25793	0.363055	-3.46486	0.000530517	0.0114603	Basal	Target
Ube2f	1559.48	-1.26434	0.446142	-2.83394	0.00459782	0.0492808	Basal	Target
Fpgs	604.655	-1.27626	0.333401	-3.82799	0.000129196	0.00407376	Basal	Non-Target
C1qbp	3152.6	-1.28078	0.430291	-2.97653	0.00291528	0.0364598	Basal	Non-Target
Ddx10	808.491	-1.28869	0.439009	-2.93545	0.0033306	0.0397211	Basal	Target
Slc20a1	5264.32	-1.3012	0.392872	-3.31202	0.000926263	0.016641	Basal	Non-Target
Psmc5	2432.75	-1.3028	0.39376	-3.30861	0.000937594	0.0167585	Basal	Non-Target
Sestd1	1958.14	-1.3042	0.329137	-3.96249	7.42e-05	0.00268423	Basal	Target
Nop14	1381.28	-1.30564	0.311195	-4.19555	2.72e-05	0.00120288	Basal	Non-Target
Brd7	1167.86	-1.30602	0.380463	-3.43273	0.000597544	0.0124308	Basal	Non-Target
Grpel2	579.942	-1.30635	0.355668	-3.67296	0.00023976	0.00637034	Basal	Non-Target
Ubxn8	571.557	-1.30806	0.443768	-2.94763	0.00320222	0.0385184	Basal	Non-Target
Enthd2	432.743	-1.31312	0.428719	-3.0629	0.00219205	0.0298773	Basal	Non-Target
Cct8	3739.25	-1.31521	0.345226	-3.8097	0.000139138	0.00429486	Basal	Non-Target
Lrrfip2	1033.64	-1.31635	0.402927	-3.26698	0.00108701	0.0185499	Basal	Non-Target
Tomm70	592.389	-1.31831	0.335621	-3.92797	8.57e-05	0.00297217	Basal	Non-Target
Eea1	831.428	-1.31898	0.343592	-3.83879	0.000123642	0.00397895	Basal	Non-Target
Dnajc25	551.759	-1.3229	0.326857	-4.04733	5.18e-05	0.0020517	Basal	Non-Target
Usp15	1530.73	-1.32315	0.310415	-4.26253	2.02e-05	0.00100218	Basal	Non-Target
Ruvbl1	841.335	-1.3243	0.361666	-3.66166	0.000250582	0.00657469	Basal	Non-Target
Abcf1	2776.26	-1.34024	0.28925	-4.63351	3.6e-06	0.000258733	Basal	Non-Target
Tom1	607.034	-1.34379	0.402305	-3.34022	0.00083711	0.0155266	Basal	Non-Target
Adsl	1462.38	-1.35222	0.326996	-4.13528	3.55e-05	0.00148828	Basal	Non-Target
Ghitm	7160.93	-1.35342	0.430222	-3.14585	0.00165602	0.0248581	Basal	Non-Target
Ptcd3	1298.38	-1.35403	0.436696	-3.10062	0.00193119	0.0275752	Basal	Non-Target
Sssca1	747.005	-1.35948	0.393302	-3.45658	0.000547068	0.0116776	Basal	Non-Target
Denr	1672.43	-1.36151	0.469472	-2.90008	0.00373071	0.0428691	Basal	Target
Ddx27	1572.13	-1.36454	0.420092	-3.24821	0.00116135	0.0194216	Basal	Non-Target
Farsb	922.391	-1.36596	0.387428	-3.5257	0.000422363	0.00965379	Basal	Target
Pcgf6	912.863	-1.37001	0.414137	-3.30811	0.000939267	0.0167585	Basal	Non-Target
Vps26a	1163.95	-1.37137	0.402685	-3.40558	0.000660246	0.013283	Basal	Non-Target
Bub3	1049.97	-1.37207	0.408915	-3.35539	0.000792529	0.0150125	Basal	Target
Acbd6	770.711	-1.37373	0.34711	-3.95761	7.57e-05	0.00272665	Basal	Non-Target
Wdr46	1068.27	-1.37582	0.41279	-3.33298	0.000859199	0.0158198	Basal	Non-Target
Sqstm1	26218.6	-1.37766	0.248706	-5.53931	3.04e-08	5.54e-06	Basal	Target
Mak16	668.771	-1.38428	0.409856	-3.37748	0.000731537	0.0142709	Basal	Non-Target
Mrps7	1304.08	-1.38761	0.442474	-3.13602	0.00171256	0.025404	Basal	Non-Target
Zwint	7888.84	-1.38936	0.437098	-3.17861	0.00147984	0.0228957	Basal	Target
Rpf1	781.261	-1.38959	0.481486	-2.88604	0.00390118	0.0441037	Basal	Non-Target
Zc3h15	1467.71	-1.39496	0.420376	-3.31837	0.000905448	0.0164075	Basal	Target
Tcerg1	2476.45	-1.39796	0.295957	-4.72353	2.32e-06	0.000183588	Basal	Non-Target
Tmem55a	941.134	-1.39947	0.415134	-3.37112	0.000748637	0.0145275	Basal	Target
Pdlim1	999.754	-1.40209	0.412241	-3.40114	0.000671062	0.0134362	Basal	Non-Target
Fst	5991.94	-1.40261	0.492295	-2.84912	0.00438408	0.0476798	Basal	Non-Target
Ncl	12105.1	-1.40452	0.359493	-3.90695	9.35e-05	0.00316432	Basal	Non-Target
Syngr2	912.124	-1.40549	0.4172	-3.36886	0.000754796	0.0145573	Basal	Non-Target
Ahsa1	2937.86	-1.40955	0.44119	-3.19488	0.00139888	0.0220771	Basal	Non-Target
Zfp35	412.861	-1.41285	0.317761	-4.44626	8.74e-06	0.000518344	Basal	Non-Target
Cdc5l	1792.4	-1.41286	0.353585	-3.99581	6.45e-05	0.00241663	Basal	Target
Tsen54	569.669	-1.41803	0.433545	-3.27078	0.00107251	0.0184273	Basal	Non-Target
Ran	13897.9	-1.43493	0.452911	-3.16823	0.00153368	0.0235264	Basal	Non-Target
Tacc2	1385.77	-1.43553	0.503328	-2.85208	0.00434347	0.0475253	Basal	Non-Target
Pdcd2	534.098	-1.43825	0.484031	-2.97139	0.00296452	0.0368523	Basal	Non-Target
Rrp1	1093.89	-1.43967	0.382202	-3.76677	0.000165372	0.0048661	Basal	Non-Target
Atp6v0b	2054.78	-1.44192	0.486243	-2.96543	0.00302261	0.0372118	Basal	Non-Target
Sdcbp	27175.5	-1.44289	0.438567	-3.29001	0.00100183	0.0174509	Basal	Non-Target
Zscan21	273.881	-1.44525	0.487789	-2.96286	0.00304796	0.0373439	Basal	Non-Target
Mrps18b	1195.09	-1.44594	0.468894	-3.08372	0.00204429	0.0287341	Basal	Non-Target
Prps1	1334.15	-1.45167	0.316829	-4.58187	4.61e-06	0.000312036	Basal	Non-Target
Nob1	2105.64	-1.45734	0.281442	-5.17811	2.24e-07	2.71e-05	Basal	Non-Target
Sdad1	499.003	-1.46209	0.48534	-3.0125	0.00259106	0.0335308	Basal	Non-Target
Myo1b	937.244	-1.46748	0.478751	-3.06523	0.00217503	0.0297743	Basal	Non-Target
Sars	3727.12	-1.46803	0.403242	-3.64058	0.000272028	0.00702033	Basal	Target
Bag1	2634.27	-1.47076	0.483837	-3.03977	0.00236755	0.0315523	Basal	Non-Target
Ppan	1848.71	-1.47338	0.387738	-3.79993	0.000144734	0.00438169	Basal	Target
Gsr	1402.76	-1.4771	0.398046	-3.71087	0.000206547	0.00576576	Basal	Non-Target
Clk1	8928.1	-1.47721	0.511152	-2.88996	0.00385292	0.043715	Basal	Non-Target
Pus1	546.842	-1.48616	0.344117	-4.31875	1.57e-05	0.000816607	Basal	Non-Target
Mthfd2l	229.23	-1.4868	0.520677	-2.85552	0.00429664	0.0472593	Basal	Non-Target
Eif3d	1756	-1.48681	0.350585	-4.24094	2.23e-05	0.0010628	Basal	Target
Apex1	2255.34	-1.48803	0.391989	-3.7961	0.000146991	0.00443933	Basal	Non-Target
Asf1a	1485.18	-1.49087	0.476788	-3.12691	0.00176657	0.0260212	Basal	Non-Target
Nup35	539.102	-1.49339	0.401959	-3.71527	0.000202985	0.00570625	Basal	Non-Target
Rab3ip	472.878	-1.50259	0.443335	-3.38929	0.000700746	0.0138979	Basal	Non-Target
Crnkl1	183.723	-1.50939	0.426455	-3.5394	0.000401044	0.00930155	Basal	Non-Target
Anxa2	15964.3	-1.51016	0.414989	-3.63905	0.000273643	0.00704758	Basal	Target
Nedd4l	2899.96	-1.51371	0.409691	-3.69475	0.000220102	0.00601295	Basal	Non-Target
Pa2g4	903.869	-1.51821	0.511613	-2.96749	0.00300239	0.0370707	Basal	Target
Pwp1	484.483	-1.51978	0.379199	-4.00788	6.13e-05	0.00233108	Basal	Target
Mrm1	202.62	-1.52202	0.403592	-3.77119	0.000162474	0.00480328	Basal	Non-Target
Shmt2	3153.22	-1.5256	0.418849	-3.64236	0.000270146	0.0069979	Basal	Non-Target
Zfp110	466.883	-1.52602	0.49694	-3.07085	0.00213454	0.0296061	Basal	Non-Target
Ddx18	1560.21	-1.52759	0.349013	-4.37688	1.2e-05	0.00067088	Basal	Non-Target
Utp11	1875.63	-1.52791	0.511214	-2.98878	0.00280089	0.0353806	Basal	Non-Target
Tm2d3	228.578	-1.53277	0.530288	-2.89045	0.00384685	0.043715	Basal	Target
Diaph1	1037.29	-1.53289	0.440512	-3.47978	0.000501818	0.0110103	Basal	Non-Target
Wbscr22	546.977	-1.53326	0.463492	-3.30806	0.000939456	0.0167585	Basal	Non-Target
Chordc1	1597.96	-1.53744	0.397334	-3.8694	0.000109104	0.00357826	Basal	Non-Target
Uchl5	837.007	-1.53753	0.47352	-3.24702	0.0011662	0.0194274	Basal	Non-Target
Noc3l	869.556	-1.54182	0.26301	-5.8622	4.57e-09	1.07e-06	Basal	Non-Target
Anp32b	3927.51	-1.55032	0.377625	-4.10545	4.04e-05	0.00166625	Basal	Target
LOC100365921	267.981	-1.55149	0.49673	-3.12341	0.00178771	0.0262145	Basal	Non-Target
Utp4	1600.1	-1.55763	0.326444	-4.77151	1.83e-06	0.000152501	Basal	Non-Target
Gpx2	578.14	-1.56065	0.524145	-2.97752	0.00290592	0.036415	Basal	Non-Target
Ruvbl2	1620.91	-1.56246	0.26167	-5.97112	2.36e-09	6.16e-07	Basal	Non-Target
Ndufaf4	1806.3	-1.56361	0.370773	-4.21716	2.47e-05	0.00112124	Basal	Target
Psat1	1456.03	-1.56391	0.545927	-2.86469	0.00417414	0.0461537	Basal	Non-Target
Rrp15	876.46	-1.56667	0.444611	-3.52368	0.000425601	0.00969262	Basal	Non-Target
Gnl2	1435.94	-1.56892	0.423259	-3.70675	0.000209938	0.00582369	Basal	Non-Target
Rpap2	404.614	-1.56911	0.48023	-3.26742	0.00108533	0.0185463	Basal	Non-Target
Ipo7	529.929	-1.57307	0.54307	-2.89662	0.00377201	0.0431469	Basal	Non-Target
Sirt7	735.869	-1.57489	0.516372	-3.04991	0.0022891	0.0307672	Basal	Non-Target
Ngrn	1299.59	-1.5764	0.411849	-3.82762	0.000129387	0.00407376	Basal	Non-Target
Mrpl12	1886.97	-1.57728	0.513932	-3.06904	0.00214751	0.0296554	Basal	Non-Target
Nop16	3014.34	-1.58105	0.467695	-3.38051	0.000723524	0.0141932	Basal	Non-Target
Rsl24d1	2526.74	-1.58413	0.373521	-4.24108	2.22e-05	0.0010628	Basal	Target
Trnau1ap	1171.29	-1.58936	0.530654	-2.9951	0.00274351	0.0348875	Basal	Non-Target
Ppa1	1443.96	-1.59636	0.513718	-3.10747	0.00188699	0.0271287	Basal	Non-Target
Fam60a	233.745	-1.59934	0.37902	-4.21968	2.45e-05	0.0011186	Basal	Target
Mir22	95.8309	-1.59952	0.481652	-3.3209	0.000897287	0.0163065	Basal	Non-Target
Dcun1d5	2221.9	-1.59964	0.463305	-3.45267	0.000555063	0.0117685	Basal	Non-Target
Ppard	452.217	-1.6039	0.444404	-3.60909	0.00030727	0.00754339	Basal	Target
Polr3k	597.72	-1.60507	0.529795	-3.0296	0.00244875	0.0321916	Basal	Non-Target
Dimt1	497.29	-1.60566	0.442012	-3.63262	0.000280554	0.00717025	Basal	Non-Target
Fv1	2437.97	-1.60842	0.419649	-3.83278	0.000126703	0.00405274	Basal	Non-Target
Riok1	1265.14	-1.61077	0.380277	-4.23579	2.28e-05	0.00107829	Basal	Non-Target
Taldo1	6684.6	-1.62093	0.370989	-4.36922	1.25e-05	0.000685757	Basal	Non-Target
Utp14a	438.287	-1.62671	0.34355	-4.735	2.19e-06	0.000174606	Basal	Non-Target
Acvr2b	131.47	-1.62792	0.548812	-2.96626	0.0030145	0.0371837	Basal	Non-Target
Wdr83	194.519	-1.62844	0.532048	-3.0607	0.00220823	0.0300329	Basal	Non-Target
Trit1	759.036	-1.63085	0.508983	-3.20414	0.00135465	0.0215682	Basal	Non-Target
Esf1	1466.38	-1.63295	0.490646	-3.32816	0.000874201	0.0159792	Basal	Non-Target
Cebpz	2360.83	-1.63332	0.451051	-3.62113	0.00029332	0.00730055	Basal	Non-Target
Aen	335.449	-1.63565	0.532445	-3.07196	0.00212657	0.0295456	Basal	Non-Target
Gtpbp4	509.265	-1.64564	0.486652	-3.38156	0.000720762	0.0141832	Basal	Non-Target
Tk2	226.839	-1.64723	0.412909	-3.98932	6.63e-05	0.00246169	Basal	Non-Target
Trmt1	1707.17	-1.64824	0.461161	-3.57412	0.000351414	0.00839792	Basal	Non-Target
Lin37	548.637	-1.64866	0.520013	-3.17042	0.00152217	0.0234069	Basal	Non-Target
Kif2a	281.989	-1.65012	0.514853	-3.20503	0.00135048	0.0215291	Basal	Non-Target
Qtrt1	805.563	-1.655	0.434978	-3.80479	0.000141925	0.00435951	Basal	Non-Target
Rhbdd1	186.515	-1.65953	0.460102	-3.60687	0.00030991	0.00757866	Basal	Non-Target
Ptrh2	653.333	-1.66194	0.504828	-3.2921	0.000994438	0.0173703	Basal	Non-Target
Slc48a1	700.44	-1.66779	0.483885	-3.44666	0.000567567	0.0119353	Basal	Target
Lyar	1611.55	-1.67227	0.481255	-3.47481	0.000511211	0.0111387	Basal	Non-Target
Mrto4	1744.45	-1.67711	0.39636	-4.23129	2.32e-05	0.00109303	Basal	Non-Target
Pgm2	584.607	-1.6787	0.446243	-3.76185	0.00016866	0.00493978	Basal	Target
Ciart	509.484	-1.67922	0.542535	-3.09515	0.00196716	0.0279543	Basal	Target
Bop1	1416.68	-1.68082	0.571385	-2.94167	0.00326451	0.0390811	Basal	Non-Target
Slc25a32	415.15	-1.68535	0.51433	-3.27679	0.00104995	0.0180752	Basal	Non-Target
Nufip1	1033.27	-1.70863	0.427488	-3.9969	6.42e-05	0.00241273	Basal	Target
Smn1	626.496	-1.71063	0.413643	-4.13552	3.54e-05	0.00148828	Basal	Non-Target
Slc7a1	1560.48	-1.71644	0.437438	-3.92386	8.71e-05	0.00300677	Basal	Non-Target
Mphosph10	865.593	-1.7178	0.386786	-4.44123	8.94e-06	0.000520753	Basal	Non-Target
Nars	8723.77	-1.72334	0.433276	-3.97745	6.97e-05	0.00257262	Basal	Non-Target
Rsrc2	5247.56	-1.73041	0.542845	-3.18768	0.0014342	0.0225251	Basal	Non-Target
Srfbp1	443.652	-1.73514	0.337053	-5.14799	2.63e-07	3.07e-05	Basal	Non-Target
Tkt	4714.78	-1.73671	0.375974	-4.61924	3.85e-06	0.000270797	Basal	Target
Pgd	2089.72	-1.74803	0.544292	-3.21156	0.00132015	0.0212301	Basal	Non-Target
Gemin5	353.586	-1.75075	0.438829	-3.9896	6.62e-05	0.00246169	Basal	Non-Target
Ptpre	575.076	-1.75584	0.574341	-3.05713	0.00223468	0.0302619	Basal	Non-Target
Mif4gd	925.338	-1.76127	0.511822	-3.44118	0.000579175	0.0121367	Basal	Target
Rnaseh1	188.136	-1.76132	0.57437	-3.06653	0.00216559	0.0297525	Basal	Non-Target
Bspry	755.396	-1.7709	0.617603	-2.86737	0.00413895	0.0459665	Basal	Non-Target
Mllt4	1287.05	-1.78079	0.514528	-3.46101	0.000538148	0.0115755	Basal	Non-Target
Ddx51	364.273	-1.78925	0.524166	-3.41352	0.000641298	0.0130057	Basal	Non-Target
Nop58	5603.29	-1.78961	0.359333	-4.98037	6.35e-07	6.5e-05	Basal	Non-Target
Hsph1	2607.26	-1.79608	0.414683	-4.33122	1.48e-05	0.000787961	Basal	Target
Pak1ip1	694.664	-1.79621	0.401961	-4.46863	7.87e-06	0.000479546	Basal	Non-Target
Znhit6	492.383	-1.80708	0.384854	-4.69549	2.66e-06	0.00020677	Basal	Non-Target
Eif5b	1300.63	-1.81872	0.589199	-3.08676	0.00202348	0.0285371	Basal	Non-Target
Rnmt	1251.07	-1.81993	0.417477	-4.35935	1.3e-05	0.00070511	Basal	Non-Target
Mllt11	519.626	-1.8275	0.57702	-3.16714	0.00153944	0.0235692	Basal	Non-Target
Krr1	976.251	-1.83585	0.505271	-3.6334	0.000279708	0.00717025	Basal	Target
Cinp	406.202	-1.84436	0.415136	-4.44278	8.88e-06	0.000520753	Basal	Target
Cars	2631.86	-1.85577	0.496107	-3.74067	0.000183531	0.00526513	Basal	Non-Target
LOC499770	350.563	-1.8638	0.357478	-5.21376	1.85e-07	2.35e-05	Basal	Non-Target
Pir	266.751	-1.86696	0.533763	-3.49774	0.000469221	0.0103855	Basal	Non-Target
Ankrd12	1592.43	-1.87171	0.467603	-4.00278	6.26e-05	0.00236058	Basal	Non-Target
Pum3	531.742	-1.87771	0.490167	-3.83075	0.000127754	0.00405274	Basal	Target
Mina	223.441	-1.88161	0.494279	-3.80677	0.000140792	0.00433528	Basal	Non-Target
Wdr12	1446.32	-1.88418	0.42167	-4.46836	7.88e-06	0.000479546	Basal	Non-Target
Yars	3219.82	-1.88515	0.359279	-5.24704	1.55e-07	2.06e-05	Basal	Non-Target
Otud6b	475.939	-1.89869	0.359735	-5.27803	1.31e-07	1.85e-05	Basal	Non-Target
Snapc1	229.57	-1.9008	0.649323	-2.92736	0.00341852	0.0404633	Basal	Non-Target
Noc2l	1202.55	-1.90273	0.416399	-4.5695	4.89e-06	0.00032406	Basal	Non-Target
Eprs	6042.69	-1.90696	0.375168	-5.08295	3.72e-07	4e-05	Basal	Non-Target
Cmas	520.503	-1.90731	0.318223	-5.99361	2.05e-09	5.74e-07	Basal	Non-Target
Homer2	216.645	-1.91887	0.647868	-2.96183	0.00305816	0.0373439	Basal	Target
Nol12	442.87	-1.91891	0.666569	-2.87878	0.00399211	0.0448498	Basal	Non-Target
Htatip2	371.804	-1.93578	0.637444	-3.03679	0.00239114	0.0317994	Basal	Non-Target
Wdr3	636.676	-1.97141	0.502137	-3.92605	8.64e-05	0.00298772	Basal	Non-Target
Gpatch4	490.01	-1.97339	0.426467	-4.62729	3.7e-06	0.000262124	Basal	Non-Target
Usp14	1995.17	-1.97358	0.320577	-6.15634	7.44e-10	2.47e-07	Basal	Non-Target
Dock8	439.523	-2.02651	0.671561	-3.01761	0.00254777	0.0331333	Basal	Non-Target
Egfl7	111.408	-2.03394	0.512554	-3.96823	7.24e-05	0.00265086	Basal	Target
Wdr70	628.572	-2.04136	0.400826	-5.09287	3.53e-07	3.83e-05	Basal	Non-Target
Ypel5	5661.38	-2.04475	0.597867	-3.42008	0.000626034	0.0128618	Basal	Non-Target
Trib3	1185.98	-2.0491	0.475464	-4.30969	1.63e-05	0.000842256	Basal	Non-Target
Txlng	325.163	-2.05368	0.492485	-4.17003	3.05e-05	0.00131757	Basal	Non-Target
Noc4l	821.872	-2.05614	0.541733	-3.79549	0.000147353	0.00443962	Basal	Non-Target
Asns	1670.83	-2.05658	0.287774	-7.14649	8.9e-13	7.01e-10	Basal	Non-Target
Ltbp1	708.905	-2.06653	0.535274	-3.86069	0.000113066	0.00369858	Basal	Non-Target
Anxa3	1646.34	-2.06932	0.662947	-3.12139	0.00179999	0.0262983	Basal	Non-Target
Dnajc2	861.826	-2.07316	0.274466	-7.55344	4.24e-14	4.85e-11	Basal	Non-Target
Hsdl1	172.711	-2.08289	0.573567	-3.63146	0.000281823	0.00717025	Basal	Non-Target
Kdm1a	6664.11	-2.0849	0.37158	-5.6109	2.01e-08	3.79e-06	Basal	Target
Crb3	802.449	-2.08808	0.609941	-3.42341	0.00061841	0.0127467	Basal	Non-Target
Nop2	855.288	-2.0891	0.342514	-6.09931	1.07e-09	3.23e-07	Basal	Non-Target
Aatf	710.487	-2.09584	0.412885	-5.07608	3.85e-07	4.11e-05	Basal	Non-Target
Efhd1	190.229	-2.09781	0.700686	-2.99394	0.00275402	0.0349307	Basal	Non-Target
Mrpl15	389.802	-2.10331	0.649958	-3.23607	0.00121189	0.0200549	Basal	Non-Target
Lars	2769.8	-2.11345	0.305904	-6.90887	4.89e-12	2.93e-09	Basal	Non-Target
Rpf2	948.879	-2.11598	0.471388	-4.48884	7.16e-06	0.000450946	Basal	Non-Target
Psph	1041.79	-2.11915	0.377697	-5.61071	2.02e-08	3.79e-06	Basal	Target
Wdr75	1274.53	-2.12193	0.385209	-5.50852	3.62e-08	6.22e-06	Basal	Non-Target
Ftl1	32048	-2.12681	0.611846	-3.47606	0.000508836	0.0111062	Basal	Non-Target
Ttc39b	159.436	-2.14985	0.691142	-3.11057	0.00186725	0.0269291	Basal	Non-Target
Gstm1	771.54	-2.15553	0.644021	-3.34699	0.000816937	0.0153103	Basal	Non-Target
Riok3	2895.45	-2.16625	0.569882	-3.80122	0.000143983	0.00436944	Basal	Target
Car8	193.394	-2.17502	0.717789	-3.03016	0.00244423	0.0321658	Basal	Non-Target
Cyb5a	1693.86	-2.17719	0.656325	-3.31724	0.000909109	0.0164502	Basal	Non-Target
Smg6	702.364	-2.18403	0.469022	-4.65656	3.22e-06	0.000239606	Basal	Non-Target
Polr1e	810.844	-2.19827	0.372973	-5.89391	3.77e-09	9.5e-07	Basal	Target
Aloxe3	451.216	-2.19841	0.730435	-3.00973	0.00261479	0.0337405	Basal	Target
Uck2	831.666	-2.24591	0.570618	-3.93593	8.29e-05	0.00289926	Basal	Non-Target
Pinx1	233.083	-2.25634	0.708631	-3.18409	0.00145211	0.0227461	Basal	Non-Target
Gars	2178.77	-2.27141	0.617147	-3.68051	0.00023277	0.00623725	Basal	Non-Target
LOC290595	168.805	-2.27348	0.713942	-3.1844	0.00145056	0.0227461	Basal	Non-Target
Cited2	7799.62	-2.27855	0.418232	-5.44806	5.09e-08	8.22e-06	Basal	Non-Target
Trim23	244.073	-2.29071	0.741345	-3.08993	0.00200203	0.0282981	Basal	Non-Target
Tmeff1	70.7554	-2.29091	0.763238	-3.00157	0.00268592	0.0344114	Basal	Non-Target
LOC257650	93.9984	-2.32225	0.741961	-3.12988	0.00174879	0.0258197	Basal	Non-Target
Pstpip2	170.271	-2.3357	0.601384	-3.88388	0.000102803	0.00341951	Basal	Non-Target
Trmt6	399.221	-2.34026	0.597277	-3.91821	8.92e-05	0.00305301	Basal	Non-Target
Chrnb1	167.75	-2.35012	0.634982	-3.70107	0.000214691	0.00591154	Basal	Non-Target
Tma16	109.162	-2.36375	0.669135	-3.53255	0.000411574	0.00948887	Basal	Non-Target
Eif1ad	2106.88	-2.37654	0.42106	-5.64419	1.66e-08	3.27e-06	Basal	Non-Target
Sez6l	45.5796	-2.40369	0.749281	-3.208	0.00133662	0.0214165	Basal	Non-Target
Cxcl2	5014.07	-2.42353	0.74418	-3.25665	0.00112736	0.0190832	Basal	Non-Target
Fgf21	153.766	-2.42532	0.802803	-3.02107	0.00251884	0.0329069	Basal	Non-Target
Bmp6	30.5466	-2.46994	0.821281	-3.00743	0.00263469	0.0339277	Basal	Target
Csf1	559.756	-2.48125	0.619482	-4.00536	6.19e-05	0.00234898	Basal	Non-Target
Slc6a9	250.602	-2.49391	0.65793	-3.79055	0.000150317	0.00449666	Basal	Non-Target
Mthfd1l	484.31	-2.49504	0.756235	-3.29929	0.000969283	0.0171175	Basal	Target
Eif2b3	1203.76	-2.51677	0.410624	-6.12912	8.84e-10	2.78e-07	Basal	Non-Target
Best1	36.4456	-2.52702	0.879027	-2.8748	0.00404289	0.0451785	Basal	Non-Target
Eif4ebp1	2775.69	-2.5526	0.513973	-4.96642	6.82e-07	6.82e-05	Basal	Target
Cited1	4269.34	-2.58461	0.643984	-4.01347	5.98e-05	0.00229037	Basal	Non-Target
Zfp458	107.828	-2.58919	0.854473	-3.03016	0.00244421	0.0321658	Basal	Non-Target
Arhgap4	94.4105	-2.62782	0.814827	-3.225	0.00125971	0.0206228	Basal	Non-Target
Zfp667	88.1919	-2.62899	0.701381	-3.74831	0.000178028	0.00511892	Basal	Non-Target
Slc7a8	81.2053	-2.63959	0.905237	-2.91591	0.00354657	0.0414721	Basal	Non-Target
Akr1b1	8454.64	-2.67615	0.435779	-6.14108	8.2e-10	2.65e-07	Basal	Non-Target
Fth1	181672	-2.68284	0.58947	-4.55127	5.33e-06	0.000351593	Basal	Target
Ampd3	473.956	-2.68472	0.838466	-3.20194	0.00136504	0.0216788	Basal	Target
Map7d2	130.105	-2.69057	0.916013	-2.93726	0.00331126	0.039528	Basal	Non-Target
Zfp472	86.6949	-2.73965	0.902641	-3.03515	0.00240417	0.0318793	Basal	Non-Target
Tmem125	42.352	-2.79957	0.778745	-3.59497	0.000324423	0.00784576	Basal	Non-Target
Ankrd33b	71.7557	-2.84662	0.867914	-3.27984	0.00103865	0.0179434	Basal	Target
Ankrd61	60.3864	-2.85001	0.918189	-3.10395	0.00190955	0.0273594	Basal	Non-Target
Zfand2a	5879.18	-2.85262	0.441498	-6.46123	1.04e-10	4.71e-08	Basal	Target
Artn	145.068	-2.85613	0.652096	-4.37993	1.19e-05	0.000664512	Basal	Target
Liph	74.6669	-2.86109	1.01098	-2.83	0.0046548	0.0497223	Basal	Non-Target
Armc7	426.355	-2.87371	0.416894	-6.89315	5.46e-12	3.12e-09	Basal	Non-Target
Shisa8	136.974	-2.89718	0.960236	-3.01715	0.00255162	0.0331333	Basal	Non-Target
Clcf1	419.016	-2.9085	0.497196	-5.84981	4.92e-09	1.11e-06	Basal	Non-Target
Plaur	4524.35	-2.92196	0.610885	-4.78316	1.73e-06	0.000144883	Basal	Non-Target
Lexm	492.085	-2.95894	0.569176	-5.19864	2.01e-07	2.5e-05	Basal	Non-Target
Sdcbp2	87.8993	-2.96295	0.557257	-5.31703	1.05e-07	1.6e-05	Basal	Non-Target
Hmox1	81646.3	-3.00343	0.4586	-6.54913	5.79e-11	2.92e-08	Basal	Target
Gnrh1	36.5715	-3.05698	0.889078	-3.43836	0.000585241	0.0122434	Basal	Non-Target
Osgin1	938.945	-3.07527	0.325269	-9.45457	3.24e-21	1.36e-17	Basal	Non-Target
Rnf186	45.1753	-3.10568	1.08071	-2.87375	0.00405631	0.0452256	Basal	Non-Target
Slc7a11	1806.87	-3.14322	0.588535	-5.34075	9.26e-08	1.42e-05	Basal	Target
Lipogenin	34.503	-3.19508	1.12821	-2.83199	0.00462588	0.0495394	Basal	Non-Target
Cdkl1	14.214	-3.2083	1.11511	-2.87712	0.00401322	0.0449266	Basal	Non-Target
Slc36a1	18.7423	-3.22337	0.98625	-3.26832	0.0010819	0.0185128	Basal	Target
Mir21	26.4068	-3.22433	0.868358	-3.71314	0.000204707	0.00572906	Basal	Target
Asb5	13.6151	-3.24642	1.14659	-2.83138	0.00463481	0.0495929	Basal	Non-Target
Gdf15	701.085	-3.29289	0.645355	-5.10244	3.35e-07	3.74e-05	Basal	Target
Srxn1	2414.2	-3.30776	0.5717	-5.78583	7.22e-09	1.51e-06	Basal	Non-Target
Phka2	36.1439	-3.31482	1.03225	-3.21124	0.00132161	0.0212301	Basal	Target
Tmem40	95.6847	-3.32477	0.840951	-3.95359	7.7e-05	0.00275448	Basal	Non-Target
Sbpl	82.8085	-3.33213	1.14743	-2.90399	0.00368437	0.042485	Basal	Target
Ptpn18	393.127	-3.44635	0.830425	-4.1501	3.32e-05	0.00141397	Basal	Target
Adm2	293.699	-3.45494	0.714727	-4.83393	1.34e-06	0.000117894	Basal	Non-Target
Coro1a	195.779	-3.49775	0.963622	-3.6298	0.000283645	0.00719902	Basal	Non-Target
Mtfp1	65.8828	-3.50801	1.01642	-3.45132	0.000557851	0.0118077	Basal	Target
Mmp10	616.909	-3.51224	0.626423	-5.60682	2.06e-08	3.82e-06	Basal	Non-Target
Tox3	21.4916	-3.5596	1.16678	-3.05079	0.00228244	0.0307105	Basal	Target
Cd70	53.585	-3.59722	1.17009	-3.07432	0.00210985	0.0293932	Basal	Non-Target
Adm	5588.64	-3.6102	0.515884	-6.99808	2.59e-12	1.82e-09	Basal	Target
Agpat2	603.24	-3.62486	0.427872	-8.47185	2.42e-17	6.08e-14	Basal	Target
Bbs10	31.9029	-3.63749	1.07389	-3.3872	0.000706087	0.013938	Basal	Non-Target
Bcat1	118.302	-3.72071	0.868662	-4.28327	1.84e-05	0.000931487	Basal	Target
Syce2	113.708	-3.73876	0.927554	-4.03078	5.56e-05	0.00217435	Basal	Non-Target
Erbb4	85.4186	-3.74288	1.20642	-3.10248	0.00191908	0.0274335	Basal	Target
Prph2	8.75169	-3.75358	1.28299	-2.92565	0.00343735	0.0405768	Basal	Non-Target
Gclc	6021.83	-3.77947	0.519345	-7.27737	3.4e-13	3.06e-10	Basal	Non-Target
Mir25	7.5281	-3.78907	1.14394	-3.31231	0.000925282	0.016641	Basal	Non-Target
Fam65b	322.738	-3.82054	0.852121	-4.48356	7.34e-06	0.000455412	Basal	Non-Target
Cux2	4.14511	-3.82919	1.34493	-2.84712	0.00441169	0.0479385	Basal	Target
Alox12	9.31269	-3.83627	1.2938	-2.96512	0.00302564	0.0372118	Basal	Non-Target
Igsf6	15.3314	-3.83925	1.33921	-2.86681	0.00414632	0.0459672	Basal	Non-Target
Cwh43	134.399	-3.83941	1.20966	-3.17397	0.0015037	0.0231511	Basal	Non-Target
RGD1564937	21.9844	-3.87078	1.34022	-2.88817	0.00387494	0.0438463	Basal	Non-Target
Mmp3	3516.46	-3.88435	0.601279	-6.46015	1.05e-10	4.71e-08	Basal	Non-Target
Lnc012	9.00971	-3.88749	1.33628	-2.90918	0.00362373	0.0422567	Basal	Non-Target
Myh3	13.7098	-3.88843	1.36934	-2.83963	0.00451657	0.0487418	Basal	Non-Target
Meis2	30.1832	-3.9106	1.24538	-3.14008	0.00168899	0.025179	Basal	Target
Mir628	11.0277	-4.00285	1.40292	-2.85323	0.00432778	0.0473948	Basal	Non-Target
Akr7a3	82.5661	-4.01739	0.873113	-4.60123	4.2e-06	0.00029064	Basal	Non-Target
Sult2b1	45.1322	-4.03758	1.05857	-3.81417	0.00013664	0.00422939	Basal	Target
Gan	6.89922	-4.04308	1.26107	-3.20607	0.0013456	0.0215291	Basal	Target
Oas3	19.2763	-4.06006	1.24882	-3.25112	0.00114951	0.0193283	Basal	Non-Target
Gsc	66.4996	-4.06879	1.16834	-3.48254	0.00049669	0.0109168	Basal	Target
Unc5d	12.5607	-4.07832	1.39576	-2.92193	0.00347873	0.0409068	Basal	Non-Target
Exd1	27.3069	-4.0895	1.21974	-3.35277	0.000800067	0.0151065	Basal	Non-Target
Ddit4l2	137.906	-4.10264	0.559863	-7.32794	2.34e-13	2.36e-10	Basal	Target
Esrrg	81.6997	-4.14693	1.16333	-3.56471	0.00036426	0.00862309	Basal	Target
Pitx1	12.2241	-4.17217	1.39941	-2.98139	0.00286947	0.0360937	Basal	Non-Target
Pklr	8.45848	-4.17506	1.30487	-3.19961	0.00137613	0.0218275	Basal	Non-Target
Abca13	35.4177	-4.20913	1.3777	-3.05519	0.0022492	0.030328	Basal	Target
Lrp1b	6.9074	-4.21432	1.3629	-3.09217	0.00198699	0.0281487	Basal	Target
Ush2a	7.58822	-4.28751	1.39945	-3.06371	0.00218609	0.0298608	Basal	Non-Target
Cpn1	3.94154	-4.291	1.36848	-3.1356	0.00171501	0.0254104	Basal	Target
Malrd1	13.8572	-4.36267	1.36475	-3.19667	0.00139022	0.0219956	Basal	Non-Target
Dmc1	11.5963	-4.36697	1.40077	-3.11755	0.00182361	0.0265818	Basal	Non-Target
Adam3a	9.06802	-4.39403	1.37689	-3.19127	0.00141647	0.0223266	Basal	Non-Target
Tnr	15.3524	-4.39463	1.39019	-3.16116	0.00157142	0.0239885	Basal	Target
Gclm	3831.52	-4.4672	0.705313	-6.33364	2.39e-10	9.14e-08	Basal	Non-Target
Slc16a5	23.1951	-4.47432	1.27028	-3.52231	0.000427803	0.00970765	Basal	Non-Target
Mir7a-1	5.06487	-4.51766	1.29301	-3.49391	0.000476009	0.0104989	Basal	Non-Target
Asb12	10.2568	-4.52615	1.39873	-3.23589	0.00121264	0.0200549	Basal	Non-Target
Gabrb2	14.4904	-4.52751	1.40399	-3.22474	0.00126089	0.0206228	Basal	Non-Target
RGD1305928	28.8562	-4.53452	1.24509	-3.64193	0.000270603	0.0069979	Basal	Non-Target
Sytl5	47.9389	-4.57301	0.99021	-4.61822	3.87e-06	0.000270797	Basal	Non-Target
Nqo1	4528.12	-4.69977	0.490279	-9.58591	9.16e-22	5.77e-18	Basal	Non-Target
2018-09-12	14.324	-4.74261	1.38266	-3.43006	0.000603458	0.0125133	Basal	Non-Target
Pax9	17.0573	-4.91939	1.39558	-3.52497	0.00042353	0.00966292	Basal	Non-Target
CB741658	21.7265	-5.28459	1.29199	-4.09027	4.31e-05	0.00177333	Basal	Non-Target
Foxp2	31.6487	-5.29994	1.33343	-3.97468	7.05e-05	0.00258761	Basal	Non-Target
Inhbe	8.89687	-5.31866	1.34476	-3.95509	7.65e-05	0.00274504	Basal	Non-Target
Ngp	35.3786	-5.33443	1.39816	-3.81532	0.000136004	0.00422923	Basal	Non-Target
Kcnj6	15.5799	-5.39752	1.26949	-4.25173	2.12e-05	0.001024	Basal	Target
Hdc	25.0992	-5.44862	1.40297	-3.88364	0.000102906	0.00341951	Basal	Non-Target
Csap1	2008.7	-5.45402	1.05829	-5.1536	2.56e-07	3.04e-05	Basal	Non-Target
Slc9b1	14.3492	-5.47044	1.35293	-4.04339	5.27e-05	0.00207343	Basal	Target
Ces2g	18.5722	-5.48946	1.36938	-4.00872	6.1e-05	0.0023298	Basal	Target
Kcne2	31.5292	-5.57485	1.1858	-4.70133	2.58e-06	0.000202187	Basal	Target
Txlnb	25.2919	-5.74013	1.37406	-4.17749	2.95e-05	0.00128493	Basal	Non-Target
Camp	41.788	-5.79725	1.31208	-4.41837	9.94e-06	0.00056672	Basal	Non-Target
Lyc2	45.3162	-6.1145	1.27045	-4.81288	1.49e-06	0.000129218	Basal	Non-Target
Akr1b8	1819.26	-6.3383	0.652875	-9.70829	2.78e-22	3.5e-18	Basal	Non-Target
S100a8	406.905	-7.38469	1.17211	-6.30033	2.97e-10	1.07e-07	Basal	Non-Target
S100a9	434.505	-7.53829	1.2888	-5.84909	4.94e-09	1.11e-06	Basal	Non-Target
Emcn	977.034	11.5862	1.13098	10.2444	1.25e-24	1.49e-20	Luminal	Non-Target
Gpihbp1	417.792	9.28682	1.38176	6.72101	1.8e-11	3.41e-09	Luminal	Non-Target
Serpina3n	98.086	8.58298	1.25179	6.85657	7.05e-12	1.61e-09	Luminal	Non-Target
Tnfrsf26	95.2143	8.5116	1.24886	6.81551	9.39e-12	1.96e-09	Luminal	Target
Fabp4	7029.37	8.39113	1.17879	7.11843	1.09e-12	3.33e-10	Luminal	Non-Target
Sox17	64.2751	8.1151	1.15234	7.04227	1.89e-12	5e-10	Luminal	Non-Target
Zmym6nb	89.0252	8.07642	1.03184	7.82718	4.99e-15	4.79e-12	Luminal	Non-Target
Pcolce	418.578	7.95833	1.08554	7.33122	2.28e-13	9.6e-11	Luminal	Non-Target
Tmem252	100.663	7.94957	1.04996	7.57131	3.69e-14	2.39e-11	Luminal	Non-Target
S1pr1	219.645	7.93145	1.07178	7.40026	1.36e-13	6.74e-11	Luminal	Target
Ifit1	108.815	7.85034	1.28795	6.09521	1.09e-09	1.14e-07	Luminal	Non-Target
Mgll	184.933	7.78806	1.05018	7.41591	1.21e-13	6.25e-11	Luminal	Non-Target
Srpx	1109.02	7.69524	0.817805	9.40962	4.98e-21	2.96e-17	Luminal	Non-Target
Tcf19	179.919	7.60592	0.94203	8.07397	6.8e-16	1.01e-12	Luminal	Non-Target
Clec14a	199.043	7.45722	1.18215	6.30818	2.82e-10	3.94e-08	Luminal	Non-Target
Ldb2	103.589	7.36259	1.10382	6.6701	2.56e-11	4.68e-09	Luminal	Non-Target
Adcy4	62.5227	7.35512	1.22474	6.00547	1.91e-09	1.88e-07	Luminal	Non-Target
Hoxd9	33.1324	7.35409	1.30706	5.62644	1.84e-08	1.32e-06	Luminal	Non-Target
Pllp	184.83	7.30398	1.07345	6.80421	1.02e-11	2.06e-09	Luminal	Target
Dscc1	164.979	7.27825	0.985175	7.38777	1.49e-13	6.84e-11	Luminal	Target
Ly6c	24.0031	7.2483	1.36724	5.30142	1.15e-07	5.92e-06	Luminal	Non-Target
Ccl7	1147.84	7.22474	0.911276	7.92816	2.22e-15	2.52e-12	Luminal	Non-Target
Vcam1	103.059	7.22098	1.22268	5.90584	3.51e-09	3.19e-07	Luminal	Non-Target
Ptp4a3	82.671	7.20745	1.13307	6.36097	2e-10	2.98e-08	Luminal	Non-Target
Fap	77.6459	7.17456	1.37235	5.22794	1.71e-07	8.15e-06	Luminal	Non-Target
Adgrl4	112.514	7.14928	1.33746	5.34541	9.02e-08	4.87e-06	Luminal	Non-Target
Cfap77	80.0452	7.12994	1.13837	6.26332	3.77e-10	4.77e-08	Luminal	Target
Acvrl1	66.096	7.12878	1.25945	5.66021	1.51e-08	1.13e-06	Luminal	Non-Target
Rgs1	101.122	7.121	1.31738	5.40541	6.47e-08	3.72e-06	Luminal	Non-Target
Gja5	49.7147	7.09377	1.26697	5.59902	2.16e-08	1.51e-06	Luminal	Non-Target
Tie1	122.07	7.08047	1.28616	5.50511	3.69e-08	2.35e-06	Luminal	Non-Target
Il1b	147.873	7.07747	1.32133	5.35632	8.49e-08	4.64e-06	Luminal	Non-Target
Rarres2	384.794	7.07606	1.08246	6.53704	6.27e-11	1.04e-08	Luminal	Non-Target
Thy1	416.224	7.03176	1.10952	6.33767	2.33e-10	3.43e-08	Luminal	Non-Target
Nxpe1	32.518	7.02927	1.25233	5.61294	1.99e-08	1.4e-06	Luminal	Non-Target
Slco1a2	43.5607	7.00837	1.40107	5.00216	5.67e-07	2.14e-05	Luminal	Non-Target
Icam2	119.39	7.00254	1.27457	5.49404	3.93e-08	2.45e-06	Luminal	Non-Target
Dnm3	149.962	7.00064	1.01774	6.87864	6.04e-12	1.47e-09	Luminal	Non-Target
Il13ra2	42.1651	6.97282	1.39538	4.99706	5.82e-07	2.19e-05	Luminal	Non-Target
Col15a1	241.871	6.941	1.0884	6.37724	1.8e-10	2.79e-08	Luminal	Non-Target
Mme	982.856	6.90483	0.976932	7.06787	1.57e-12	4.26e-10	Luminal	Non-Target
Col9a2	1576.65	6.87263	0.971946	7.071	1.54e-12	4.26e-10	Luminal	Non-Target
Evc2	102.228	6.86354	0.98577	6.96262	3.34e-12	8.46e-10	Luminal	Non-Target
Cxcl9	255.516	6.83629	0.963521	7.09511	1.29e-12	3.72e-10	Luminal	Non-Target
Madcam1	30.8225	6.80822	1.302	5.22907	1.7e-07	8.15e-06	Luminal	Non-Target
LOC679149	27.358	6.77104	1.28315	5.27689	1.31e-07	6.63e-06	Luminal	Non-Target
Enpp2	465.223	6.75751	1.07492	6.28652	3.25e-10	4.39e-08	Luminal	Non-Target
Cfd	142.262	6.73451	1.1643	5.78415	7.29e-09	5.75e-07	Luminal	Non-Target
Azgp1	32.6334	6.71762	1.28088	5.24451	1.57e-07	7.74e-06	Luminal	Non-Target
Postn	3304.98	6.69056	1.06237	6.29775	3.02e-10	4.13e-08	Luminal	Non-Target
Il2rg	67.7972	6.6864	1.13722	5.8796	4.11e-09	3.65e-07	Luminal	Non-Target
Enkur	32.5599	6.67001	1.23662	5.39375	6.9e-08	3.89e-06	Luminal	Non-Target
Aqp7	32.5445	6.66653	1.36093	4.89851	9.66e-07	3.3e-05	Luminal	Non-Target
Cdh5	64.2528	6.6657	1.17734	5.66164	1.5e-08	1.12e-06	Luminal	Non-Target
Sostdc1	2096.79	6.65207	1.06733	6.23246	4.59e-10	5.52e-08	Luminal	Non-Target
Gpr4	63.8471	6.62465	1.20977	5.47598	4.35e-08	2.7e-06	Luminal	Non-Target
Itga1	500.591	6.62322	0.954772	6.93696	4.01e-12	9.94e-10	Luminal	Non-Target
Ccl2	5141.42	6.59992	0.925845	7.12854	1.01e-12	3.18e-10	Luminal	Non-Target
Otos	214.292	6.5781	0.81032	8.11791	4.74e-16	8.07e-13	Luminal	Target
Bmp4	146.021	6.56707	0.786875	8.34576	7.08e-17	1.68e-13	Luminal	Non-Target
Erg	39.8937	6.56054	1.29881	5.0512	4.39e-07	1.78e-05	Luminal	Non-Target
Oas1f	39.3885	6.55466	1.26346	5.18785	2.13e-07	9.7e-06	Luminal	Target
Gngt2	74.537	6.53255	1.22935	5.31382	1.07e-07	5.61e-06	Luminal	Target
Fam111a	93.9659	6.53079	1.19742	5.45407	4.92e-08	2.96e-06	Luminal	Non-Target
Fxyd6	376.269	6.51314	0.995631	6.54173	6.08e-11	1.02e-08	Luminal	Non-Target
Sod3	917.396	6.49647	0.908622	7.1498	8.69e-13	2.99e-10	Luminal	Non-Target
Cnrip1	57.8493	6.49223	1.13431	5.72352	1.04e-08	8.01e-07	Luminal	Non-Target
Fam110d	26.5921	6.49079	1.26758	5.1206	3.05e-07	1.32e-05	Luminal	Non-Target
Fam161a	18.3054	6.47122	1.36289	4.74816	2.05e-06	6.06e-05	Luminal	Target
Dpt	88.4034	6.4634	1.1267	5.73655	9.66e-09	7.47e-07	Luminal	Non-Target
RGD1311756	27.9825	6.4194	1.17424	5.46687	4.58e-08	2.82e-06	Luminal	Non-Target
Upp1	385.951	6.40843	0.936198	6.84516	7.64e-12	1.65e-09	Luminal	Non-Target
Ushbp1	41.3363	6.40387	1.33829	4.7851	1.71e-06	5.22e-05	Luminal	Non-Target
Dmbt1	44.3068	6.40108	1.27907	5.00449	5.6e-07	2.12e-05	Luminal	Non-Target
Mpz	3143.72	6.39707	1.09523	5.84082	5.19e-09	4.45e-07	Luminal	Non-Target
Tek	51.8296	6.36807	1.26339	5.04047	4.64e-07	1.85e-05	Luminal	Non-Target
Myrip	33.0575	6.35873	1.1388	5.58371	2.35e-08	1.59e-06	Luminal	Non-Target
Ptprr	44.2077	6.35841	1.2512	5.08186	3.74e-07	1.58e-05	Luminal	Non-Target
Kcnj8	41.7796	6.35041	1.29948	4.88688	1.02e-06	3.43e-05	Luminal	Non-Target
Jam2	356.613	6.33658	0.888146	7.13461	9.71e-13	3.18e-10	Luminal	Non-Target
Aspa	69.0585	6.31865	1.27869	4.94149	7.75e-07	2.76e-05	Luminal	Non-Target
Dnaaf1	32.5012	6.31864	1.2855	4.91532	8.86e-07	3.07e-05	Luminal	Target
Trpm1	27.1291	6.31666	1.2461	5.06914	4e-07	1.68e-05	Luminal	Target
RGD1310587	93.0329	6.2897	0.91606	6.86603	6.6e-12	1.54e-09	Luminal	Non-Target
C1qa	77.4691	6.26315	1.26094	4.96706	6.8e-07	2.5e-05	Luminal	Non-Target
Dusp2	661.859	6.26141	0.85446	7.32792	2.34e-13	9.6e-11	Luminal	Non-Target
Cyp2d4	45.1833	6.25394	1.15897	5.39614	6.81e-08	3.86e-06	Luminal	Non-Target
Pde3a	28.6158	6.24365	1.32987	4.69492	2.67e-06	7.69e-05	Luminal	Target
Sparc	33600.7	6.22772	0.695449	8.95497	3.4e-19	1.35e-15	Luminal	Non-Target
Plvap	1474.76	6.17783	1.10781	5.57664	2.45e-08	1.63e-06	Luminal	Non-Target
Kazald1	92.4597	6.16876	1.05224	5.86249	4.56e-09	3.99e-07	Luminal	Non-Target
Vsir	447.36	6.16201	0.965512	6.38212	1.75e-10	2.74e-08	Luminal	Non-Target
Hlx	55.396	6.1427	1.22975	4.99507	5.88e-07	2.21e-05	Luminal	Non-Target
Bphl	215.896	6.14036	0.904491	6.78875	1.13e-11	2.24e-09	Luminal	Target
Fgf7	30.7804	6.13953	1.25615	4.88758	1.02e-06	3.42e-05	Luminal	Non-Target
Cldn5	190.041	6.09472	1.30149	4.68289	2.83e-06	8.06e-05	Luminal	Target
Fcrl2	31.6332	6.09031	1.36559	4.45984	8.2e-06	0.00018925	Luminal	Non-Target
Oscp1	88.2122	6.08783	1.00535	6.05543	1.4e-09	1.4e-07	Luminal	Non-Target
Ggta1	217.451	6.08559	0.990911	6.14141	8.18e-10	9.02e-08	Luminal	Non-Target
LOC100366030	19.7828	6.0631	1.24155	4.88349	1.04e-06	3.47e-05	Luminal	Non-Target
C1qtnf7	38.643	6.0585	1.34522	4.50374	6.68e-06	0.000160247	Luminal	Non-Target
Ptn	4586.12	6.04224	0.879161	6.87273	6.3e-12	1.5e-09	Luminal	Non-Target
Ndufa4l2	77.2588	6.03379	1.22574	4.92255	8.54e-07	2.99e-05	Luminal	Non-Target
Rbp7	2975.53	6.03196	1.03661	5.81896	5.92e-09	4.87e-07	Luminal	Target
Mmp19	484.51	6.01045	1.02261	5.87756	4.16e-09	3.67e-07	Luminal	Non-Target
Il6	1130.89	6.00102	0.910854	6.58834	4.45e-11	7.9e-09	Luminal	Non-Target
Rad51c	100.597	5.99944	0.875778	6.85041	7.36e-12	1.62e-09	Luminal	Non-Target
RT1-T24-3	366.91	5.97893	0.973968	6.13874	8.32e-10	9.09e-08	Luminal	Non-Target
Pla2g5	145.577	5.97418	1.22364	4.88228	1.05e-06	3.48e-05	Luminal	Non-Target
Gucy1b2	110.996	5.94485	1.08093	5.49974	3.8e-08	2.4e-06	Luminal	Non-Target
Kdr	79.8028	5.91189	1.14829	5.14843	2.63e-07	1.18e-05	Luminal	Non-Target
Depdc1	172.461	5.90748	1.17516	5.02697	4.98e-07	1.94e-05	Luminal	Non-Target
Irgc	14.0563	5.88522	1.40604	4.18568	2.84e-05	0.000513305	Luminal	Non-Target
Dscam	34.007	5.87807	1.18123	4.97622	6.48e-07	2.4e-05	Luminal	Non-Target
B3gnt8	45.5272	5.87188	1.04372	5.6259	1.85e-08	1.32e-06	Luminal	Non-Target
Rgs5	187.774	5.8309	1.15564	5.0456	4.52e-07	1.83e-05	Luminal	Non-Target
Tmem119	50.4266	5.8292	1.25262	4.65359	3.26e-06	9.07e-05	Luminal	Non-Target
Mfap5	390.752	5.81624	1.21676	4.78012	1.75e-06	5.32e-05	Luminal	Target
Mall	113.527	5.80489	1.14663	5.06257	4.14e-07	1.72e-05	Luminal	Non-Target
Il36rn	22.7018	5.80182	1.29408	4.48337	7.35e-06	0.000172882	Luminal	Non-Target
Wscd1	61.8281	5.80029	1.32262	4.38545	1.16e-05	0.000246088	Luminal	Non-Target
LOC100910973	1411.39	5.78368	0.967027	5.98089	2.22e-09	2.13e-07	Luminal	Non-Target
Tmem218	106.519	5.76702	0.972	5.93315	2.97e-09	2.8e-07	Luminal	Non-Target
Capn6	678.583	5.76099	1.1997	4.80203	1.57e-06	4.87e-05	Luminal	Non-Target
Fgl2	2443.48	5.75712	1.01576	5.66783	1.45e-08	1.09e-06	Luminal	Non-Target
Syn2	60.2985	5.73331	1.00339	5.71393	1.1e-08	8.43e-07	Luminal	Non-Target
Dcn	2727.84	5.7113	1.15171	4.95897	7.09e-07	2.57e-05	Luminal	Non-Target
Hfe	92.6712	5.68693	0.907672	6.2654	3.72e-10	4.76e-08	Luminal	Non-Target
Mmp2	3596.34	5.68298	0.852534	6.66599	2.63e-11	4.74e-09	Luminal	Non-Target
Esam	253.519	5.67933	1.15539	4.9155	8.86e-07	3.07e-05	Luminal	Non-Target
Serpinf1	1411.49	5.67856	0.908857	6.24802	4.16e-10	5.05e-08	Luminal	Non-Target
Tmcc2	80.7518	5.66131	1.09443	5.17285	2.31e-07	1.05e-05	Luminal	Non-Target
Tnfaip6	1907.42	5.66036	0.961965	5.88416	4e-09	3.58e-07	Luminal	Non-Target
Adam4	33.2159	5.6583	1.30649	4.33091	1.48e-05	0.000301707	Luminal	Non-Target
Sncaip	147.399	5.6568	1.24592	4.54026	5.62e-06	0.000137359	Luminal	Non-Target
Ccl5	16.1186	5.64815	1.40652	4.0157	5.93e-05	0.000916434	Luminal	Non-Target
Angpt2	132.15	5.64327	1.28036	4.40757	1.05e-05	0.000228365	Luminal	Target
Ifit3	188.61	5.63815	1.25931	4.47718	7.56e-06	0.000177621	Luminal	Non-Target
Ntf3	207.176	5.63679	1.22162	4.61419	3.95e-06	0.000104748	Luminal	Target
Npy1r	93.1646	5.62602	1.2583	4.47113	7.78e-06	0.000181566	Luminal	Non-Target
Adtrp	28.6705	5.59492	1.26414	4.42588	9.6e-06	0.000212558	Luminal	Target
Thegl	17.5555	5.58778	1.28344	4.35374	1.34e-05	0.000277971	Luminal	Non-Target
Cyp4b1	30.2062	5.57831	1.41016	3.95581	7.63e-05	0.00111308	Luminal	Non-Target
Ppef1	24.6549	5.57813	1.41029	3.9553	7.64e-05	0.00111308	Luminal	Non-Target
Atp2a3	185.908	5.5462	1.25623	4.41497	1.01e-05	0.000221915	Luminal	Non-Target
Dlg2	24.8861	5.54388	1.31305	4.22214	2.42e-05	0.00045372	Luminal	Non-Target
Dram1	134.834	5.54268	0.897473	6.17588	6.58e-10	7.46e-08	Luminal	Non-Target
LOC100911068	12.9736	5.52399	1.40822	3.92267	8.76e-05	0.00121618	Luminal	Non-Target
Sh2d1a	9.33712	5.48681	1.39501	3.93318	8.38e-05	0.00117835	Luminal	Non-Target
Rhoj	1026.51	5.47824	0.69146	7.92272	2.32e-15	2.52e-12	Luminal	Non-Target
Il17b	1565.9	5.47364	0.995424	5.49881	3.82e-08	2.4e-06	Luminal	Non-Target
Ggt5	29.1878	5.4708	1.33071	4.11119	3.94e-05	0.000659224	Luminal	Non-Target
Col3a1	14375.8	5.45739	1.08533	5.02833	4.95e-07	1.94e-05	Luminal	Non-Target
Lrg1	709.953	5.44205	0.893588	6.09011	1.13e-09	1.16e-07	Luminal	Target
Col6a2	1455.58	5.43637	0.917597	5.92457	3.13e-09	2.89e-07	Luminal	Non-Target
Fli1	76.7953	5.42751	1.13814	4.76874	1.85e-06	5.59e-05	Luminal	Non-Target
Slc15a2	61.0501	5.42717	1.15948	4.6807	2.86e-06	8.12e-05	Luminal	Non-Target
Fundc1	441.383	5.42315	0.79151	6.85166	7.3e-12	1.62e-09	Luminal	Non-Target
Nusap1	132.613	5.40562	0.891616	6.06272	1.34e-09	1.35e-07	Luminal	Non-Target
Pttg1	277.213	5.38982	0.852766	6.3204	2.61e-10	3.7e-08	Luminal	Non-Target
St3gal6	97.619	5.38911	1.06345	5.06758	4.03e-07	1.68e-05	Luminal	Non-Target
Col8a1	42.1714	5.36162	1.19925	4.4708	7.79e-06	0.000181566	Luminal	Non-Target
Il1r1	69.8213	5.32602	0.967152	5.50691	3.65e-08	2.35e-06	Luminal	Non-Target
Tfpi2	1475.08	5.31507	0.916547	5.79901	6.67e-09	5.33e-07	Luminal	Non-Target
Kcnrg	20.3759	5.31392	1.13796	4.66968	3.02e-06	8.52e-05	Luminal	Target
MGC109340	44.0902	5.31297	0.999715	5.31449	1.07e-07	5.61e-06	Luminal	Non-Target
Clec11a	183.776	5.31264	1.25442	4.23513	2.28e-05	0.000435137	Luminal	Non-Target
Cysltr1	15.0361	5.30991	1.40361	3.78303	0.000154933	0.00189777	Luminal	Non-Target
Clec1a	14.0042	5.30935	1.28894	4.11918	3.8e-05	0.000646717	Luminal	Non-Target
Gjb1	113.009	5.28959	0.99908	5.29446	1.19e-07	6.13e-06	Luminal	Non-Target
Igfbp4	1196.56	5.27512	0.726897	7.25704	3.96e-13	1.47e-10	Luminal	Non-Target
Parvb	18.8174	5.25078	1.38167	3.80032	0.000144507	0.00178661	Luminal	Non-Target
Dysf	124.418	5.23372	1.04528	5.00702	5.53e-07	2.11e-05	Luminal	Non-Target
Tnmd	43.078	5.23325	1.39386	3.75451	0.00017368	0.00209932	Luminal	Non-Target
Papss2	42.2098	5.23068	1.1157	4.68824	2.76e-06	7.89e-05	Luminal	Non-Target
Sparcl1	2946	5.22882	0.997927	5.23968	1.61e-07	7.82e-06	Luminal	Non-Target
Hsd17b1	13.4688	5.22693	1.30138	4.01645	5.91e-05	0.000914712	Luminal	Non-Target
Melk	75.2172	5.2215	1.13732	4.59106	4.41e-06	0.000113896	Luminal	Non-Target
Fmo1	49.0564	5.2168	1.3537	3.85373	0.000116331	0.00150597	Luminal	Non-Target
Grifin	12.3347	5.21072	1.4028	3.71451	0.000203597	0.00239055	Luminal	Non-Target
Ptprm	402.445	5.20188	0.952768	5.45976	4.77e-08	2.88e-06	Luminal	Non-Target
Vim	10821.9	5.19643	0.713328	7.28477	3.22e-13	1.28e-10	Luminal	Non-Target
Me3	154.319	5.1924	1.08035	4.80622	1.54e-06	4.81e-05	Luminal	Non-Target
Arhgap18	258.296	5.18513	1.07639	4.81713	1.46e-06	4.62e-05	Luminal	Non-Target
Fbln1	246.246	5.15195	0.965595	5.33552	9.53e-08	5.11e-06	Luminal	Target
Kcne4	14.1492	5.14888	1.32968	3.87226	0.00010783	0.00142331	Luminal	Non-Target
Efhd1	190.229	5.14709	0.821193	6.26782	3.66e-10	4.74e-08	Luminal	Non-Target
Crip1	2019.88	5.14449	0.94753	5.42937	5.66e-08	3.32e-06	Luminal	Target
Cd36	765.516	5.13239	1.18098	4.34588	1.39e-05	0.000285244	Luminal	Non-Target
Lix1l	160.246	5.1299	1.15238	4.45159	8.52e-06	0.000194415	Luminal	Non-Target
Sfrp2	895.198	5.1199	1.04646	4.89261	9.95e-07	3.38e-05	Luminal	Non-Target
Selm	298.833	5.11816	0.955755	5.3551	8.55e-08	4.65e-06	Luminal	Non-Target
Lepr	35.2618	5.11813	1.26792	4.03665	5.42e-05	0.000848296	Luminal	Non-Target
Pdgfra	79.3188	5.11586	1.24024	4.1249	3.71e-05	0.000632638	Luminal	Non-Target
RGD1564664	2754.13	5.11312	0.656451	7.78903	6.75e-15	5.74e-12	Luminal	Non-Target
Nmu	35.0821	5.10669	1.24284	4.10889	3.98e-05	0.000664813	Luminal	Target
Aif1	50.7897	5.10263	1.11034	4.59557	4.32e-06	0.000112682	Luminal	Non-Target
Slc22a1	32.2185	5.06713	1.27583	3.97163	7.14e-05	0.00105837	Luminal	Non-Target
Fbln5	124.836	5.0619	0.869923	5.81879	5.93e-09	4.87e-07	Luminal	Non-Target
Spa17	41.2887	5.04897	1.15549	4.36957	1.24e-05	0.000261872	Luminal	Non-Target
Tll1	146.515	5.04834	1.08113	4.66951	3.02e-06	8.52e-05	Luminal	Non-Target
Gucy1b3	29.1026	5.04613	1.34315	3.75693	0.000172009	0.00208694	Luminal	Non-Target
Myh6	17.8338	5.03861	1.35389	3.72159	0.000197975	0.00233839	Luminal	Non-Target
Slc16a2	136.849	5.0367	0.902812	5.5789	2.42e-08	1.63e-06	Luminal	Non-Target
Csf2rb	201.14	5.03666	1.21042	4.1611	3.17e-05	0.00055948	Luminal	Non-Target
Rpgrip1l	179.246	5.03293	1.05898	4.75262	2.01e-06	5.96e-05	Luminal	Non-Target
Tmem204	214.743	5.03278	1.19087	4.22612	2.38e-05	0.000448599	Luminal	Non-Target
Calcrl	28.2157	5.03014	1.28239	3.92248	8.76e-05	0.00121618	Luminal	Non-Target
Ablim3	29.3613	5.02437	1.28565	3.90803	9.31e-05	0.0012749	Luminal	Target
Hck	16.2561	5.02062	1.26947	3.9549	7.66e-05	0.00111308	Luminal	Non-Target
Cd93	25.5641	5.01663	1.27392	3.93796	8.22e-05	0.00116198	Luminal	Non-Target
Plac9	199.156	5.00078	1.05848	4.72449	2.31e-06	6.78e-05	Luminal	Non-Target
Adgrf5	97.3738	4.99637	1.17935	4.23655	2.27e-05	0.000433076	Luminal	Non-Target
Gpx8	755.864	4.99459	0.893829	5.58786	2.3e-08	1.56e-06	Luminal	Non-Target
Icam4	23.6963	4.98869	1.123	4.44227	8.9e-06	0.000201484	Luminal	Non-Target
Fam198b	1003.28	4.98333	0.951992	5.23463	1.65e-07	8e-06	Luminal	Non-Target
Igfbp7	2570.86	4.98295	0.732383	6.80375	1.02e-11	2.06e-09	Luminal	Non-Target
Fn3krp	112.236	4.97538	1.09616	4.53894	5.65e-06	0.000137941	Luminal	Non-Target
Ramp2	255.023	4.97434	0.934346	5.32388	1.02e-07	5.4e-06	Luminal	Non-Target
Art4	322.25	4.9719	1.07032	4.64525	3.4e-06	9.34e-05	Luminal	Non-Target
Cenpm	118.162	4.96672	1.17981	4.20977	2.56e-05	0.000475547	Luminal	Non-Target
Eln	1292.56	4.96449	1.12523	4.41199	1.02e-05	0.000224429	Luminal	Non-Target
Dkkl1	11.9593	4.96336	1.38808	3.57569	0.000349301	0.00359053	Luminal	Non-Target
Plppr3	124.663	4.95006	0.849249	5.82875	5.58e-09	4.68e-07	Luminal	Non-Target
Lum	1021.29	4.94613	1.21201	4.08094	4.49e-05	0.00073355	Luminal	Non-Target
Rnase4	1640.67	4.91125	0.924247	5.31379	1.07e-07	5.61e-06	Luminal	Target
Fam69b	215.071	4.90769	0.841911	5.82922	5.57e-09	4.68e-07	Luminal	Non-Target
Ska1	137.992	4.89284	0.842658	5.80644	6.38e-09	5.13e-07	Luminal	Non-Target
Eng	1203.42	4.89	0.640903	7.62985	2.35e-14	1.75e-11	Luminal	Non-Target
Dnase1l3	13.9085	4.88194	1.41194	3.45762	0.000544976	0.00512114	Luminal	Non-Target
Mylk	1249.35	4.88113	0.839598	5.81364	6.11e-09	4.95e-07	Luminal	Non-Target
Fam20a	201.58	4.87362	0.989376	4.92596	8.39e-07	2.96e-05	Luminal	Target
Gjc1	369.44	4.8733	0.895744	5.44051	5.31e-08	3.16e-06	Luminal	Non-Target
Chp2	12.8264	4.85663	1.23979	3.91729	8.96e-05	0.00123831	Luminal	Non-Target
Lyz2	458.605	4.85644	1.34082	3.622	0.000292333	0.00313201	Luminal	Non-Target
Ppp1r3d	53.4058	4.85222	1.33509	3.63438	0.00027865	0.00303532	Luminal	Non-Target
Ch25h	603.79	4.84962	0.77258	6.27718	3.45e-10	4.61e-08	Luminal	Non-Target
Rgs10	95.1594	4.84912	1.13439	4.27466	1.91e-05	0.000374253	Luminal	Non-Target
Ndc80	78.6784	4.84887	1.15757	4.18885	2.8e-05	0.000507301	Luminal	Non-Target
Pgm5	310.991	4.84027	0.923061	5.24372	1.57e-07	7.74e-06	Luminal	Non-Target
Ribc1	114.888	4.83947	1.02967	4.7	2.6e-06	7.54e-05	Luminal	Non-Target
Glycam1	610.206	4.83467	1.3597	3.55569	0.000376984	0.00380343	Luminal	Target
Hspb2	26.7214	4.833	1.24536	3.8808	0.000104112	0.00138653	Luminal	Non-Target
Adamts12	122.259	4.82692	1.14792	4.20493	2.61e-05	0.000482355	Luminal	Target
Fbxl7	94.7698	4.82616	1.00008	4.82578	1.39e-06	4.46e-05	Luminal	Non-Target
Spink8	38.447	4.81554	1.29011	3.73267	0.000189457	0.00225328	Luminal	Non-Target
Cdkn3	183.663	4.79985	0.930077	5.1607	2.46e-07	1.11e-05	Luminal	Target
Prelid2	60.8157	4.79046	1.07304	4.46437	8.03e-06	0.000186743	Luminal	Non-Target
Igfbp6	427.154	4.79016	1.05162	4.55503	5.24e-06	0.000130464	Luminal	Non-Target
Pde4d	273.296	4.76475	0.78165	6.09576	1.09e-09	1.14e-07	Luminal	Target
RT1-Da	462.824	4.75929	1.18893	4.00299	6.25e-05	0.000953487	Luminal	Target
Zfp275	33.1623	4.75722	1.23897	3.83965	0.000123209	0.00158415	Luminal	Non-Target
Bcas1	31.2322	4.7443	1.05367	4.50264	6.71e-06	0.000160458	Luminal	Target
Mmp28	7.31745	4.74178	1.38089	3.43386	0.000595062	0.00549636	Luminal	Non-Target
Cd48	2706.4	4.73282	0.757243	6.25007	4.1e-10	5.05e-08	Luminal	Non-Target
Gpr153	24.9801	4.72798	1.30568	3.6211	0.000293355	0.00313809	Luminal	Target
Mfsd6l	45.1992	4.72761	0.909916	5.19565	2.04e-07	9.45e-06	Luminal	Target
Pecam1	237.427	4.72539	1.1433	4.13312	3.58e-05	0.000614825	Luminal	Non-Target
Bcl6b	33.4504	4.71916	1.23886	3.80927	0.000139378	0.00173399	Luminal	Non-Target
Mid1	64.5877	4.71893	1.18111	3.99533	6.46e-05	0.000978586	Luminal	Non-Target
Cytl1	90.4237	4.71264	1.32984	3.54375	0.000394478	0.00392697	Luminal	Non-Target
Arhgap24	154.644	4.70318	0.950788	4.94662	7.55e-07	2.71e-05	Luminal	Non-Target
Cenpf	195.814	4.69936	0.998525	4.7063	2.52e-06	7.35e-05	Luminal	Target
RGD1564854	37.0972	4.68624	1.00577	4.65936	3.17e-06	8.87e-05	Luminal	Non-Target
St8sia4	9.74304	4.68324	1.39833	3.34916	0.000810565	0.00697801	Luminal	Non-Target
Ccl21	736.24	4.67756	1.4025	3.33515	0.000852539	0.00721995	Luminal	Non-Target
Hoxd4	9.6449	4.67444	1.31517	3.55426	0.000379047	0.00381504	Luminal	Non-Target
Ns5atp9	198.785	4.65121	0.973297	4.77882	1.76e-06	5.34e-05	Luminal	Non-Target
Zfp521	152.897	4.65033	1.06573	4.36354	1.28e-05	0.000267782	Luminal	Non-Target
Lims2	524.292	4.64836	0.947521	4.90581	9.3e-07	3.2e-05	Luminal	Non-Target
Col4a1	12399.3	4.62466	0.954949	4.84283	1.28e-06	4.14e-05	Luminal	Non-Target
Cyyr1	28.4141	4.61817	1.37398	3.36116	0.000776171	0.00676048	Luminal	Non-Target
Tspan8	548.507	4.61742	1.0059	4.59036	4.42e-06	0.000114031	Luminal	Non-Target
Igfbp3	686.913	4.61667	0.77641	5.94617	2.74e-09	2.61e-07	Luminal	Non-Target
Kbtbd7	41.4615	4.61594	1.1657	3.95981	7.5e-05	0.00110003	Luminal	Non-Target
Pot1	201.419	4.61449	0.607947	7.59028	3.19e-14	2.24e-11	Luminal	Non-Target
Htra3	124.856	4.61076	1.30098	3.54406	0.000394011	0.00392602	Luminal	Non-Target
Plek	120.307	4.60573	1.2694	3.62826	0.000285339	0.00307392	Luminal	Non-Target
Htr1b	14.7055	4.60429	1.32115	3.48507	0.000492007	0.00469378	Luminal	Non-Target
Kif11	168.89	4.60341	0.960621	4.79212	1.65e-06	5.06e-05	Luminal	Target
Prrx2	70.963	4.59713	1.30238	3.52979	0.000415883	0.00410608	Luminal	Non-Target
Nr1h3	132.242	4.59284	1.01587	4.5211	6.15e-06	0.000148567	Luminal	Non-Target
Cacnb2	24.2866	4.59252	1.35233	3.396	0.000683787	0.00614475	Luminal	Non-Target
Pla2g2d	33.5733	4.59112	1.41361	3.2478	0.00116301	0.00916397	Luminal	Non-Target
Dlc1	149.082	4.58821	0.996285	4.60532	4.12e-06	0.000108478	Luminal	Target
RT1-Bb	179.427	4.57461	1.12406	4.06971	4.71e-05	0.000759385	Luminal	Target
Fmod	3435.12	4.57029	0.880152	5.19261	2.07e-07	9.53e-06	Luminal	Target
Paqr4	387.032	4.56974	0.738279	6.18972	6.03e-10	6.97e-08	Luminal	Non-Target
LOC100909539	137.579	4.56194	1.03737	4.39759	1.09e-05	0.000235665	Luminal	Non-Target
Rnf144a	21.1053	4.55535	1.29331	3.52223	0.000427934	0.00418987	Luminal	Target
Sema3b	966.342	4.54652	0.888533	5.11688	3.11e-07	1.34e-05	Luminal	Target
Gsdmd	183.047	4.54494	0.969633	4.68728	2.77e-06	7.9e-05	Luminal	Non-Target
Slc13a2	40.2561	4.54403	1.39432	3.25897	0.00111819	0.00886952	Luminal	Target
Tnnt1	12.4073	4.53365	1.40995	3.21546	0.00130235	0.0100231	Luminal	Non-Target
Pcp4	4145.54	4.5275	0.828946	5.46175	4.71e-08	2.86e-06	Luminal	Non-Target
Vstm4	79.6428	4.52693	1.10955	4.07996	4.5e-05	0.000735049	Luminal	Non-Target
Wfdc18	31.3124	4.52657	1.3279	3.40882	0.000652456	0.00592084	Luminal	Non-Target
Rcn3	1423.98	4.52183	0.831605	5.43747	5.4e-08	3.19e-06	Luminal	Non-Target
Procr	1675.65	4.49627	0.927025	4.85021	1.23e-06	4.01e-05	Luminal	Non-Target
Sult1a1	255.929	4.49255	0.831503	5.40293	6.56e-08	3.73e-06	Luminal	Target
Mageh1	336.222	4.48578	0.608737	7.36899	1.72e-13	7.58e-11	Luminal	Non-Target
Gsta1	1281.93	4.48542	0.801968	5.59302	2.23e-08	1.54e-06	Luminal	Non-Target
Gpx7	505.257	4.48253	0.801363	5.59363	2.22e-08	1.54e-06	Luminal	Non-Target
Vsnl1	153.604	4.48113	0.767433	5.83911	5.25e-09	4.46e-07	Luminal	Non-Target
Aqp1	360.757	4.4765	1.13309	3.9507	7.79e-05	0.00112456	Luminal	Non-Target
Zeb1	134.392	4.47574	1.15145	3.88706	0.000101467	0.00136372	Luminal	Non-Target
Tfr2	42.5106	4.46229	1.1037	4.04301	5.28e-05	0.000830591	Luminal	Non-Target
Foxi1	70.7499	4.45892	1.13845	3.91667	8.98e-05	0.00124004	Luminal	Non-Target
Cox4i2	49.4314	4.4547	1.34743	3.30607	0.000946137	0.0078336	Luminal	Target
Ccl11	20.6855	4.4504	1.41095	3.15418	0.00160951	0.011635	Luminal	Non-Target
Apol3	17.0445	4.44655	1.23278	3.60694	0.000309828	0.00328187	Luminal	Non-Target
Gatm	211.195	4.44035	0.81625	5.43994	5.33e-08	3.16e-06	Luminal	Non-Target
Emp3	661.155	4.44017	0.991928	4.4763	7.59e-06	0.000177966	Luminal	Non-Target
Agr2	29.7974	4.43946	1.1725	3.78632	0.000152893	0.00187664	Luminal	Non-Target
Tmem14a	92.4248	4.43237	0.879345	5.04053	4.64e-07	1.85e-05	Luminal	Non-Target
Pde2a	123.761	4.42969	1.28567	3.44543	0.000570142	0.00531984	Luminal	Target
Slc25a42	278.826	4.42953	0.88889	4.98322	6.25e-07	2.33e-05	Luminal	Non-Target
Fam64a	74.7846	4.42757	1.20608	3.67104	0.000241566	0.00272356	Luminal	Non-Target
C1qtnf5	59.4573	4.42025	1.18991	3.71477	0.000203387	0.00239045	Luminal	Non-Target
Lrrc8c	2667.68	4.41691	0.864126	5.11142	3.2e-07	1.37e-05	Luminal	Non-Target
Fbp1	10.5616	4.40549	1.19891	3.6746	0.000238227	0.00269613	Luminal	Non-Target
Phactr2	102.289	4.40306	1.00924	4.36274	1.28e-05	0.000268288	Luminal	Non-Target
Col9a1	875.395	4.39829	1.18688	3.70577	0.000210753	0.00244942	Luminal	Target
Car7	15.4998	4.39601	1.27681	3.44296	0.00057539	0.00535621	Luminal	Non-Target
Efhc1	48.9086	4.3938	1.08933	4.03348	5.5e-05	0.000857572	Luminal	Target
C1qb	46.9998	4.38344	1.3725	3.19376	0.00140435	0.0105291	Luminal	Non-Target
Galk1	718.856	4.38247	0.963284	4.54951	5.38e-06	0.000133095	Luminal	Non-Target
Adamts7	76.9501	4.37445	1.0965	3.98945	6.62e-05	0.000995556	Luminal	Non-Target
Fads1	1393.47	4.37411	0.818361	5.34497	9.04e-08	4.87e-06	Luminal	Non-Target
RT1-Ba	293.058	4.36426	1.11699	3.90716	9.34e-05	0.00127803	Luminal	Target
RGD1305645	611.756	4.36046	1.04745	4.16294	3.14e-05	0.000555817	Luminal	Target
Fscn1	346.897	4.35609	0.77309	5.63464	1.75e-08	1.28e-06	Luminal	Non-Target
Sspn	363.527	4.34977	0.822175	5.29056	1.22e-07	6.2e-06	Luminal	Target
Cenpu	114.04	4.34519	1.05692	4.11116	3.94e-05	0.000659224	Luminal	Target
Hpn	403.749	4.34114	0.874866	4.96207	6.97e-07	2.56e-05	Luminal	Non-Target
Srgn	556.406	4.33584	0.931335	4.65551	3.23e-06	9.01e-05	Luminal	Non-Target
Tmem54	144.873	4.31267	1.1151	3.86751	0.000109954	0.00144405	Luminal	Target
Dhtkd1	38.2642	4.30984	1.10678	3.89404	9.86e-05	0.00133384	Luminal	Non-Target
Ccl28	64.7722	4.30773	1.31975	3.26404	0.00109834	0.00875293	Luminal	Non-Target
Spata33	63.8066	4.30579	0.974411	4.41886	9.92e-06	0.000218364	Luminal	Non-Target
Pamr1	101.144	4.29803	1.08671	3.95509	7.65e-05	0.00111308	Luminal	Target
Testin	10.0825	4.29572	1.38369	3.10453	0.00190578	0.013192	Luminal	Non-Target
Wfdc1	57.4816	4.28888	1.09885	3.90308	9.5e-05	0.00129265	Luminal	Non-Target
Phyh	289.043	4.28322	0.783605	5.46604	4.6e-08	2.82e-06	Luminal	Non-Target
Mnda	31.8661	4.27756	1.27183	3.3633	0.000770159	0.00672252	Luminal	Non-Target
Dhrs3	1047.3	4.27698	0.578832	7.38899	1.48e-13	6.84e-11	Luminal	Target
Lmo2	227.241	4.27637	0.884804	4.83312	1.34e-06	4.34e-05	Luminal	Non-Target
Meox2	12.6481	4.27367	1.35209	3.16079	0.00157342	0.0114505	Luminal	Non-Target
Sncg	705.242	4.25601	0.948804	4.48565	7.27e-06	0.000171719	Luminal	Non-Target
Hoxd10	10.6398	4.25334	1.41205	3.01217	0.00259386	0.016636	Luminal	Non-Target
Kctd4	247.882	4.25302	1.15481	3.68287	0.00023062	0.00262251	Luminal	Non-Target
RGD1311164	74.6899	4.24781	0.993262	4.27662	1.9e-05	0.000371752	Luminal	Non-Target
Fabp3	163.201	4.24418	1.0986	3.86325	0.000111886	0.00146065	Luminal	Non-Target
Pex11g	73.9167	4.24102	0.692649	6.12291	9.19e-10	9.86e-08	Luminal	Non-Target
Bhlha15	55.7741	4.23605	1.07319	3.94715	7.91e-05	0.00113586	Luminal	Target
Ccl19	36.9658	4.23276	1.24981	3.38671	0.00070735	0.00631313	Luminal	Non-Target
Map2k6	92.9281	4.22826	0.925315	4.56954	4.89e-06	0.000123113	Luminal	Non-Target
Krt71	73.1861	4.21918	1.21702	3.46683	0.000526644	0.00497637	Luminal	Non-Target
C1qtnf9	47.3744	4.21463	0.895257	4.70774	2.5e-06	7.33e-05	Luminal	Non-Target
Ednrb	119.148	4.21122	1.07897	3.90302	9.5e-05	0.00129265	Luminal	Non-Target
Tmem100	92.4621	4.21021	1.1394	3.69512	0.00021978	0.00252333	Luminal	Non-Target
Cdo1	1100.33	4.2052	0.545188	7.71332	1.23e-14	9.73e-12	Luminal	Non-Target
Sema3d	60.018	4.20467	1.38415	3.03772	0.00238376	0.0155598	Luminal	Non-Target
Folr2	11.992	4.20081	1.40732	2.98498	0.002836	0.017706	Luminal	Non-Target
Cxcl13	58.0124	4.19315	1.35039	3.10513	0.00190197	0.0131732	Luminal	Non-Target
Synpo2	162.558	4.1915	1.12119	3.73845	0.000185161	0.00221783	Luminal	Non-Target
Fabp12	7.45213	4.18847	1.29852	3.22557	0.00125723	0.00975153	Luminal	Target
Lypd6b	76.6036	4.18801	1.07902	3.8813	0.000103901	0.00138541	Luminal	Non-Target
Cav1	6514.41	4.18683	0.776568	5.39146	6.99e-08	3.92e-06	Luminal	Non-Target
Bcl2a1	222.235	4.17694	1.21842	3.42816	0.000607693	0.00559134	Luminal	Non-Target
Tnfsf12	552.386	4.15685	0.936309	4.43961	9.01e-06	0.000202832	Luminal	Target
Fam107a	42.0162	4.15384	1.1564	3.59205	0.000328086	0.00343552	Luminal	Non-Target
Sat2	284.789	4.15287	0.893932	4.64562	3.39e-06	9.34e-05	Luminal	Non-Target
Rasip1	148.263	4.15258	0.712561	5.82769	5.62e-09	4.68e-07	Luminal	Target
Antxr1	265.484	4.14643	0.819226	5.0614	4.16e-07	1.73e-05	Luminal	Non-Target
Ccdc53	834.834	4.1295	0.803643	5.13848	2.77e-07	1.23e-05	Luminal	Non-Target
Exo1	22.6456	4.11837	1.32005	3.11985	0.00180941	0.0127097	Luminal	Non-Target
Lalba	47286.5	4.11474	0.809315	5.08422	3.69e-07	1.56e-05	Luminal	Non-Target
Zfp423	106.894	4.11385	1.14834	3.58245	0.000340388	0.00353944	Luminal	Target
Pctp	38.1588	4.11198	1.18392	3.4732	0.000514287	0.00487728	Luminal	Target
Galnt4	150.815	4.10487	1.00458	4.08617	4.39e-05	0.000720194	Luminal	Non-Target
Cep41	50.9143	4.09877	1.17262	3.4954	0.000473358	0.00453038	Luminal	Non-Target
Col5a2	1767.29	4.08876	0.929291	4.39987	1.08e-05	0.000233621	Luminal	Target
Bicd1	44.8734	4.08781	1.20432	3.3943	0.000688051	0.00616862	Luminal	Non-Target
Zfp167	80.6541	4.08389	1.14501	3.56668	0.000361537	0.00368217	Luminal	Non-Target
Spats2l	786.987	4.07241	0.630648	6.4575	1.06e-10	1.71e-08	Luminal	Non-Target
Map2	68.1308	4.0704	1.18957	3.42173	0.000622239	0.00569	Luminal	Non-Target
Gpr27	68.8481	4.07018	0.913007	4.458	8.27e-06	0.000190516	Luminal	Non-Target
Gsap	60.6957	4.05066	1.08728	3.72549	0.000194938	0.00230848	Luminal	Target
Il11ra1	895.58	4.05003	0.916383	4.41958	9.89e-06	0.000218043	Luminal	Non-Target
Prkcb	33.7269	4.03984	1.19975	3.36724	0.000759235	0.00665921	Luminal	Non-Target
Ttc38	41.7055	4.03589	1.1897	3.39237	0.000692916	0.00620757	Luminal	Non-Target
Loxl2	113.254	4.03037	1.04171	3.86901	0.000109279	0.00143925	Luminal	Non-Target
Gdpd1	128.04	4.02623	0.86909	4.63269	3.61e-06	9.74e-05	Luminal	Non-Target
Smtnl2	21.8992	4.02581	1.18546	3.39598	0.00068384	0.00614475	Luminal	Non-Target
Bace2	733.42	4.02329	0.829253	4.8517	1.22e-06	3.99e-05	Luminal	Non-Target
Abcg8	37.3983	4.0222	1.35679	2.9645	0.00303178	0.0186834	Luminal	Non-Target
Cbr4	184.85	4.02063	1.01121	3.97607	7.01e-05	0.00104143	Luminal	Target
Sele	88.4516	4.01663	1.40526	2.85829	0.00425931	0.0243103	Luminal	Non-Target
Smim11	234.168	4.01434	0.91383	4.39288	1.12e-05	0.000239675	Luminal	Non-Target
Rtn2	61.6141	4.00721	0.951127	4.21312	2.52e-05	0.000469645	Luminal	Non-Target
Tmem25	108.503	4.00572	1.17998	3.39473	0.000686964	0.00616353	Luminal	Non-Target
Fbxo27	266.273	4.00492	0.722512	5.54305	2.97e-08	1.97e-06	Luminal	Target
Dhx58	134.69	4.00139	0.794392	5.03705	4.73e-07	1.87e-05	Luminal	Non-Target
P3h4	603.058	3.9858	0.706868	5.63868	1.71e-08	1.26e-06	Luminal	Target
Snupn	130.731	3.98329	0.906969	4.39188	1.12e-05	0.000240208	Luminal	Non-Target
Fbn2	129.243	3.98248	1.14906	3.46584	0.000528569	0.0049906	Luminal	Non-Target
Mfng	66.3109	3.98152	1.20288	3.30998	0.000933031	0.00774763	Luminal	Target
2018-09-04	169.131	3.97892	0.998568	3.98463	6.76e-05	0.0010071	Luminal	Non-Target
Csn2	1375.1	3.97703	1.40589	2.82883	0.00467181	0.0259192	Luminal	Non-Target
Aqp8	8.02277	3.97486	1.36783	2.90596	0.00366124	0.0215476	Luminal	Target
Drc3	65.447	3.97088	0.789887	5.02715	4.98e-07	1.94e-05	Luminal	Non-Target
Apoc1	243.455	3.96922	0.963901	4.11787	3.82e-05	0.000649455	Luminal	Non-Target
C1qtnf6	71.0299	3.96901	1.20143	3.30358	0.000954603	0.00788723	Luminal	Target
Nqo2	79.4958	3.963	1.01328	3.91105	9.19e-05	0.00126195	Luminal	Non-Target
Gng13	736.975	3.95231	0.954879	4.13907	3.49e-05	0.000601708	Luminal	Non-Target
Sdpr	314.315	3.95202	0.882951	4.47592	7.61e-06	0.000177966	Luminal	Non-Target
Syde1	67.8045	3.94736	1.10831	3.56159	0.000368619	0.0037415	Luminal	Non-Target
P2ry12	14.8631	3.93945	1.3975	2.81892	0.00481849	0.0264373	Luminal	Non-Target
Itpripl1	41.0111	3.93681	1.22118	3.22377	0.00126515	0.00979033	Luminal	Non-Target
Slpi	130.88	3.93511	1.0865	3.62183	0.000292524	0.00313201	Luminal	Non-Target
Fmo2	11.4039	3.93247	1.38119	2.84716	0.00441108	0.0249612	Luminal	Non-Target
Fn1	277.983	3.9297	0.890739	4.41174	1.03e-05	0.000224429	Luminal	Target
Cenpw	177.467	3.9261	0.981152	4.00152	6.29e-05	0.000958214	Luminal	Non-Target
Ccl6	71.2421	3.91633	1.36868	2.86138	0.004218	0.0241324	Luminal	Non-Target
Bdh2	367.544	3.91445	0.905923	4.32095	1.55e-05	0.000312742	Luminal	Non-Target
Nudt14	561.007	3.91291	0.783695	4.9929	5.95e-07	2.23e-05	Luminal	Non-Target
Ifitm1	2311.55	3.91267	0.872188	4.48604	7.26e-06	0.000171719	Luminal	Non-Target
Vwc2	17.2787	3.91046	1.27616	3.06425	0.00218217	0.0145714	Luminal	Non-Target
Sh3glb2	709.3	3.91009	0.833231	4.69268	2.7e-06	7.75e-05	Luminal	Non-Target
Abhd8	224.683	3.90649	0.995663	3.92351	8.73e-05	0.00121485	Luminal	Target
Cenpa	78.794	3.8997	0.897501	4.34507	1.39e-05	0.000285813	Luminal	Non-Target
Sapcd2	88.5163	3.89642	1.19284	3.26652	0.00108878	0.0087064	Luminal	Non-Target
Scrn2	286.542	3.89316	0.817487	4.76236	1.91e-06	5.71e-05	Luminal	Non-Target
Fcna	34.9864	3.89003	1.40376	2.77114	0.00558596	0.0292851	Luminal	Non-Target
Gper1	18.5866	3.88719	1.36342	2.85107	0.0043573	0.0247746	Luminal	Non-Target
Efemp1	126.903	3.88644	1.07113	3.62834	0.000285251	0.00307392	Luminal	Non-Target
Fbxl21	10.2288	3.88544	1.38527	2.80483	0.00503436	0.0272327	Luminal	Non-Target
S1pr5	39.958	3.88114	1.15636	3.35635	0.000789785	0.00685436	Luminal	Non-Target
Wfdc3	28.2091	3.87836	1.30193	2.97892	0.00289266	0.0179884	Luminal	Non-Target
Sh3tc1	27.8228	3.87626	1.26402	3.0666	0.00216508	0.0144899	Luminal	Non-Target
Lgals1	1756.08	3.87519	1.01434	3.82041	0.000133232	0.00167151	Luminal	Non-Target
Ift27	415.545	3.87506	0.860486	4.50334	6.69e-06	0.000160247	Luminal	Non-Target
Rgs16	47.1483	3.87345	0.994292	3.89569	9.79e-05	0.00132631	Luminal	Non-Target
Alkbh2	109.563	3.85953	0.89743	4.30065	1.7e-05	0.000340199	Luminal	Non-Target
Zbtb8a	121.773	3.85477	0.751972	5.12622	2.96e-07	1.3e-05	Luminal	Non-Target
Zfp608	244.162	3.84669	0.866342	4.44015	8.99e-06	0.000202832	Luminal	Target
Magohb	91.9049	3.83988	0.783597	4.90032	9.57e-07	3.28e-05	Luminal	Non-Target
LOC367515	12.9389	3.83615	1.21266	3.16343	0.00155921	0.0113611	Luminal	Non-Target
Il18r1	22.3193	3.83615	1.25761	3.05034	0.00228582	0.0150776	Luminal	Non-Target
Pcbd1	63.2947	3.83385	1.18874	3.22515	0.00125907	0.00975943	Luminal	Non-Target
Tk1	389.126	3.83338	1.06405	3.60263	0.000315016	0.00332204	Luminal	Non-Target
Sptlc3	32.2244	3.82775	1.34812	2.83933	0.00452088	0.0254254	Luminal	Non-Target
Thbd	181.865	3.82137	1.13995	3.35223	0.000801647	0.00693019	Luminal	Non-Target
Oas1a	104.235	3.82124	0.857839	4.4545	8.41e-06	0.000192532	Luminal	Non-Target
S100a4	1510.1	3.81936	1.01666	3.75678	0.000172115	0.00208694	Luminal	Non-Target
Cby1	73.0567	3.8104	0.983385	3.87478	0.00010672	0.00141493	Luminal	Non-Target
Gem	778.249	3.80984	0.858303	4.4388	9.05e-06	0.000203215	Luminal	Target
Itga4	27.2652	3.8097	1.28407	2.96688	0.00300834	0.0185774	Luminal	Non-Target
Bub1b	110.849	3.80654	1.0375	3.66896	0.000243542	0.0027329	Luminal	Non-Target
Ebpl	146.735	3.80638	1.03028	3.6945	0.000220323	0.0025247	Luminal	Non-Target
Apold1	116.243	3.80623	1.05407	3.611	0.000305016	0.00324243	Luminal	Non-Target
Kif26b	30.6083	3.80545	1.34185	2.83597	0.0045687	0.0255976	Luminal	Target
RGD1309730	460.596	3.79384	0.872734	4.34707	1.38e-05	0.000284192	Luminal	Non-Target
Wrb	297.811	3.78852	0.70107	5.40391	6.52e-08	3.73e-06	Luminal	Target
Tmem88b	10.8217	3.78632	1.28354	2.94991	0.00317869	0.0193682	Luminal	Non-Target
Mrvi1	444.895	3.77757	1.13746	3.32107	0.000896746	0.00749239	Luminal	Target
Cdca3	177.602	3.77299	1.17902	3.20011	0.00137376	0.010365	Luminal	Non-Target
Megf6	103.894	3.76749	1.13246	3.32683	0.000878403	0.00738557	Luminal	Non-Target
Padi6	7.69818	3.76553	1.37011	2.74834	0.00598984	0.0308422	Luminal	Target
Ogdhl	41.6383	3.75762	1.19074	3.15569	0.00160118	0.0115959	Luminal	Target
Tmsb4x	71533.9	3.75646	0.848746	4.42589	9.6e-06	0.000212558	Luminal	Non-Target
Tmem109	1472.63	3.75382	0.500714	7.49693	6.53e-14	3.7e-11	Luminal	Non-Target
LOC106631776	210.643	3.74946	0.841616	4.45507	8.39e-06	0.000192392	Luminal	Target
Pf4	18.8554	3.748	1.29377	2.89696	0.00376794	0.0220456	Luminal	Non-Target
Scn1b	100.188	3.74368	1.15063	3.25358	0.00113959	0.00900931	Luminal	Non-Target
Slc17a9	79.2244	3.73961	0.720766	5.18838	2.12e-07	9.7e-06	Luminal	Non-Target
Hhex	89.0959	3.73486	1.05082	3.55424	0.000379069	0.00381504	Luminal	Non-Target
Cyp7b1	195.63	3.73378	0.836621	4.46293	8.08e-06	0.000187633	Luminal	Non-Target
Cenpk	113.471	3.7281	0.883744	4.21853	2.46e-05	0.000460324	Luminal	Non-Target
Cdh13	1282.38	3.72631	0.714412	5.21591	1.83e-07	8.64e-06	Luminal	Non-Target
Gpr176	89.7635	3.72523	1.23783	3.00949	0.00261687	0.0167238	Luminal	Target
Mtmr9	138.313	3.71889	0.755218	4.92426	8.47e-07	2.97e-05	Luminal	Non-Target
Arsk	270.89	3.71042	0.876199	4.23467	2.29e-05	0.000435322	Luminal	Target
Slfn2	686.908	3.70578	0.99798	3.71328	0.000204594	0.0023969	Luminal	Non-Target
Pla1a	29.4468	3.70434	1.26414	2.93032	0.00338618	0.0203205	Luminal	Non-Target
Parpbp	21.0792	3.70277	1.28316	2.88566	0.00390593	0.0225967	Luminal	Non-Target
Zdhhc15	25.3844	3.69618	1.18473	3.11986	0.00180936	0.0127097	Luminal	Non-Target
Bdkrb2	40.8265	3.6946	1.22949	3.00499	0.00265591	0.0168917	Luminal	Non-Target
Tacr1	51.5517	3.69057	1.07178	3.4434	0.000574447	0.00535162	Luminal	Non-Target
Vwf	82.1965	3.68368	1.11117	3.31513	0.000916004	0.00763187	Luminal	Target
Pbk	196.62	3.68328	1.2177	3.02478	0.00248811	0.0161436	Luminal	Non-Target
RT1-Db1	348.923	3.6799	1.04972	3.50559	0.000455591	0.00441716	Luminal	Target
Cmtm5	579.34	3.67745	0.716244	5.13436	2.83e-07	1.25e-05	Luminal	Non-Target
Ptprz1	547.738	3.67611	0.991823	3.70642	0.000210211	0.00244779	Luminal	Target
Bmp7	1193.48	3.67533	0.65756	5.58934	2.28e-08	1.56e-06	Luminal	Non-Target
Cthrc1	397.397	3.67205	0.987022	3.72033	0.000198963	0.0023454	Luminal	Non-Target
Nov	82.265	3.67035	0.974767	3.76536	0.000166308	0.00202668	Luminal	Non-Target
Bbs1	120.558	3.66771	1.22138	3.00292	0.00267406	0.0169618	Luminal	Non-Target
Tbc1d19	102.741	3.66256	0.95425	3.83815	0.000123963	0.00159042	Luminal	Non-Target
Sema5b	39.5587	3.66109	1.33797	2.7363	0.00621348	0.0316956	Luminal	Non-Target
Acot3	79.8803	3.65732	0.988761	3.69889	0.000216546	0.00249342	Luminal	Non-Target
Csn1s2b	1020.92	3.65409	0.789626	4.62762	3.7e-06	9.96e-05	Luminal	Non-Target
Nek11	15.6895	3.64696	1.05006	3.47308	0.000514519	0.00487728	Luminal	Non-Target
Olr1108	6.72258	3.6378	1.41111	2.57797	0.00993817	0.0450072	Luminal	Non-Target
Cidea	134.596	3.63522	1.03903	3.49866	0.000467603	0.00449337	Luminal	Non-Target
Ifi47	146.967	3.63246	1.15621	3.14169	0.00167977	0.012026	Luminal	Non-Target
Slx4ip	21.9248	3.63081	1.1876	3.05726	0.0022337	0.014819	Luminal	Non-Target
Rsph6a	6.68185	3.62528	1.39808	2.59303	0.00951335	0.0433305	Luminal	Non-Target
Mecom	11.867	3.62353	1.2877	2.81396	0.00489358	0.0267262	Luminal	Non-Target
Plgrkt	429.211	3.61963	0.779363	4.64435	3.41e-06	9.36e-05	Luminal	Target
Aoc3	272.731	3.61728	0.721315	5.01484	5.31e-07	2.05e-05	Luminal	Non-Target
Iqcg	42.9574	3.61457	1.17794	3.06856	0.00215093	0.0144195	Luminal	Non-Target
Tmem126b	264.563	3.61445	0.700074	5.16296	2.43e-07	1.1e-05	Luminal	Non-Target
Serpine2	2409.32	3.61016	0.916082	3.94087	8.12e-05	0.00115276	Luminal	Non-Target
Adcy10	98.9289	3.60405	0.999358	3.60636	0.00031052	0.00328627	Luminal	Non-Target
Crip3	18.2515	3.60155	1.3291	2.70977	0.00673299	0.0334152	Luminal	Non-Target
Klhl23	146.396	3.59932	1.08537	3.3162	0.000912495	0.00761329	Luminal	Non-Target
Cd302	1043.64	3.59576	0.982201	3.66092	0.000251314	0.00279118	Luminal	Non-Target
Shisa8	136.974	3.58896	1.01677	3.52977	0.000415919	0.00410608	Luminal	Non-Target
Dgkg	40.8803	3.58892	1.13756	3.15493	0.00160536	0.0116121	Luminal	Non-Target
Rab19	20.8821	3.58611	1.19338	3.00501	0.00265572	0.0168917	Luminal	Non-Target
Nmb	20.0757	3.58579	1.21283	2.95655	0.00311107	0.0190341	Luminal	Non-Target
Rn5-8s	26.3417	3.58258	1.26218	2.8384	0.00453405	0.0254617	Luminal	Target
Fcgbp	707.526	3.5785	0.808035	4.42864	9.48e-06	0.000211429	Luminal	Target
Egr4	401.847	3.57538	0.975661	3.66457	0.000247757	0.00275682	Luminal	Non-Target
Krt15	19101.6	3.5753	0.574803	6.22004	4.97e-10	5.92e-08	Luminal	Non-Target
Igfbp2	29440.3	3.57487	0.905048	3.94992	7.82e-05	0.00112547	Luminal	Non-Target
Tagln	20301.3	3.57312	0.782153	4.56832	4.92e-06	0.000123235	Luminal	Non-Target
Triqk	462.798	3.57312	0.877037	4.07408	4.62e-05	0.000749353	Luminal	Non-Target
RGD1306739	1094.55	3.57279	0.860658	4.15123	3.31e-05	0.000579013	Luminal	Non-Target
Ackr3	2120.7	3.56854	0.617825	5.77597	7.65e-09	5.99e-07	Luminal	Target
Anpep	269.058	3.56254	1.02586	3.47273	0.000515199	0.00487984	Luminal	Non-Target
Col1a1	6520.1	3.56166	0.99753	3.57048	0.000356325	0.00364782	Luminal	Non-Target
Slc16a6	39.0106	3.56126	1.14011	3.12361	0.00178648	0.0125931	Luminal	Non-Target
Pipox	41.8583	3.56099	1.13483	3.1379	0.00170162	0.0121241	Luminal	Non-Target
Pank1	95.8439	3.55895	1.19174	2.98634	0.0028234	0.0176644	Luminal	Non-Target
Pcdhb5	47.0323	3.5568	1.16303	3.05822	0.00222658	0.0147934	Luminal	Non-Target
Ly6e	1943.56	3.55319	0.681918	5.21058	1.88e-07	8.86e-06	Luminal	Non-Target
Tmem176b	3952.05	3.55194	0.631198	5.6273	1.83e-08	1.32e-06	Luminal	Non-Target
Mfap2	945.305	3.55044	1.34211	2.64542	0.00815904	0.0384414	Luminal	Non-Target
Adora1	10.3466	3.54747	1.35685	2.61449	0.00893613	0.0412378	Luminal	Target
Gypc	155.209	3.5446	0.990015	3.58035	0.000343136	0.00355884	Luminal	Non-Target
Tcn2	532.8	3.53698	0.767923	4.6059	4.11e-06	0.000108416	Luminal	Non-Target
Col14a1	1655.49	3.53676	0.656433	5.38784	7.13e-08	3.99e-06	Luminal	Non-Target
Tmem126a	218.194	3.53453	0.829998	4.25849	2.06e-05	0.000399096	Luminal	Non-Target
Dynlrb2	948.948	3.53082	1.18266	2.9855	0.00283114	0.0176852	Luminal	Target
Rnaseh2b	662.292	3.52737	0.443146	7.95985	1.72e-15	2.28e-12	Luminal	Non-Target
Ccbl2	139.585	3.5255	0.697285	5.05604	4.28e-07	1.75e-05	Luminal	Non-Target
Slc16a3	120.743	3.51792	0.896342	3.92475	8.68e-05	0.00121039	Luminal	Target
Twf2	134.378	3.51782	1.00616	3.49628	0.000471796	0.00452401	Luminal	Non-Target
Lyrm7	32.7578	3.51591	1.27466	2.75833	0.00580983	0.0301534	Luminal	Target
Mgmt	149.87	3.51501	0.952224	3.69137	0.00022305	0.00254859	Luminal	Non-Target
Pparg	112.709	3.51462	0.963687	3.64706	0.000265263	0.00291349	Luminal	Non-Target
Kif20b	236.891	3.50995	0.989607	3.54681	0.000389929	0.00389144	Luminal	Non-Target
Olfml3	243.601	3.5035	0.868796	4.0326	5.52e-05	0.000859658	Luminal	Non-Target
Hsd11b1	726.549	3.50061	0.699045	5.0077	5.51e-07	2.11e-05	Luminal	Non-Target
Dhcr7	641.998	3.49949	0.835244	4.18978	2.79e-05	0.00050678	Luminal	Non-Target
Shbg	44.938	3.49765	1.03191	3.3895	0.000700204	0.00626343	Luminal	Non-Target
Cln6	183.111	3.49536	0.829672	4.21295	2.52e-05	0.000469645	Luminal	Non-Target
Churc1	1066.37	3.48956	0.76767	4.54565	5.48e-06	0.000135278	Luminal	Non-Target
Htra1	3813.62	3.48424	0.649883	5.36134	8.26e-08	4.53e-06	Luminal	Non-Target
Col11a1	141.237	3.48389	1.229	2.83473	0.00458642	0.0256516	Luminal	Non-Target
Zfp365	262.219	3.48291	1.08574	3.20787	0.0013372	0.0101877	Luminal	Target
Cnih2	108.542	3.48208	0.931879	3.73662	0.00018651	0.00222728	Luminal	Non-Target
Slc26a2	34.1588	3.48171	1.14959	3.02865	0.00245648	0.0159557	Luminal	Non-Target
B4galt4	162.664	3.48047	1.17244	2.96856	0.00299198	0.0185091	Luminal	Target
Rasl11a	1505.48	3.47724	0.903096	3.85036	0.000117946	0.00152141	Luminal	Target
Ddx25	28.1909	3.47001	1.14798	3.02272	0.00250512	0.0162186	Luminal	Non-Target
Cryl1	240.17	3.46642	0.985452	3.51759	0.00043548	0.00424985	Luminal	Non-Target
Acot13	217.992	3.46312	0.79744	4.3428	1.41e-05	0.000287782	Luminal	Non-Target
Lrrc46	24.0605	3.4608	1.18822	2.9126	0.00358434	0.0212209	Luminal	Non-Target
Stard8	67.1579	3.46041	1.24552	2.77829	0.00546459	0.0288777	Luminal	Non-Target
Oaf	1828.22	3.45859	0.676373	5.11343	3.16e-07	1.36e-05	Luminal	Non-Target
Ehhadh	51.2377	3.45834	1.096	3.15543	0.00160264	0.0115994	Luminal	Target
Rn7sl1	30.1491	3.45776	1.0904	3.17109	0.00151868	0.0111339	Luminal	Target
Cpe	1021.78	3.45572	0.826195	4.18269	2.88e-05	0.000517322	Luminal	Non-Target
Slc43a3	125.002	3.45113	0.883503	3.90619	9.38e-05	0.00128169	Luminal	Non-Target
Ube2c	174.575	3.4495	0.899795	3.83366	0.000126252	0.0016111	Luminal	Non-Target
Entpd1	79.0569	3.44761	1.11396	3.09492	0.00196867	0.0135329	Luminal	Non-Target
Hist1h2ah	43.2011	3.44653	1.04712	3.29143	0.000996803	0.00814546	Luminal	Non-Target
Cmc1	420.057	3.4463	0.786322	4.38281	1.17e-05	0.00024864	Luminal	Non-Target
Apitd1	311.15	3.44567	0.839031	4.10673	4.01e-05	0.000670104	Luminal	Non-Target
Serpine1	1451.81	3.44515	0.738363	4.66593	3.07e-06	8.65e-05	Luminal	Target
RGD1311084	8.75644	3.43521	1.31439	2.61355	0.00896076	0.0413354	Luminal	Target
Plxnd1	78.425	3.43377	1.14304	3.00405	0.00266409	0.0169208	Luminal	Non-Target
Alad	733.891	3.43254	0.803232	4.27341	1.93e-05	0.00037574	Luminal	Non-Target
Rdh12	30.9464	3.42804	1.23227	2.78189	0.00540439	0.0286741	Luminal	Non-Target
Dkk3	3732.07	3.42701	0.938169	3.65287	0.000259325	0.00286678	Luminal	Non-Target
Tmc7	52.2346	3.42523	0.895279	3.82588	0.000130307	0.00164347	Luminal	Non-Target
Cldn8	1113.41	3.42427	0.786162	4.35568	1.33e-05	0.000276116	Luminal	Target
Ggnbp1	11.8436	3.42134	1.2793	2.67439	0.00748651	0.0360139	Luminal	Non-Target
Kcne3	18.275	3.41599	1.32993	2.56855	0.0102126	0.0459702	Luminal	Non-Target
Nup37	336.96	3.41466	0.794671	4.29695	1.73e-05	0.000344764	Luminal	Non-Target
Bcan	70.2898	3.40897	1.30776	2.60672	0.00914136	0.0419572	Luminal	Non-Target
Racgap1	103.49	3.40021	1.16478	2.91918	0.00350957	0.0208615	Luminal	Target
Mipep	492.683	3.39853	0.866243	3.9233	8.73e-05	0.00121485	Luminal	Non-Target
Tmprss4	157.89	3.3932	1.08394	3.13044	0.00174548	0.0123627	Luminal	Non-Target
Cd74	2079.67	3.38972	0.748121	4.53098	5.87e-06	0.000142945	Luminal	Target
St6galnac6	552.875	3.38592	0.870381	3.89015	0.00010018	0.00134926	Luminal	Target
Aldh1l1	20.155	3.38434	1.2366	2.73682	0.00620358	0.0316907	Luminal	Non-Target
Gabrp	147.725	3.37964	1.15199	2.93373	0.00334912	0.0201999	Luminal	Non-Target
Sema6b	33.0288	3.37584	1.15809	2.915	0.00355688	0.0210801	Luminal	Non-Target
Msx1	124.037	3.37436	1.02634	3.28776	0.00100987	0.00822149	Luminal	Non-Target
RGD1305587	310.023	3.37301	0.68932	4.89324	9.92e-07	3.37e-05	Luminal	Non-Target
Lpxn	119.207	3.37126	0.751642	4.48519	7.28e-06	0.000171749	Luminal	Non-Target
Adarb2	29.8367	3.37081	1.23948	2.71953	0.00653749	0.0328419	Luminal	Non-Target
Ltbp4	1256.48	3.36807	1.11567	3.01887	0.00253723	0.0163464	Luminal	Target
Hey1	121.677	3.36755	1.08033	3.11716	0.00182603	0.0128037	Luminal	Target
Slc35a1	731.058	3.36619	0.446089	7.54599	4.49e-14	2.67e-11	Luminal	Non-Target
Hemk1	74.5545	3.3638	0.866352	3.88272	0.000103296	0.0013834	Luminal	Non-Target
Dctpp1	230.807	3.36348	0.846527	3.97327	7.09e-05	0.00105244	Luminal	Non-Target
Il17rb	135.324	3.36042	0.982786	3.41927	0.000627884	0.00572918	Luminal	Non-Target
Pltp	1134.34	3.35998	0.737959	4.55307	5.29e-06	0.000131411	Luminal	Non-Target
G0s2	729.654	3.35975	1.01811	3.29998	0.000966907	0.00796127	Luminal	Non-Target
Oxtr	530.01	3.35942	0.864373	3.88655	0.000101681	0.00136372	Luminal	Non-Target
Ly6g6e	43.0381	3.35809	1.13296	2.964	0.0030367	0.018691	Luminal	Non-Target
Tmem9	951.485	3.35801	0.472943	7.10023	1.25e-12	3.71e-10	Luminal	Non-Target
Prim2	91.0461	3.35479	1.13678	2.95115	0.00316596	0.0193302	Luminal	Non-Target
Thrsp	1557.25	3.35096	0.780316	4.29436	1.75e-05	0.000347649	Luminal	Target
mrpl11	406.142	3.35074	0.772477	4.33766	1.44e-05	0.000293588	Luminal	Non-Target
Fxyd1	1398.28	3.35031	1.08778	3.07995	0.00207032	0.0140053	Luminal	Non-Target
Snca	264.377	3.34921	1.24042	2.70006	0.00693271	0.0340515	Luminal	Non-Target
Sh3bgrl	2445.29	3.34338	0.550775	6.07031	1.28e-09	1.3e-07	Luminal	Non-Target
Tmem117	201.437	3.33927	1.21421	2.75017	0.00595645	0.0307401	Luminal	Non-Target
Calml3	1082.54	3.33918	0.562874	5.93237	2.99e-09	2.8e-07	Luminal	Target
Lrrk2	14.3004	3.33887	1.18101	2.82713	0.00469675	0.0259849	Luminal	Target
Baalc	36.2481	3.32255	1.25107	2.65577	0.00791287	0.037594	Luminal	Non-Target
Gstt3	679.375	3.31988	0.975487	3.40331	0.000665754	0.00600035	Luminal	Non-Target
Cd55	54.6415	3.31595	0.787963	4.20826	2.57e-05	0.000477995	Luminal	Non-Target
Dhfr	253.372	3.31182	0.745058	4.44504	8.79e-06	0.000199662	Luminal	Non-Target
Ddc	47.4011	3.30846	1.02931	3.21424	0.00130788	0.010043	Luminal	Non-Target
Emc9	51.4957	3.30715	1.03209	3.20432	0.0013538	0.010273	Luminal	Non-Target
Vmac	78.271	3.3055	0.740777	4.46221	8.11e-06	0.000187902	Luminal	Non-Target
Dpep1	1423.33	3.30143	0.972486	3.39484	0.000686687	0.00616353	Luminal	Non-Target
Ager	34.7526	3.29569	1.04285	3.16028	0.00157617	0.0114636	Luminal	Target
Csf1r	27.3788	3.29439	1.11644	2.95079	0.00316957	0.0193421	Luminal	Non-Target
Abcg2	122.382	3.29199	0.957896	3.43669	0.000588863	0.00545416	Luminal	Target
Itgb3bp	307.831	3.29106	0.785318	4.19074	2.78e-05	0.000505416	Luminal	Non-Target
Chst9	81.7	3.28486	1.18837	2.76417	0.0057067	0.0297218	Luminal	Non-Target
Mcee	593.267	3.27696	0.974968	3.3611	0.000776329	0.00676048	Luminal	Non-Target
Plagl1	216.146	3.26884	1.08728	3.00644	0.0026433	0.0168565	Luminal	Non-Target
Aass	36.7306	3.26819	1.18367	2.76106	0.0057615	0.0299547	Luminal	Non-Target
Nupr2	92.7045	3.26689	0.817868	3.99439	6.49e-05	0.000981223	Luminal	Non-Target
Spon1	219.72	3.26048	1.14023	2.85948	0.00424331	0.0242655	Luminal	Target
Bgn	1036.35	3.2598	0.755092	4.31709	1.58e-05	0.000316894	Luminal	Non-Target
Mettl18	88.3773	3.25866	1.04884	3.10692	0.00189046	0.0131088	Luminal	Non-Target
Capsl	87.8297	3.25711	1.02928	3.16444	0.00155379	0.0113424	Luminal	Non-Target
Ctnnd2	325.878	3.25538	1.17124	2.77943	0.00544538	0.0288017	Luminal	Non-Target
Ndufa2	1150.74	3.25033	0.796812	4.07917	4.52e-05	0.000736138	Luminal	Non-Target
Lingo4	98.6006	3.24366	0.824875	3.9323	8.41e-05	0.00117991	Luminal	Target
Poc1a	83.3219	3.24155	1.07292	3.02123	0.00251751	0.0162646	Luminal	Non-Target
Emc2	983.88	3.23145	0.674905	4.78801	1.68e-06	5.16e-05	Luminal	Non-Target
Lage3	840.878	3.22363	0.639606	5.04003	4.65e-07	1.85e-05	Luminal	Non-Target
RGD1311251	95.0179	3.22222	1.15199	2.79708	0.00515666	0.0277016	Luminal	Non-Target
LOC259244	47.3179	3.22079	1.21495	2.65096	0.00802628	0.0380417	Luminal	Non-Target
Nxpe3	104.665	3.21951	1.03142	3.12142	0.00179979	0.012657	Luminal	Target
S100b	1398.15	3.21783	0.636119	5.05854	4.22e-07	1.74e-05	Luminal	Non-Target
Trim46	127.149	3.21573	0.995694	3.22964	0.00123947	0.00965151	Luminal	Non-Target
Gpr37	242.395	3.21108	0.86428	3.71532	0.000202944	0.0023876	Luminal	Non-Target
Tsacc	6.57367	3.20982	1.25753	2.55247	0.0106962	0.0474649	Luminal	Non-Target
Apln	26.9557	3.20966	1.12349	2.85686	0.00427849	0.0243964	Luminal	Non-Target
Clic2	46.6496	3.20954	0.988323	3.24746	0.00116439	0.00916877	Luminal	Non-Target
Kbtbd3	80.7137	3.20363	0.931934	3.43762	0.000586848	0.00544584	Luminal	Non-Target
Eml1	364.816	3.20282	0.907512	3.52923	0.00041677	0.00411107	Luminal	Target
Pemt	43.9972	3.20073	1.22825	2.60592	0.00916271	0.042039	Luminal	Non-Target
Dpy30	1600.07	3.19792	0.694588	4.60405	4.14e-06	0.000108903	Luminal	Non-Target
Tmco6	103.204	3.19675	0.914243	3.49661	0.000471207	0.00452401	Luminal	Non-Target
Cnn1	20922.6	3.1935	0.759134	4.20677	2.59e-05	0.000479655	Luminal	Non-Target
LOC298116	10.2546	3.19185	1.25866	2.53592	0.0112153	0.0493458	Luminal	Non-Target
Tmem223	568.499	3.18963	0.80617	3.95652	7.6e-05	0.00111235	Luminal	Non-Target
Lhpp	220.313	3.18277	1.01341	3.14066	0.0016857	0.0120613	Luminal	Non-Target
Sepp1	4707.45	3.18088	0.539863	5.89201	3.82e-09	3.44e-07	Luminal	Non-Target
Nrep	120.186	3.18065	0.852159	3.73245	0.000189623	0.00225328	Luminal	Non-Target
Bex2	146.548	3.17904	0.948831	3.35049	0.000806698	0.00695018	Luminal	Non-Target
Tpm2	30469.1	3.17745	0.78524	4.04646	5.2e-05	0.000819976	Luminal	Target
Glod4	1708.94	3.17446	0.501119	6.33474	2.38e-10	3.45e-08	Luminal	Non-Target
Klhl42	90.2279	3.17176	1.09486	2.89695	0.00376808	0.0220456	Luminal	Non-Target
Grhpr	387.068	3.16224	0.770605	4.10358	4.07e-05	0.000678347	Luminal	Non-Target
Mcm4	847.052	3.1593	0.724001	4.36367	1.28e-05	0.000267782	Luminal	Non-Target
Ttc8	160.22	3.15864	0.64302	4.91219	9.01e-07	3.11e-05	Luminal	Non-Target
Kctd17	129.331	3.15592	0.831954	3.79338	0.000148613	0.00183355	Luminal	Non-Target
Ttpa	24.2922	3.15334	1.18302	2.66549	0.00768755	0.036817	Luminal	Non-Target
Agrp	13.8883	3.1518	1.20236	2.62136	0.00875809	0.0406684	Luminal	Non-Target
Cacna1a	96.2253	3.14902	0.751259	4.19165	2.77e-05	0.000504344	Luminal	Non-Target
Epsti1	182.132	3.14504	1.18686	2.64989	0.00805181	0.0381324	Luminal	Non-Target
Mgst2	1806.69	3.14441	0.668298	4.7051	2.54e-06	7.37e-05	Luminal	Target
Hltf	480.153	3.14422	0.740809	4.2443	2.19e-05	0.000420402	Luminal	Non-Target
Gng7	69.1763	3.14388	1.13627	2.76685	0.00566002	0.029544	Luminal	Non-Target
Nudt12	160.598	3.14347	1.15843	2.71356	0.00665652	0.0332017	Luminal	Non-Target
Siva1	807.252	3.1413	0.781812	4.01798	5.87e-05	0.000909993	Luminal	Target
Acy3	228.283	3.14062	0.801393	3.91895	8.89e-05	0.00123123	Luminal	Target
Dbi	2832.98	3.13929	0.712554	4.40569	1.05e-05	0.000229698	Luminal	Target
Agbl5	83.2764	3.13458	0.809143	3.87395	0.000107087	0.00141664	Luminal	Target
Wdr19	109.378	3.13437	0.886002	3.53766	0.000403694	0.00400198	Luminal	Target
Aamdc	138.562	3.13306	0.933565	3.35602	0.000790729	0.00685681	Luminal	Non-Target
Cyp2j3	95.4131	3.13219	1.117	2.80411	0.00504559	0.0272689	Luminal	Non-Target
Kiaa0895l	25.4001	3.13208	1.17073	2.67531	0.00746593	0.0359294	Luminal	Non-Target
Fam19a5	262.656	3.13091	0.734648	4.26178	2.03e-05	0.000393907	Luminal	Target
Mlf1	658.643	3.12886	0.681287	4.59258	4.38e-06	0.000113809	Luminal	Non-Target
Tpst1	427.077	3.12804	1.03696	3.01655	0.00255665	0.0164538	Luminal	Target
Pola1	187.836	3.12421	0.6877	4.54299	5.55e-06	0.000136174	Luminal	Non-Target
Tinagl1	3066.64	3.12262	0.580583	5.37842	7.51e-08	4.16e-06	Luminal	Target
Abcb8	236.513	3.11894	1.17165	2.66201	0.00776747	0.0370808	Luminal	Non-Target
Cd68	110.887	3.11801	0.973391	3.20325	0.00135888	0.0102984	Luminal	Non-Target
Bex3	1980.51	3.1138	0.708699	4.39368	1.11e-05	0.000239515	Luminal	Non-Target
Calb2	45.3111	3.11316	1.22364	2.54418	0.0109536	0.048373	Luminal	Non-Target
Commd10	1013.92	3.11311	0.475599	6.54567	5.92e-11	1.02e-08	Luminal	Target
Taf9b	123.075	3.11243	0.792165	3.92901	8.53e-05	0.00119334	Luminal	Non-Target
Abcd1	116.685	3.11213	1.1069	2.81157	0.00492998	0.0268552	Luminal	Non-Target
Rad51ap1	59.8928	3.10861	0.791962	3.9252	8.67e-05	0.00120953	Luminal	Non-Target
Unc5c	85.4671	3.10772	0.919848	3.37852	0.000728777	0.00646559	Luminal	Non-Target
Pdgfrb	116.607	3.09981	1.07611	2.88056	0.00396968	0.0229321	Luminal	Non-Target
Cdc26	530.763	3.09567	0.596083	5.19335	2.07e-07	9.53e-06	Luminal	Non-Target
Pycrl	709.258	3.09413	0.408897	7.56701	3.82e-14	2.39e-11	Luminal	Non-Target
Igf1	61.9106	3.09381	1.09636	2.82189	0.00477408	0.0262663	Luminal	Non-Target
Borcs8	340.307	3.09341	0.726815	4.25612	2.08e-05	0.000402688	Luminal	Non-Target
Fancc	40.7013	3.09332	0.916972	3.3734	0.000742458	0.00655765	Luminal	Non-Target
Serhl2	67.0885	3.08979	0.993959	3.10856	0.00187999	0.0130667	Luminal	Non-Target
Smim3	1668.08	3.08861	0.747354	4.13273	3.58e-05	0.000614999	Luminal	Non-Target
Hddc3	252.49	3.08729	0.962976	3.20599	0.001346	0.0102274	Luminal	Non-Target
Atp5j2	2574.51	3.08646	0.756774	4.07844	4.53e-05	0.000737451	Luminal	Non-Target
Ldhd	97.8395	3.08518	0.649275	4.75173	2.02e-06	5.97e-05	Luminal	Non-Target
Coq7	596.688	3.082	0.797566	3.86426	0.000111427	0.00145785	Luminal	Non-Target
Ndufa6	1484.04	3.07993	0.813236	3.78725	0.000152323	0.00187158	Luminal	Target
Uvssa	30.01	3.0756	1.07623	2.85775	0.0042666	0.0243403	Luminal	Non-Target
Fgg	747.791	3.07303	0.881414	3.48647	0.000489435	0.00467299	Luminal	Non-Target
Aurkb	158.495	3.06918	0.663965	4.62249	3.79e-06	0.000101215	Luminal	Target
Pigc	435.009	3.06716	0.603185	5.08494	3.68e-07	1.56e-05	Luminal	Non-Target
Actg2	14610	3.06244	0.671861	4.55815	5.16e-06	0.000128811	Luminal	Non-Target
Hat1	1301.25	3.05998	0.499153	6.13034	8.77e-10	9.49e-08	Luminal	Target
Krt5	7732.11	3.05827	0.581046	5.26339	1.41e-07	7.05e-06	Luminal	Non-Target
Fam219b	33.6404	3.05632	0.83135	3.67633	0.000236612	0.0026804	Luminal	Target
Gpr160	104.493	3.05621	1.1835	2.58234	0.00981323	0.04456	Luminal	Non-Target
Tmem176a	2124.51	3.0552	0.689995	4.42785	9.52e-06	0.000211805	Luminal	Non-Target
Elmod2	15.2619	3.05509	1.08869	2.80621	0.00501276	0.0271775	Luminal	Non-Target
Dync2li1	355.966	3.04986	1.15531	2.63987	0.00829383	0.0389532	Luminal	Non-Target
Smim22	763.092	3.04316	0.843157	3.60924	0.000307092	0.00325867	Luminal	Non-Target
Rfc2	432.927	3.0423	0.777058	3.91516	9.03e-05	0.00124498	Luminal	Non-Target
Acss1	302.267	3.04172	0.742558	4.09627	4.2e-05	0.000694287	Luminal	Non-Target
Gtf2h5	1333.52	3.03766	0.683497	4.4443	8.82e-06	0.000199975	Luminal	Target
Bcam	2012.72	3.03453	0.723871	4.19208	2.76e-05	0.000504344	Luminal	Target
Dnajc19	926.913	3.03357	0.866086	3.50262	0.000460706	0.00445586	Luminal	Non-Target
Tceal1	358.426	3.03078	0.961322	3.15273	0.00161753	0.0116721	Luminal	Non-Target
Ppm1n	40.4766	3.02918	0.86302	3.50998	0.000448137	0.00435908	Luminal	Non-Target
Zmym3	189.158	3.02836	0.652477	4.64133	3.46e-06	9.47e-05	Luminal	Non-Target
Rbp1	2377.4	3.01742	0.709467	4.25308	2.11e-05	0.000407527	Luminal	Non-Target
Car4	19.6994	3.00848	1.18886	2.53056	0.011388	0.0499394	Luminal	Non-Target
Myeov2	3135.57	3.0082	0.730601	4.11743	3.83e-05	0.000649783	Luminal	Non-Target
Chaf1b	137.539	3.0077	1.11528	2.6968	0.00700088	0.0343297	Luminal	Non-Target
Fahd2a	356.29	3.00685	0.724604	4.14964	3.33e-05	0.00058047	Luminal	Non-Target
Kcnq5	134.647	3.00654	1.07699	2.79161	0.00524468	0.0280391	Luminal	Non-Target
Ppp1r36	569.358	3.00415	0.795545	3.77622	0.000159229	0.00194439	Luminal	Target
Bet1	952.705	2.99997	0.65399	4.58718	4.49e-06	0.000115528	Luminal	Non-Target
Nphp1	187.764	2.99931	1.09766	2.73245	0.00628644	0.031931	Luminal	Target
Tmem256	769.342	2.99929	0.803528	3.73266	0.000189472	0.00225328	Luminal	Non-Target
LOC100910945	37.1854	2.99661	1.14136	2.62548	0.00865267	0.0402574	Luminal	Non-Target
Rbks	142.696	2.99372	1.10081	2.71957	0.00653665	0.0328419	Luminal	Target
Impa1	650.967	2.99283	0.472648	6.33204	2.42e-10	3.47e-08	Luminal	Target
Nsmce1	694.372	2.99125	0.557044	5.36987	7.88e-08	4.34e-06	Luminal	Non-Target
Slirp	476.791	2.98671	0.759923	3.93028	8.48e-05	0.00118846	Luminal	Non-Target
Gpr87	104.055	2.98598	1.08669	2.74776	0.00600032	0.0308595	Luminal	Non-Target
Tmem205	777.404	2.98125	0.807339	3.69269	0.000221895	0.00253783	Luminal	Non-Target
Lipt2	157.508	2.97922	1.07262	2.77753	0.00547735	0.0288876	Luminal	Non-Target
Ttc12	97.0745	2.97922	0.73837	4.03486	5.46e-05	0.000853636	Luminal	Non-Target
Slc22a18	229.127	2.9785	0.905631	3.28887	0.00100591	0.00820301	Luminal	Non-Target
Rab3d	924.395	2.97418	0.538736	5.52065	3.38e-08	2.2e-06	Luminal	Non-Target
Scfd2	186.159	2.96729	1.05159	2.82173	0.00477652	0.0262675	Luminal	Non-Target
Hsbp1l1	17.8362	2.96606	1.09687	2.70412	0.00684851	0.0337493	Luminal	Target
LOC100174910	704.285	2.96417	0.808649	3.66558	0.00024678	0.00275428	Luminal	Non-Target
Thsd7a	224.036	2.96176	0.715633	4.13865	3.49e-05	0.000601933	Luminal	Target
Slc25a35	188.569	2.9614	0.636751	4.6508	3.31e-06	9.16e-05	Luminal	Non-Target
Smad6	80.9879	2.96119	0.817188	3.62364	0.000290486	0.0031208	Luminal	Target
Knstrn	132.864	2.95961	0.90015	3.28791	0.00100935	0.00822149	Luminal	Non-Target
Gpsm3	138.125	2.95118	0.641622	4.59956	4.23e-06	0.000110785	Luminal	Non-Target
Ptrhd1	137.468	2.95009	0.707957	4.16704	3.09e-05	0.000547538	Luminal	Non-Target
Mrps23	643.508	2.94925	0.654284	4.5076	6.56e-06	0.000157699	Luminal	Target
Armcx2	103.522	2.94687	1.02748	2.86805	0.00413009	0.0237435	Luminal	Non-Target
Mrpl10	437.689	2.94639	0.840771	3.5044	0.000457642	0.00443344	Luminal	Non-Target
Gstk1	270.646	2.94626	1.01592	2.90009	0.00373058	0.0218799	Luminal	Non-Target
Uxt	599.043	2.94187	0.744165	3.95325	7.71e-05	0.00111641	Luminal	Non-Target
Nr2f2	64.5047	2.94098	1.1052	2.66104	0.00779002	0.0371438	Luminal	Non-Target
Fam151b	212.956	2.93907	0.888433	3.30815	0.00093915	0.007792	Luminal	Non-Target
Nid2	513.006	2.93871	1.01024	2.90891	0.00362694	0.0213986	Luminal	Non-Target
Adprh	425.857	2.93322	0.375027	7.82135	5.23e-15	4.79e-12	Luminal	Target
Fuom	165.48	2.93056	0.784033	3.7378	0.000185634	0.00222127	Luminal	Non-Target
Abcb4	33.2556	2.93025	1.14214	2.56557	0.0103006	0.0462612	Luminal	Non-Target
Tmem106c	141.254	2.9267	0.788466	3.7119	0.000205713	0.00240591	Luminal	Non-Target
Ebf1	46.2729	2.92483	1.14935	2.54477	0.0109351	0.048309	Luminal	Non-Target
Svbp	365.546	2.92277	0.810581	3.60577	0.000311226	0.00329082	Luminal	Non-Target
Tgm2	2658.84	2.91956	1.0624	2.74809	0.00599435	0.0308422	Luminal	Target
Dhrs7	67.7608	2.91732	0.669264	4.359	1.31e-05	0.000272434	Luminal	Non-Target
Ppp2r4	977.59	2.91174	0.565373	5.15012	2.6e-07	1.17e-05	Luminal	Non-Target
RGD1306063	696.732	2.90322	0.678618	4.27813	1.88e-05	0.000370898	Luminal	Non-Target
Reg3b	439.269	2.89308	1.0851	2.66617	0.00767199	0.0367724	Luminal	Non-Target
Pja1	1707.62	2.8884	0.513043	5.62994	1.8e-08	1.31e-06	Luminal	Non-Target
Fmc1	459.434	2.88597	0.73157	3.9449	7.98e-05	0.00114331	Luminal	Target
Mrps16	444.592	2.88096	0.698071	4.12702	3.67e-05	0.000627734	Luminal	Non-Target
Pold1	159.635	2.87816	0.886505	3.24663	0.00116778	0.00918466	Luminal	Non-Target
Hscb	247.448	2.87804	0.803897	3.58011	0.00034345	0.00355884	Luminal	Non-Target
Gulp1	352.06	2.87767	0.58867	4.88842	1.02e-06	3.42e-05	Luminal	Non-Target
Uqcr10	2928.84	2.87533	0.684517	4.20053	2.66e-05	0.000489275	Luminal	Non-Target
Cdh3	660.766	2.8709	0.928992	3.09034	0.00199926	0.0136643	Luminal	Non-Target
Cacna1d	108.536	2.86675	0.902963	3.17482	0.00149928	0.0110256	Luminal	Non-Target
Ndufb2	1596.2	2.8656	0.68712	4.17045	3.04e-05	0.000540206	Luminal	Non-Target
Nuf2	271.157	2.86326	0.722884	3.96089	7.47e-05	0.00109895	Luminal	Non-Target
Bckdha	1913.32	2.86132	0.623122	4.59191	4.39e-06	0.000113896	Luminal	Non-Target
Myzap	201.73	2.86132	0.895382	3.19564	0.00139522	0.0104937	Luminal	Target
Ndufv2	2676.61	2.86026	0.689606	4.14767	3.36e-05	0.000584649	Luminal	Target
Pmf1	225.634	2.86025	0.680923	4.20055	2.66e-05	0.000489275	Luminal	Non-Target
Acaa2	5588.02	2.85844	0.6362	4.49299	7.02e-06	0.000166565	Luminal	Non-Target
Psmb10	1040.09	2.85697	0.546147	5.23113	1.68e-07	8.12e-06	Luminal	Non-Target
Rpl36a	1330.28	2.85567	0.748525	3.81506	0.000136148	0.00170271	Luminal	Non-Target
Impa2	215.754	2.85486	0.91004	3.13708	0.00170641	0.0121365	Luminal	Non-Target
Limd2	271.56	2.85419	0.697374	4.09277	4.26e-05	0.000703067	Luminal	Non-Target
Crem	5453.41	2.85205	0.759242	3.75644	0.000172344	0.00208742	Luminal	Target
Ndufb4	417.031	2.84981	0.79975	3.56338	0.000366107	0.00371917	Luminal	Non-Target
[truncated: 1,900 more rows]
