# Supplementary material for: Deletion of Cdkn1b in ACI rats leads to increased proliferation and pregnancy-associated changes in the mammary gland due to perturbed systemic endocrine environment
Source: PLoS Genet. 2019 Mar 20;15(3):e1008002. doi: 10.1371/journal.pgen.1008002 (PMC6443185; doi:10.1371/journal.pgen.1008002)
Supplement: S3 Table — Cell type in which the gene is differentially expressed and whether the gene is a Pr target or not are indicated. (XLSX) [file pgen.1008002.s007.xlsx]

## Sheet: unique in WT
PeakID	Chr	Start	End	Strand	Peak Score	Focus Ratio/Region Size	Annotation	Detailed Annotation	Distance to TSS	Nearest PromoterID	Entrez ID	Nearest Unigene	Nearest Refseq	Nearest Ensembl	Gene Name	Gene Alias	Gene Description	Gene Type	Read density
WT_3_PR_run.rep1_peak_3573	chr4	100410865	100411533	+	581	NA	intron (NM_001013086, intron 1 of 8)	intron (NM_001013086, intron 1 of 8)	3541	NM_001013086	297339	Rn.8945	NM_001013086	ENSRNOG00000013668	Capg	-	capping actin protein, gelsolin like	protein-coding	NA
WT_3_PR_run.rep1_peak_436	chr1	216667487	216667833	+	440	NA	Intergenic	CpG	-3939	NM_182735	246060	Rn.162507	NM_182735	ENSRNOG00000059500	Cdkn1c	Kip2|p57|p57KIP2	cyclin-dependent kinase inhibitor 1C	protein-coding	NA
WT_3_PR_run.rep1_peak_1026	chr10	105501471	105501946	+	426	NA	5' UTR (NM_133386, exon 1 of 5)	5' UTR (NM_133386, exon 1 of 5)	1418	NM_001270810	170897	Rn.18522	NM_133386	ENSRNOG00000010626	Sphk1	-	sphingosine kinase 1	protein-coding	NA
WT_3_PR_run.rep1_peak_2510	chr19	44158411	44158869	+	402	NA	promoter-TSS (NM_001271031)	promoter-TSS (NM_001271031)	-16	NM_001271031	361410	Rn.20663	NM_001271031	ENSRNOG00000021517	Tmem231	RGD1306153	transmembrane protein 231	protein-coding	NA
WT_3_PR_run.rep1_peak_3107	chr3	2136492	2136846	+	401	NA	intron (NM_001100770, intron 1 of 7)	CpG	267	NM_001100770	366001	Rn.14816	NM_001100770	ENSRNOG00000007622	Arrdc1	-	arrestin domain containing 1	protein-coding	NA
WT_3_PR_run.rep1_peak_4	chr1	5238465	5238751	+	386	NA	Intergenic	Intergenic	-1572	NM_001107470	308282	Rn.2515	NM_001107470	ENSRNOG00000014450	Shprh	-	SNF2 histone linker PHD RING helicase	protein-coding	NA
WT_3_PR_run.rep1_peak_4920	chr8	116289460	116289872	+	384	NA	promoter-TSS (NM_001108779)	promoter-TSS (NM_001108779)	76	NM_001108779	363136	Rn.7749	NM_001108779	ENSRNOG00000021899	Tmem115	RGD1310540	transmembrane protein 115	protein-coding	NA
WT_3_PR_run.rep1_peak_2518	chr19	49635245	49635514	+	357	NA	Intergenic	MER5B|DNA|hAT-Charlie	-1680	NM_053648	114106	Rn.126587	NM_053648	ENSRNOG00000012027	Bco1	Bcdo|Bcmo1	beta-carotene oxygenase 1	protein-coding	NA
WT_3_PR_run.rep1_peak_1177	chr11	71339261	71339547	+	353	NA	Intergenic	Intergenic	48588	NM_001008336	303882	Rn.98335	NM_001008336	ENSRNOG00000001769	Tnk2	-	tyrosine kinase, non-receptor, 2	protein-coding	NA
WT_3_PR_run.rep1_peak_1519	chr13	77924421	77924875	+	352	NA	Intergenic	Intergenic	-15806	NM_001105963	289143	Rn.67	NM_001105963	ENSRNOG00000002569	Mrps14	-	mitochondrial ribosomal protein S14	protein-coding	NA
WT_3_PR_run.rep1_peak_1109	chr11	32791062	32791393	+	343	NA	intron (NM_017325, intron 4 of 5)	intron (NM_017325, intron 4 of 5)	67598	NM_017325	50662	Rn.11201	NM_017325	ENSRNOG00000001704	Runx1	Aml1|B|CBF-alpha-2|Cbfa2|PEA2-alpha|PEBP2-alpha	runt-related transcription factor 1	protein-coding	NA
WT_3_PR_run.rep1_peak_1951	chr16	19784329	19784791	+	340	NA	intron (NM_001033687, intron 9 of 12)	MTE2b|LTR|ERVL-MaLR	-7146	NM_139113	245980	Rn.25840	NM_139113	ENSRNOG00000016892	Nr2f6	-	nuclear receptor subfamily 2, group F, member 6	protein-coding	NA
WT_3_PR_run.rep1_peak_635	chr10	5381141	5381396	+	332	NA	intron (NM_001014224, intron 5 of 6)	intron (NM_001014224, intron 5 of 6)	28261	NM_001014224	363538	Rn.145418	NM_001014224	ENSRNOG00000002571	Tekt5	RGD1307081|Tek5|Tektin5	tektin 5	protein-coding	NA
WT_3_PR_run.rep1_peak_3166	chr3	11423352	11423847	+	330	NA	promoter-TSS (NM_001107832)	promoter-TSS (NM_001107832)	-596	NM_001107832	311865	Rn.39290	NM_001107832	ENSRNOG00000014050	Ptges2	-	prostaglandin E synthase 2	protein-coding	NA
WT_3_PR_run.rep1_peak_2926	chr20	2224200	2224932	+	328	NA	promoter-TSS (NM_001011665)	promoter-TSS (NM_001011665)	-103	NM_001011665	309586	Rn.163420	NM_001011665	ENSRNOG00000032930	Trim26	Znf173	tripartite motif-containing 26	protein-coding	NA
WT_3_PR_run.rep1_peak_3183	chr3	14298911	14299469	+	324	NA	Intergenic	Intergenic	86339	NM_053589	94197	Rn.6008	NM_053589	ENSRNOG00000018901	Rab14	-	RAB14, member RAS oncogene family	protein-coding	NA
WT_3_PR_run.rep1_peak_4458	chr7	60294451	60294866	+	321	NA	promoter-TSS (NM_001127527)	promoter-TSS (NM_001127527)	-40	NM_001127527	299810	Rn.103329	NM_001127527	ENSRNOG00000005689	Yeats4	RGD1305741	YEATS domain containing 4	protein-coding	NA
WT_3_PR_run.rep1_peak_2587	chr2	2457268	2457788	+	315	NA	Intergenic	CpG	-148504	NM_022278	64045	Rn.1484	NM_022278	ENSRNOG00000012183	Glrx	Glrx1|Grx	glutaredoxin	protein-coding	NA
WT_3_PR_run.rep1_peak_2093	chr17	15848042	15848286	+	315	NA	Intergenic	Intergenic	-4384	NM_001134572	361224	Rn.3059	NM_001134572	ENSRNOG00000016560	Card19	Bincard|RGD1306058	caspase recruitment domain family, member 19	protein-coding	NA
WT_3_PR_run.rep1_peak_487	chr1	221268921	221269195	+	310	NA	promoter-TSS (NM_001108516)	promoter-TSS (NM_001108516)	-41	NM_001108516	361711	Rn.17281	NM_001108516	ENSRNOG00000020892	Dpf2	-	double PHD fingers 2	protein-coding	NA
WT_3_PR_run.rep1_peak_3923	chr5	147428909	147429265	+	304	NA	Intergenic	Intergenic	-16382	NM_001134629	500552	Rn.3216	NM_001134629	ENSRNOG00000008113	RGD1561149	-	similar to mKIAA1522 protein	protein-coding	NA
WT_3_PR_run.rep1_peak_2966	chr20	4905328	4905645	+	302	NA	intron (NM_001008837, intron 6 of 7)	RLTR12B|LTR|ERVK	-8495	NM_001033986	309607	Rn.216323	NM_001008843	ENSRNOG00000000723	RT1-CE5	RT1-C/E5|RT1-E2|rt1-El	RT1 class I, locus CE5	protein-coding	NA
WT_3_PR_run.rep1_peak_2882	chr2	235312345	235312665	+	302	NA	intron (NM_001108565, intron 1 of 2)	intron (NM_001108565, intron 1 of 2)	786	NM_001108565	362039	Rn.137418	NM_001108565	ENSRNOG00000057470	Pla2g12a	-	phospholipase A2, group XIIA	protein-coding	NA
WT_3_PR_run.rep1_peak_1030	chr10	105810454	105811112	+	294	NA	intron (NM_001108308, intron 10 of 12)	intron (NM_001108308, intron 10 of 12)	14103	NM_001108308	360667	Rn.16739	NM_001108308	ENSRNOG00000000247	Mfsd11	RGD1307394	major facilitator superfamily domain containing 11	protein-coding	NA
WT_3_PR_run.rep1_peak_4378	chr7	11664368	11664747	+	292	NA	intron (NM_001305235, intron 1 of 11)	intron (NM_001305235, intron 1 of 11)	3655	NM_001305235	299625	Rn.12408	NM_001305235	ENSRNOG00000025742	Lmnb2	RGD1563803	lamin B2	protein-coding	NA
WT_3_PR_run.rep1_peak_2123	chr17	22057206	22057562	+	286	NA	Intergenic	Intergenic	85940	NM_012548	24323	Rn.10918	NM_012548	ENSRNOG00000014361	Edn1	Et1	endothelin 1	protein-coding	NA
WT_3_PR_run.rep1_peak_4936	chr8	117445545	117446166	+	284	NA	intron (NM_001012275, intron 1 of 15)	CpG	164	NM_001012275	316005	Rn.9570	NM_001012275	ENSRNOG00000031827	Arih2	ARI2|TRIAD1	ariadne RBR E3 ubiquitin protein ligase 2	protein-coding	NA
WT_3_PR_run.rep1_peak_4332	chr6	136041125	136041406	+	284	NA	promoter-TSS (NM_130749)	promoter-TSS (NM_130749)	-794	NM_130749	170577	Rn.23232	NM_130749	ENSRNOG00000010330	Mark3	-	microtubule affinity regulating kinase 3	protein-coding	NA
WT_3_PR_run.rep1_peak_4197	chr6	52160695	52161138	+	284	NA	Intergenic	Intergenic	38831	NM_177928	297508	Rn.203508	NM_177928	ENSRNOG00000009754	Nampt	Pbef|Pbef1	nicotinamide phosphoribosyltransferase	protein-coding	NA
WT_3_PR_run.rep1_peak_3050	chr20	23083276	23083515	+	283	NA	Intergenic	Intergenic	169746	NM_001106386	294375	Rn.1132	NM_001106386	ENSRNOG00000000645	Reep3	RGD1560401	receptor accessory protein 3	protein-coding	NA
WT_3_PR_run.rep1_peak_4753	chr8	48093272	48093721	+	280	NA	promoter-TSS (NM_001100476)	promoter-TSS (NM_001100476)	-737	NM_001100476	192183	Rn.156563	NM_001100476	ENSRNOG00000006403	Nectin1	HveC|Pvrl1|nectin-1	nectin cell adhesion molecule 1	protein-coding	NA
WT_3_PR_run.rep1_peak_418	chr1	209748695	209749218	+	279	NA	Intergenic	CpG	-19740	NM_032614	58815	Rn.3578	NM_032614	ENSRNOG00000016227	Glrx3	PICOT|Txnl2	glutaredoxin 3	protein-coding	NA
WT_3_PR_run.rep1_peak_4719	chr8	14240059	14240505	+	279	NA	intron (NM_001108127, intron 1 of 10)	intron (NM_001108127, intron 1 of 10)	688	NM_001108127	315439	Rn.218185	NM_001108127	ENSRNOG00000011455	Slc36a4	-	solute carrier family 36 member 4	protein-coding	NA
WT_3_PR_run.rep1_peak_4696	chr7	142978069	142978421	+	278	NA	Intergenic	Intergenic	37687	NM_001008815	315318	Rn.103689	NM_001008815	ENSRNOG00000025994	Krt80	Kb2|Kb20	keratin 80	protein-coding	NA
WT_3_PR_run.rep1_peak_1434	chr13	25262442	25262751	+	278	NA	promoter-TSS (NM_001106305)	promoter-TSS (NM_001106305)	-127	NM_001106305	293561	Rn.169056	NM_001106305	ENSRNOG00000014859	Rnf152	-	ring finger protein 152	protein-coding	NA
WT_3_PR_run.rep1_peak_1331	chr12	24737561	24737796	+	277	NA	Intergenic	Intergenic	-12681	NM_001271180	360831	Rn.164771	NM_001271180	ENSRNOG00000018910	Abhd11	Abhd11l1|Wbscr21	abhydrolase domain containing 11	protein-coding	NA
WT_3_PR_run.rep1_peak_1188	chr11	73535973	73536601	+	275	NA	Intergenic	Intergenic	142716	NM_001039002	288031	Rn.23416	NM_001039002	ENSRNOG00000001728	Fam43a	RGD1304790	family with sequence similarity 43, member A	protein-coding	NA
WT_3_PR_run.rep1_peak_2788	chr2	190006869	190007245	+	269	NA	promoter-TSS (NM_053485)	promoter-TSS (NM_053485)	-229	NM_053485	85247	Rn.3233	NM_053485	ENSRNOG00000011647	S100a6	-	S100 calcium binding protein A6	protein-coding	NA
WT_3_PR_run.rep1_peak_976	chr10	91238808	91239189	+	269	NA	Intergenic	Intergenic	-15090	NM_001105846	287746	Rn.45477	NM_001105846	ENSRNOG00000003207	Fmnl1	-	formin-like 1	protein-coding	NA
WT_3_PR_run.rep1_peak_2244	chr17	76018346	76018667	+	266	NA	intron (NM_001101010, intron 7 of 7)	intron (NM_001101010, intron 7 of 7)	16202	NM_001101010	684538	Rn.202613	NM_001101010		Echdc3	-	enoyl CoA hydratase domain containing 3	protein-coding	NA
WT_3_PR_run.rep1_peak_826	chr10	59765006	59765439	+	260	NA	promoter-TSS (NM_001191647)	promoter-TSS (NM_001191647)	-106	NM_001033682	287479	Rn.19663	NM_001033682	ENSRNOG00000019458	Shpk	Carkl	sedoheptulokinase	protein-coding	NA
WT_3_PR_run.rep1_peak_2167	chr17	43024043	43024336	+	260	NA	Intergenic	Intergenic	-26772	NM_001191692	306941	Rn.40387	NM_001191692	ENSRNOG00000016576	Carmil1	Lrrc16|Lrrc16a	capping protein regulator and myosin 1 linker 1	protein-coding	NA
WT_3_PR_run.rep1_peak_4079	chr6	2629950	2630180	+	259	NA	Intergenic	Intergenic	61050	NM_001100671	298757	Rn.203081	NM_001100671	ENSRNOG00000006523	Atl2	Arl6ip2	atlastin GTPase 2	protein-coding	NA
WT_3_PR_run.rep1_peak_3932	chr5	149497856	149498276	+	254	NA	Intergenic	Intergenic	420654	NM_001006979	297894	Rn.15159	NM_001006979	ENSRNOG00000010932	Matn1	-	matrilin 1, cartilage matrix protein	protein-coding	NA
WT_3_PR_run.rep1_peak_1680	chr14	44732112	44732666	+	253	NA	intron (NM_001191679, intron 18 of 35)	intron (NM_001191679, intron 18 of 35)	34731	NM_001191679	305349	Rn.18220	NM_001191679	ENSRNOG00000002932	Wdr19	RGD1306997	WD repeat domain 19	protein-coding	NA
WT_3_PR_run.rep1_peak_3034	chr20	18757832	18758323	+	251	NA	Intergenic	(GTGTCACAG)n|Simple_repeat|Simple_repeat	-22528	NM_001108531	361832	Rn.214553	NM_001108531	ENSRNOG00000000614	Bicc1	-	BicC family RNA binding protein 1	protein-coding	NA
WT_3_PR_run.rep1_peak_2858	chr2	225310006	225310343	+	248	NA	promoter-TSS (NM_013057)	promoter-TSS (NM_013057)	-512	NM_013057	25584	Rn.9980	NM_013057	ENSRNOG00000011800	F3	-	coagulation factor III, tissue factor	protein-coding	NA
WT_3_PR_run.rep1_peak_1832	chr15	40391440	40391766	+	247	NA	Intergenic	Intergenic	154221	NM_139091	245922	Rn.11099	NM_139091	ENSRNOG00000012644	Nup58	Nup45|Nupl1|p58/p45	nucleoporin 58	protein-coding	NA
WT_3_PR_run.rep1_peak_1242	chr11	87675704	87676106	+	245	NA	Intergenic	RMER15|LTR|ERVL	-2061	NM_001107079	303792	Rn.23143	NM_001107079	ENSRNOG00000001878	Klhl22	RGD1306288	kelch-like family member 22	protein-coding	NA
WT_3_PR_run.rep1_peak_4492	chr7	75744308	75744546	+	245	NA	Intergenic	Intergenic	65426	NM_001126087	500855	Rn.224542	NM_001126087		Zfp706	Znf706	zinc finger protein 706	protein-coding	NA
WT_3_PR_run.rep1_peak_684	chr10	16591444	16591697	+	245	NA	Intergenic	B3|SINE|B2	-44419	NM_053651	114109	Rn.6179	NM_053651	ENSRNOG00000020747	Nkx2-5	Csx|Nkx2.5	NK2 homeobox 5	protein-coding	NA
WT_3_PR_run.rep1_peak_3612	chr4	120905647	120905955	+	243	NA	Intergenic	Intergenic	62302	NM_053534	85494	Rn.3566	NM_053534	ENSRNOG00000016665	Tpra1	Gpr175|Tpra40	transmembrane protein adipocyte associated 1	protein-coding	NA
WT_3_PR_run.rep1_peak_1948	chr16	18943919	18944289	+	242	NA	Intergenic	Intergenic	30841	NM_001100175	306327	Rn.162265	NM_001100175	ENSRNOG00000011912	Tmem38a	RGD1307901|Srp-27	transmembrane protein 38a	protein-coding	NA
WT_3_PR_run.rep1_peak_2408	chr19	10197604	10198031	+	242	NA	intron (NM_031809, intron 31 of 34)	MIRb|SINE|MIR	55321	NM_031809	83686	Rn.10733	NM_031809	ENSRNOG00000031773	Cngb1	Gm1959	cyclic nucleotide gated channel beta 1	protein-coding	NA
WT_3_PR_run.rep1_peak_2455	chr19	25772713	25773008	+	241	NA	Intergenic	Intergenic	2810	NM_001009541	494344	Rn.4298	NM_001009541		Ier2	-	immediate early response 2	protein-coding	NA
WT_3_PR_run.rep1_peak_4460	chr7	60556624	60556937	+	239	NA	Intergenic	Intergenic	-97570	NM_001108098	314855	Rn.23887	NM_001108098	ENSRNOG00000034134	Cpm	-	carboxypeptidase M	protein-coding	NA
WT_3_PR_run.rep1_peak_4063	chr5	171459001	171459757	+	235	NA	5' UTR (NM_001271085, exon 1 of 4)	5' UTR (NM_001271085, exon 1 of 4)	109	NM_001271085	687090	Rn.202609	NM_001110318	ENSRNOG00000046227	Tprg1l	mover	tumor protein p63 regulated 1-like	protein-coding	NA
WT_3_PR_run.rep1_peak_1435	chr13	25923305	25923569	+	235	NA	Intergenic	Intergenic	-42991	NM_001271042	304695	Rn.76723	NM_001034142	ENSRNOG00000002882	Zcchc2	Tnfrsf11a	zinc finger CCHC-type containing 2	protein-coding	NA
WT_3_PR_run.rep1_peak_526	chr1	240531864	240532177	+	235	NA	intron (NM_001191562, intron 10 of 25)	intron (NM_001191562, intron 10 of 25)	69769	NM_017272	29651	Rn.74044	NM_017272		Aldh1a7	Aldh1a4|Aldhpb	aldehyde dehydrogenase family 1, subfamily A7	protein-coding	NA
WT_3_PR_run.rep1_peak_2410	chr19	10481042	10481453	+	234	NA	Intergenic	B3A|SINE|B2	-20573	NM_152242	260326	Rn.1677	NM_152242	ENSRNOG00000014963	Adgrg1	Gpr56	adhesion G protein-coupled receptor G1	protein-coding	NA
WT_3_PR_run.rep1_peak_1038	chr10	107336710	107337031	+	234	NA	Intergenic	Intergenic	-12515	NM_001107069	303700	Rn.165326	NM_001107069	ENSRNOG00000028255	Usp36	-	ubiquitin specific peptidase 36	protein-coding	NA
WT_3_PR_run.rep1_peak_1149	chr11	60447096	60447474	+	234	NA	Intergenic	Intergenic	75556	NM_031518	24560	Rn.7085	NM_031518	ENSRNOG00000002141	Cd200	Cspmo2|MRCOX2|Mox2	Cd200 molecule	protein-coding	NA
WT_3_PR_run.rep1_peak_3378	chr3	162913360	162913584	+	233	NA	Intergenic	Intergenic	-40641	NM_001034927	311642	Rn.4228	NM_001034927	ENSRNOG00000006052	Sulf2	-	sulfatase 2	protein-coding	NA
WT_3_PR_run.rep1_peak_1625	chr14	10664514	10664899	+	232	NA	Intergenic	Intergenic	-28093	NM_001108353	360914	Rn.2649	NM_001108353	ENSRNOG00000002217	Plac8	-	placenta-specific 8	protein-coding	NA
WT_3_PR_run.rep1_peak_3904	chr5	142696590	142697050	+	232	NA	TTS (NM_001107979)	TTS (NM_001107979)	-5901	NM_001025698	313583	Rn.16732	NM_001025698	ENSRNOG00000007629	Sf3a3	LRRGT00093	splicing factor 3a, subunit 3	protein-coding	NA
WT_3_PR_run.rep1_peak_4679	chr7	141333281	141333518	+	231	NA	intron (NM_024154, intron 3 of 11)	intron (NM_024154, intron 3 of 11)	7078	NM_024154	79123	Rn.37385	NM_024154	ENSRNOG00000059765	Asic1	Accn2	acid sensing ion channel subunit 1	protein-coding	NA
WT_3_PR_run.rep1_peak_1120	chr11	35191394	35191810	+	229	NA	intron (NM_013192, intron 3 of 5)	intron (NM_013192, intron 3 of 5)	70760	NM_013192	25743	Rn.10185	NM_013192	ENSRNOG00000001658	Kcnj6	-	potassium voltage-gated channel subfamily J member 6	protein-coding	NA
WT_3_PR_run.rep1_peak_5244	chrX	111865213	111865454	+	227	NA	Intergenic	Intergenic	22573	NM_031345	83514	Rn.21970	NM_031345	ENSRNOG00000056135	Tsc22d3	Dsipi|Gilz	TSC22 domain family, member 3	protein-coding	NA
WT_3_PR_run.rep1_peak_381	chr1	193005735	193006068	+	227	NA	Intergenic	Charlie25|DNA|hAT-Charlie	-70529	NM_001107549	308971	Rn.6839	NM_001107549	ENSRNOG00000024737	Tnrc6a	Tnrc6	trinucleotide repeat containing 6a	protein-coding	NA
WT_3_PR_run.rep1_peak_1854	chr15	51873792	51874294	+	226	NA	intron (NM_001005762, intron 7 of 21)	intron (NM_001005762, intron 7 of 21)	16789	NM_001005762	282843	Rn.63481	NM_001005762	ENSRNOG00000008829	Sorbs3	Sh3d4	sorbin and SH3 domain containing 3	protein-coding	NA
WT_3_PR_run.rep1_peak_825	chr10	59743520	59744105	+	225	NA	promoter-TSS (NM_001105806)	promoter-TSS (NM_001105806)	249	NM_001025419	360564	Rn.34842	NM_001025419	ENSRNOG00000019357	Tax1bp3	-	Tax1 binding protein 3	protein-coding	NA
WT_3_PR_run.rep1_peak_1048	chr10	108505382	108505775	+	225	NA	Intergenic	RMER15|LTR|ERVL	-80383	NM_001100158	688288	Rn.202617	NM_001100158	ENSRNOG00000045791	Eif4a3	eIF4A-III	eukaryotic translation initiation factor 4A3	protein-coding	NA
WT_3_PR_run.rep1_peak_3158	chr3	9744996	9745409	+	224	NA	Intergenic	Intergenic	-6450	NM_021583	59103	Rn.7730	NM_021583	ENSRNOG00000006320	Ptges	Pges	prostaglandin E synthase	protein-coding	NA
WT_3_PR_run.rep1_peak_4701	chr7	143615495	143615786	+	224	NA	Intergenic	Intergenic	-11895	NM_199370	25626	Rn.11083	NM_199370	ENSRNOG00000009779	Krt8	CYKER|Krt2-8	keratin 8	protein-coding	NA
WT_3_PR_run.rep1_peak_2859	chr2	225310475	225310700	+	224	NA	promoter-TSS (NM_013057)	promoter-TSS (NM_013057)	-99	NM_013057	25584	Rn.9980	NM_013057	ENSRNOG00000011800	F3	-	coagulation factor III, tissue factor	protein-coding	NA
WT_3_PR_run.rep1_peak_807	chr10	56026775	56027027	+	222	NA	Intergenic	Intergenic	-17319	NM_001108829	363630	Rn.205533	NM_001108829	ENSRNOG00000037613	Kdm6b	Jmjd3	lysine demethylase 6B	protein-coding	NA
WT_3_PR_run.rep1_peak_4226	chr6	91457104	91457379	+	222	NA	promoter-TSS (NM_012876)	promoter-TSS (NM_012876)	329	NR_110377	102723236		NR_110377	ENSRNOG00000061096	Rn7sl1	-	RNA, 7SL, cytoplasmic 1	ncRNA	NA
WT_3_PR_run.rep1_peak_3743	chr5	9350419	9350758	+	222	NA	Intergenic	Intergenic	30573	NM_001109260	500393	Rn.18085	NM_001109260	ENSRNOG00000021663	RGD1561849	-	similar to RIKEN cDNA 3110035E14	protein-coding	NA
WT_3_PR_run.rep1_peak_246	chr1	127218648	127219023	+	222	NA	intron (NM_001191624, intron 5 of 32)	intron (NM_001191624, intron 5 of 32)	73137	NM_001191624	308703	Rn.223417	NM_001191624	ENSRNOG00000012730	Lrrk1	-	leucine-rich repeat kinase 1	protein-coding	NA
WT_3_PR_run.rep1_peak_913	chr10	83078174	83078438	+	221	NA	Intergenic	Intergenic	-2862	NM_172328	282829	Rn.91139	NM_172328	ENSRNOG00000004404	Tac4	Ppt-c	tachykinin 4 (hemokinin)	protein-coding	NA
WT_3_PR_run.rep1_peak_3948	chr5	151446066	151446283	+	221	NA	exon (NM_001107909, exon 22 of 29)	exon (NM_001107909, exon 22 of 29)	9710	NM_001107909	313022	Rn.106759	NM_001107909	ENSRNOG00000008936	Map3k6	-	mitogen-activated protein kinase kinase kinase 6	protein-coding	NA
WT_3_PR_run.rep1_peak_3999	chr5	156241303	156241643	+	221	NA	intron (NM_053596, intron 1 of 18)	intron (NM_053596, intron 1 of 18)	26004	NM_053596	94204	Rn.7000	NM_053596	ENSRNOG00000014241	Ece1	Ece	endothelin converting enzyme 1	protein-coding	NA
WT_3_PR_run.rep1_peak_479	chr1	221165884	221166136	+	217	NA	Intergenic	Intergenic	-36406	NM_001011938	293684	Rn.143751	NM_001011938	ENSRNOG00000023668	Scyl1	-	SCY1 like pseudokinase 1	protein-coding	NA
WT_3_PR_run.rep1_peak_3284	chr3	112789553	112789953	+	216	NA	promoter-TSS (NM_001107766)	promoter-TSS (NM_001107766)	-464	NM_001107766	311349	Rn.140880	NM_001107766	ENSRNOG00000011059	Ttbk2	-	tau tubulin kinase 2	protein-coding	NA
WT_3_PR_run.rep1_peak_588	chr1	266413682	266413961	+	215	NA	3' UTR (NM_001127484, exon 4 of 4)	3' UTR (NM_001127484, exon 4 of 4)	14323	NM_012753	25146	Rn.10172	NM_012753	ENSRNOG00000020035	Cyp17a1	Cyp17	cytochrome P450, family 17, subfamily a, polypeptide 1	protein-coding	NA
WT_3_PR_run.rep1_peak_3374	chr3	161928808	161929112	+	211	NA	intron (NM_019161, intron 1 of 11)	intron (NM_019161, intron 1 of 11)	41912	NM_019161	29182	Rn.108785	NM_019161		Cdh22	-	cadherin 22	protein-coding	NA
WT_3_PR_run.rep1_peak_3380	chr3	162952524	162952850	+	211	NA	Intergenic	Intergenic	-79856	NM_001034927	311642	Rn.4228	NM_001034927	ENSRNOG00000006052	Sulf2	-	sulfatase 2	protein-coding	NA
WT_3_PR_run.rep1_peak_3199	chr3	38539908	38540227	+	210	NA	Intergenic	Intergenic	201046	NM_001106480	295607	Rn.95204	NM_001106480	ENSRNOG00000004864	Prpf40a	Fnbp3	pre-mRNA processing factor 40 homolog A	protein-coding	NA
WT_3_PR_run.rep1_peak_987	chr10	93691394	93691814	+	210	NA	Intergenic	Intergenic	-11630	NM_001013973	303596	Rn.160625	NM_001013973	ENSRNOG00000007084	2018-03-10	MARCH-X|RGD1311692|Rnf190	membrane associated ring-CH-type finger 10	protein-coding	NA
WT_3_PR_run.rep1_peak_4735	chr8	22778867	22779390	+	209	NA	Intergenic	Intergenic	28703	NM_175762	300438	Rn.10483	NM_175762	ENSRNOG00000009946	Ldlr	LDLRA	low density lipoprotein receptor	protein-coding	NA
WT_3_PR_run.rep1_peak_4633	chr7	126136480	126136785	+	208	NA	intron (NM_001127547, intron 14 of 16)	intron (NM_001127547, intron 14 of 16)	39839	NM_001127547	315191	Rn.9375	NM_001127547	ENSRNOG00000014137	Fbln1	-	fibulin 1	protein-coding	NA
WT_3_PR_run.rep1_peak_3853	chr5	127633381	127633880	+	208	NA	Intergenic	Intergenic	62516	NM_001108973	366432	Rn.225093	NM_001108973	ENSRNOG00000011644	Slc1a7	-	solute carrier family 1 member 7	protein-coding	NA
WT_3_PR_run.rep1_peak_3903	chr5	142612582	142613001	+	200	NA	Intergenic	Intergenic	-30808	NM_138838	192110	Rn.82720	NM_138838		Pou3f1	Oct-6|Otf6|Scip|Testes-1|Tst-1	POU class 3 homeobox 1	protein-coding	NA
WT_3_PR_run.rep1_peak_3959	chr5	152289154	152289420	+	200	NA	Intergenic	Intergenic	35182	NM_053983	117054	Rn.34155	NM_053983	ENSRNOG00000015403	Cd52	B7	CD52 molecule	protein-coding	NA
WT_3_PR_run.rep1_peak_4717	chr8	12822901	12823097	+	200	NA	promoter-TSS (NM_001108125)	promoter-TSS (NM_001108125)	-156	NM_001108125	315427	Rn.136987	NM_001108125	ENSRNOG00000008173	Sesn3	-	sestrin 3	protein-coding	NA
WT_3_PR_run.rep1_peak_3195	chr3	36659062	36659435	+	200	NA	intron (NM_001007641, intron 2 of 4)	intron (NM_001007641, intron 2 of 4)	1479	NM_001007641	295588	Rn.25153	NM_001007641	ENSRNOG00000004624	Rnd3	Arhe|RHOE	Rho family GTPase 3	protein-coding	NA
WT_3_PR_run.rep1_peak_4271	chr6	105521101	105521350	+	199	NA	Intergenic	Intergenic	-2477	NM_001100872	500690	Rn.18840	NM_001100872	ENSRNOG00000007271	Map3k9	RGD1562149	mitogen-activated protein kinase kinase kinase 9	protein-coding	NA
WT_3_PR_run.rep1_peak_3026	chr20	14105915	14106262	+	199	NA	Intergenic	Intergenic	4652	NR_106668	100314145		NR_106668	ENSRNOG00000059368	Mir327	rno-mir-327	microRNA 327	ncRNA	NA
WT_3_PR_run.rep1_peak_4444	chr7	41474913	41475217	+	199	NA	promoter-TSS (NM_053883)	promoter-TSS (NM_053883)	-98	NM_053883	116663	Rn.4313	NM_053883	ENSRNOG00000023896	Dusp6	Mkp3	dual specificity phosphatase 6	protein-coding	NA
WT_3_PR_run.rep1_peak_202	chr1	94445152	94445571	+	199	NA	Intergenic	CpG	-41150	NM_001107507	308537	Rn.106288	NM_001107507	ENSRNOG00000014463	Uri1	RGD1310358	URI1, prefoldin-like chaperone	protein-coding	NA
WT_3_PR_run.rep1_peak_827	chr10	61179451	61179685	+	199	NA	3' UTR (NM_001107019, exon 15 of 15)	3' UTR (NM_001107019, exon 15 of 15)	19443	NM_001000714	404963	Rn.142071	NM_001000714		Olr1520	-	olfactory receptor 1520	protein-coding	NA
WT_3_PR_run.rep1_peak_2692	chr2	114438887	114439184	+	199	NA	intron (NM_012879, intron 8 of 10)	intron (NM_012879, intron 8 of 10)	25449	NM_012879	25351	Rn.89295	NM_012879	ENSRNOG00000011875	Slc2a2	GTT2|Glut2	solute carrier family 2 member 2	protein-coding	NA
WT_3_PR_run.rep1_peak_2823	chr2	204881479	204881876	+	199	NA	Intergenic	Intergenic	-4525	NM_001277055	310738	Rn.22168	NM_001277055	ENSRNOG00000016571	Ngf	Ngfb|beta-NGF	nerve growth factor	protein-coding	NA
WT_3_PR_run.rep1_peak_4224	chr6	86821594	86821830	+	198	NA	intron (NM_001106736, intron 1 of 6)	intron (NM_001106736, intron 1 of 6)	403	NM_001106736	299104	Rn.1464	NM_001106736	ENSRNOG00000004629	Fkbp3	-	FK506 binding protein 3	protein-coding	NA
WT_3_PR_run.rep1_peak_2501	chr19	41578422	41578743	+	198	NA	Intergenic	CpG	-8230	NM_001107428	307839	Rn.6474	NM_001107428	ENSRNOG00000016971	Zfp612	Zfp23|Znf23	zinc finger protein 612	protein-coding	NA
WT_3_PR_run.rep1_peak_5126	chr9	80204394	80204634	+	197	NA	Intergenic	Intergenic	-37701	NM_012817	25285	Rn.1593	NM_012817	ENSRNOG00000017206	Igfbp5	IGF-BP5	insulin-like growth factor binding protein 5	protein-coding	NA
WT_3_PR_run.rep1_peak_779	chr10	52350894	52351189	+	196	NA	Intergenic	Intergenic	16829	NM_001012008	303226	Rn.93963	NM_001012008	ENSRNOG00000003981	Zfp18	Zfp535|Zkscan6|Znf18	zinc finger protein 18	protein-coding	NA
WT_3_PR_run.rep1_peak_1398	chr12	43879539	43879924	+	194	NA	Intergenic	CpG	61067	NM_001109066	498188	Rn.146520	NM_001109066	ENSRNOG00000001123	RGD1562310	-	similar to hypothetical protein FLJ21415	protein-coding	NA
WT_3_PR_run.rep1_peak_4379	chr7	11677701	11678030	+	194	NA	TTS (NM_001305235)	TTS (NM_001305235)	525	NM_145781	252928	Rn.2109	NM_145781	ENSRNOG00000019682	Timm13	-	translocase of inner mitochondrial membrane 13	protein-coding	NA
WT_3_PR_run.rep1_peak_558	chr1	256717166	256717472	+	194	NA	intron (NM_001191636, intron 1 of 53)	intron (NM_001191636, intron 1 of 53)	17400	NM_001191636	309499	Rn.73651	NM_001191636	ENSRNOG00000016117	Myof	Fer1l3|RGD1564216	myoferlin	protein-coding	NA
WT_3_PR_run.rep1_peak_2990	chr20	7161624	7162082	+	193	NA	intron (NM_001024243, intron 2 of 4)	B3A|SINE|B2	-19640	NM_001106377	294291	Rn.12781	NM_001106377	ENSRNOG00000054374	RGD1564450	-	RGD1564450	protein-coding	NA
WT_3_PR_run.rep1_peak_1498	chr13	70523151	70523456	+	193	NA	intron (NM_001048042, intron 4 of 10)	intron (NM_001048042, intron 4 of 10)	102949	NM_001100640	192362	Rn.9278	NM_001100640	ENSRNOG00000002667	Lamc2	-	laminin subunit gamma 2	protein-coding	NA
WT_3_PR_run.rep1_peak_3490	chr4	56714460	56714791	+	192	NA	intron (NM_001191862, intron 1 of 47)	intron (NM_001191862, intron 1 of 47)	3539	NM_001191862	362332	Rn.22352	NM_001191862	ENSRNOG00000007281	Flnc	ABP-L|FLN-C	filamin C	protein-coding	NA
WT_3_PR_run.rep1_peak_4469	chr7	65174534	65174779	+	191	NA	intron (NM_032070, intron 3 of 4)	intron (NM_032070, intron 3 of 4)	100752	NM_032070	84017	Rn.29981	NM_032070	ENSRNOG00000042460	Hmga2	Hmgic	high mobility group AT-hook 2	protein-coding	NA
WT_3_PR_run.rep1_peak_3043	chr20	22122865	22123455	+	190	NA	Intergenic	Intergenic	63000	NM_001025145	499425	Rn.24356	NM_001025145	ENSRNOG00000000638	Zfp365	Znf365	zinc finger protein 365	protein-coding	NA
WT_3_PR_run.rep1_peak_2461	chr19	26100472	26101123	+	190	NA	Intergenic	Intergenic	-6041	NM_021836	24517	Rn.15806	NM_021836	ENSRNOG00000042838	Junb	-	JunB proto-oncogene, AP-1 transcription factor subunit	protein-coding	NA
WT_3_PR_run.rep1_peak_1805	chr15	27841490	27841782	+	188	NA	TTS (NM_001100510)	TTS (NM_001100510)	8230	NM_001100510	290028	Rn.27608	NM_001100510	ENSRNOG00000009333	Osgep	-	O-sialoglycoprotein endopeptidase	protein-coding	NA
WT_3_PR_run.rep1_peak_4622	chr7	124192533	124192832	+	188	NA	intron (NM_001044273, intron 1 of 23)	intron (NM_001044273, intron 1 of 23)	5581	NM_001044273	503165	Rn.161999	NM_001044273	ENSRNOG00000046472	Arfgap3	-	ADP-ribosylation factor GTPase activating protein 3	protein-coding	NA
WT_3_PR_run.rep1_peak_3995	chr5	155870085	155870364	+	188	NA	Intergenic	Intergenic	-65330	NM_198785	362636	Rn.100022	NM_198785	ENSRNOG00000013602	Usp48	Usp31|synUSP	ubiquitin specific peptidase 48	protein-coding	NA
WT_3_PR_run.rep1_peak_4952	chr8	122942589	122943108	+	188	NA	Intergenic	Intergenic	-37935	NM_198754	301045	Rn.103184	NM_198754	ENSRNOG00000011201	Cmtm8	Cklfsf8	CKLF-like MARVEL transmembrane domain containing 8	protein-coding	NA
WT_3_PR_run.rep1_peak_1275	chr12	9727451	9727781	+	188	NA	promoter-TSS (NM_001037787)	promoter-TSS (NM_001037787)	-200	NM_001037787	360762	Rn.6228	NM_001037787	ENSRNOG00000000954	Polr1d	Rpo1-3	RNA polymerase I subunit D	protein-coding	NA
WT_3_PR_run.rep1_peak_4497	chr7	76019266	76019559	+	188	NA	Intergenic	Intergenic	-40039	NM_001134527	299979	Rn.99340	NM_001134527	ENSRNOG00000007000	Grhl2	RGD1561191	grainyhead-like transcription factor 2	protein-coding	NA
WT_3_PR_run.rep1_peak_3252	chr3	92453822	92454152	+	188	NA	intron (NM_001107755, intron 3 of 6)	intron (NM_001107755, intron 3 of 6)	50338	NM_001107755	311252	Rn.230588	NM_001107755	ENSRNOG00000005348	Pamr1	RGD1308745|Ramp	peptidase domain containing associated with muscle regeneration 1	protein-coding	NA
WT_3_PR_run.rep1_peak_908	chr10	82844603	82844945	+	187	NA	intron (NM_030872, intron 2 of 10)	intron (NM_030872, intron 2 of 10)	7984	NM_030872	81530	Rn.88597	NM_030872	ENSRNOG00000004172	Pdk2	-	pyruvate dehydrogenase kinase 2	protein-coding	NA
WT_3_PR_run.rep1_peak_647	chr10	10999608	10999937	+	186	NA	intron (NM_001277073, intron 1 of 5)	intron (NM_001277073, intron 1 of 5)	6180	NM_024387	79239	Rn.10241	NM_024387	ENSRNOG00000003773	Hmox2	Ho-2	heme oxygenase 2	protein-coding	NA
WT_3_PR_run.rep1_peak_4710	chr8	5871154	5871397	+	186	NA	intron (NM_001106800, intron 8 of 9)	intron (NM_001106800, intron 8 of 9)	-21978	NM_012864	25335	Rn.10282	NM_012864	ENSRNOG00000010507	Mmp7	MPMM	matrix metallopeptidase 7	protein-coding	NA
WT_3_PR_run.rep1_peak_4181	chr6	44443308	44443744	+	186	NA	Intergenic	Intergenic	-81618	NM_013060	25587	Rn.3272	NM_013060	ENSRNOG00000007237	Id2	Ac2-300	inhibitor of DNA binding 2, HLH protein	protein-coding	NA
WT_3_PR_run.rep1_peak_808	chr10	56027208	56027425	+	186	NA	Intergenic	Intergenic	-17734	NM_001108829	363630	Rn.205533	NM_001108829	ENSRNOG00000037613	Kdm6b	Jmjd3	lysine demethylase 6B	protein-coding	NA
WT_3_PR_run.rep1_peak_1847	chr15	46254191	46254647	+	186	NA	Intergenic	Intergenic	18009	NM_001037529	641652	Rn.215869	NM_001037529	ENSRNOG00000038757	Defb44	-	defensin beta 44	protein-coding	NA
WT_3_PR_run.rep1_peak_4393	chr7	12424223	12424560	+	184	NA	Intergenic	CpG-14949	-1840	NM_001191577	314623	Rn.45925	NM_001191577	ENSRNOG00000015434	Midn	-	midnolin	protein-coding	NA
WT_3_PR_run.rep1_peak_4085	chr6	6486023	6486478	+	184	NA	Intergenic	CpG	58593	NM_001108007	313860	Rn.27	NM_001108007	ENSRNOG00000004205	Pkdcc	RGD1311939|Sgk493	protein kinase domain containing, cytoplasmic	protein-coding	NA
WT_3_PR_run.rep1_peak_1474	chr13	50822380	50822799	+	183	NA	Intergenic	Intergenic	-52297	NM_080698	64507	Rn.8778	NM_080698	ENSRNOG00000003183	Fmod	-	fibromodulin	protein-coding	NA
WT_3_PR_run.rep1_peak_4021	chr5	160375937	160376146	+	183	NA	intron (NM_012553, intron 7 of 7)	intron (NM_012553, intron 7 of 7)	7741	NM_012553	24332	Rn.10272	NM_012553	ENSRNOG00000013628	Cela2a	ELAII|Ela2|Ela2a|Elaii1	chymotrypsin-like elastase family, member 2A	protein-coding	NA
WT_3_PR_run.rep1_peak_1905	chr15	106640476	106640818	+	183	NA	intron (NM_001127494, intron 7 of 12)	intron (NM_001127494, intron 7 of 12)	81392	NM_001127494	361092	Rn.105397	NM_001127494	ENSRNOG00000011511	Stk24	MST-3|Mst3b|RGD1561742	serine/threonine kinase 24	protein-coding	NA
WT_3_PR_run.rep1_peak_146	chr1	82120033	82120301	+	183	NA	intron (NM_001170335, intron 1 of 3)	CpG	735	NM_001170335	292721	Rn.9093	NM_001170335	ENSRNOG00000020426	Erf	-	Ets2 repressor factor	protein-coding	NA
WT_3_PR_run.rep1_peak_2536	chr19	53767383	53767675	+	183	NA	Intergenic	Intergenic	43707	NM_001107436	307907	Rn.199301	NM_001107436	ENSRNOG00000017431	RGD1304884	Kiaa0513	similar to RIKEN cDNA 6430548M08	protein-coding	NA
WT_3_PR_run.rep1_peak_2122	chr17	21677205	21677554	+	183	NA	promoter-TSS (NM_001001511)	promoter-TSS (NM_001001511)	98	NM_001001511	306860	Rn.8807	NM_001001511	ENSRNOG00000023778	Gcnt2	Ignt	glucosaminyl (N-acetyl) transferase 2, I-branching enzyme	protein-coding	NA
WT_3_PR_run.rep1_peak_3917	chr5	146787330	146787515	+	183	NA	Intergenic	CpG	7941	NM_001108682	362604	Rn.225148	NM_001108682	ENSRNOG00000042455	Tlr12	RGD1559145	toll-like receptor 12	protein-coding	NA
WT_3_PR_run.rep1_peak_268	chr1	141065984	141066328	+	182	NA	intron (NM_001106275, intron 5 of 10)	intron (NM_001106275, intron 5 of 10)	45219	NM_001106274	293049	Rn.41007	NM_001106274	ENSRNOG00000016897	Rlbp1	-	retinaldehyde binding protein 1	protein-coding	NA
WT_3_PR_run.rep1_peak_4634	chr7	126232847	126233044	+	182	NA	intron (NM_133313, intron 1 of 11)	intron (NM_133313, intron 1 of 11)	4529	NM_133313	170821	Rn.6524	NM_133313	ENSRNOG00000014637	Atxn10	Sca10	ataxin 10	protein-coding	NA
WT_3_PR_run.rep1_peak_2175	chr17	43808484	43808733	+	180	NA	promoter-TSS (NM_022647)	promoter-TSS (NM_022647)	-65	NM_022647	64647	Rn.112590	NM_022647		Hist1h2bl	H2b	histone cluster 1, H2bl	protein-coding	NA
WT_3_PR_run.rep1_peak_4234	chr6	92646987	92647356	+	180	NA	Intergenic	Intergenic	-3437	NM_022268	64035	Rn.21399	NM_022268	ENSRNOG00000006388	Pygl	-	glycogen phosphorylase L	protein-coding	NA
WT_3_PR_run.rep1_peak_1302	chr12	17358266	17358665	+	180	NA	intron (NM_001109062, intron 1 of 1)	CpG	152	NM_001109062	498153	Rn.224807	NM_001109062	ENSRNOG00000001288	Gpr146	RGD1560731	G protein-coupled receptor 146	protein-coding	NA
WT_3_PR_run.rep1_peak_876	chr10	74070840	74071166	+	179	NA	promoter-TSS (NM_019299)	promoter-TSS (NM_019299)	-737	NM_019299	54241	Rn.3589	NM_019299	ENSRNOG00000004291	Cltc	-	clathrin heavy chain	protein-coding	NA
WT_3_PR_run.rep1_peak_3742	chr5	9279375	9279789	+	179	NA	promoter-TSS (NM_001106632)	promoter-TSS (NM_001106632)	-283	NM_001106632	297783	Rn.218701	NM_001106632	ENSRNOG00000021669	Mybl1	-	myeloblastosis oncogene-like 1	protein-coding	NA
WT_3_PR_run.rep1_peak_3241	chr3	72513477	72513734	+	179	NA	Intergenic	Intergenic	-26933	NM_031349	83518	Rn.7965	NM_031349	ENSRNOG00000009227	Aplnr	Agtrl1|Apj	apelin receptor	protein-coding	NA
WT_3_PR_run.rep1_peak_4479	chr7	72689128	72689384	+	179	NA	Intergenic	L1_Rat3|LINE|L1	-83184	NM_133398	170910	Rn.6864	NM_133398	ENSRNOG00000006870	Mtdh	Lyric	metadherin	protein-coding	NA
WT_3_PR_run.rep1_peak_4227	chr6	91679982	91680328	+	178	NA	TTS (NR_110377).2	TTS (NR_110377).2	369	NR_110377	102723236		NR_110377	ENSRNOG00000061096	Rn7sl1	-	RNA, 7SL, cytoplasmic 1	ncRNA	NA
WT_3_PR_run.rep1_peak_4380	chr7	11701700	11702096	+	177	NA	Intergenic	Intergenic	-2462	NM_001047100	314636	Rn.123548	NM_001047100	ENSRNOG00000032429	Tmprss9	-	transmembrane protease, serine 9	protein-coding	NA
WT_3_PR_run.rep1_peak_4328	chr6	135987449	135988000	+	177	NA	Intergenic	Intergenic	-15334	NM_001329879	108348073	Rn.40123	NM_001329879	ENSRNOG00000010218	Eif5	-	eukaryotic translation initiation factor 5	protein-coding	NA
WT_3_PR_run.rep1_peak_5001	chr9	10300560	10300941	+	177	NA	Intergenic	CpG	-4720	NM_053399	84423	Rn.21952	NM_053399	ENSRNOG00000048651	Nrtn	-	neurturin	protein-coding	NA
WT_3_PR_run.rep1_peak_2391	chr18	79372660	79373173	+	177	NA	intron (NM_001025289, intron 3 of 3)	intron (NM_001025289, intron 3 of 3)	-33465	NM_001025293	24547	Rn.63285	NM_017026	ENSRNOG00000016516	Mbp	Mbps	myelin basic protein	protein-coding	NA
WT_3_PR_run.rep1_peak_4815	chr8	65914010	65914442	+	177	NA	Intergenic	Intergenic	-18557	NR_144437	691000	Rn.120531	NR_144437		LOC691000	-	hypothetical protein LOC691000	ncRNA	NA
WT_3_PR_run.rep1_peak_4916	chr8	115140053	115140369	+	177	NA	promoter-TSS (NM_001005383)	promoter-TSS (NM_001005383)	-732	NM_001005383	300981	Rn.3679	NM_001005383	ENSRNOG00000011189	Acy1	Acy1a|Acy1b	aminoacylase 1	protein-coding	NA
WT_3_PR_run.rep1_peak_3521	chr4	76980110	76980398	+	177	NA	Intergenic	Intergenic	-231560	NM_001108627	362356	Rn.68078	NM_001108627	ENSRNOG00000005310	Cul1	-	cullin 1	protein-coding	NA
WT_3_PR_run.rep1_peak_320	chr1	164554028	164554266	+	177	NA	intron (NM_012910, intron 3 of 15)	intron (NM_012910, intron 3 of 15)	35746	NR_031773	100313971		NR_031773	ENSRNOG00000035506	Mir326	rno-mir-326	microRNA 326	ncRNA	NA
WT_3_PR_run.rep1_peak_3896	chr5	139328371	139328662	+	177	NA	Intergenic	Intergenic	-51221	NM_001109669	362581	Rn.7761	NM_001109669	ENSRNOG00000032183	Scmh1	-	sex comb on midleg homolog 1 (Drosophila)	protein-coding	NA
WT_3_PR_run.rep1_peak_3353	chr3	153460341	153460621	+	177	NA	intron (NM_031577, intron 1 of 4)	B3|SINE|B2	7740	NM_031577	29446	Rn.10693	NM_031577	ENSRNOG00000007782	Ghrh	GHRF	growth hormone releasing hormone	protein-coding	NA
WT_3_PR_run.rep1_peak_1349	chr12	30828476	30828735	+	177	NA	Intergenic	Intergenic	-17641	NM_001034924	304431	Rn.12338	NM_001034924	ENSRNOG00000000931	Sfswap	Sfrs8|Srsf8	splicing factor SWAP homolog	protein-coding	NA
WT_3_PR_run.rep1_peak_4308	chr6	127669075	127669336	+	176	NA	intron (NM_001106754, intron 2 of 4)	L1M4|LINE|L1	10746	NM_001106754	299274	Rn.218524	NM_001106754	ENSRNOG00000042391	Serpina9	-	serpin family A member 9	protein-coding	NA
WT_3_PR_run.rep1_peak_1450	chr13	36118034	36118296	+	174	NA	Intergenic	Intergenic	-17052	NM_139095	245953	Rn.92180	NM_139095	ENSRNOG00000047714	Tmem37	Pr|Pr1	transmembrane protein 37	protein-coding	NA
WT_3_PR_run.rep1_peak_1611	chr14	2839247	2839680	+	174	NA	intron (NM_001170456, intron 1 of 4)	intron (NM_001170456, intron 1 of 4)	27934	NM_031099	81763	Rn.92980	NM_031099	ENSRNOG00000023529	Rpl5	-	ribosomal protein L5	protein-coding	NA
WT_3_PR_run.rep1_peak_4304	chr6	126100157	126100376	+	174	NA	intron (NM_001108051, intron 2 of 13)	intron (NM_001108051, intron 2 of 13)	-70454	NM_001108052	314397	Rn.37826	NM_001108052	ENSRNOG00000007062	Rin3	-	Ras and Rab interactor 3	protein-coding	NA
WT_3_PR_run.rep1_peak_641	chr10	10640681	10640990	+	174	NA	Intergenic	Intergenic	-3737	NM_001106976	302934	Rn.25259	NM_001106976	ENSRNOG00000002930	Ppl	-	periplakin	protein-coding	NA
WT_3_PR_run.rep1_peak_5154	chr9	95909647	95909902	+	174	NA	Intergenic	Intergenic	-122682	NM_001306054	103693239		NM_001306054		Arl4c	Arl4c-ps1	ADP-ribosylation factor like GTPase 4C	protein-coding	NA
WT_3_PR_run.rep1_peak_508	chr1	229639520	229639879	+	174	NA	promoter-TSS (NM_001169120)	promoter-TSS (NM_001169120)	-512	NM_001169120	246282	Rn.1772	NM_001169120	ENSRNOG00000012524	Zfp91	-	zinc finger protein 91	protein-coding	NA
WT_3_PR_run.rep1_peak_977	chr10	91244315	91244578	+	172	NA	Intergenic	MLTR11A|LTR|ERVK	-9642	NM_001105846	287746	Rn.45477	NM_001105846	ENSRNOG00000003207	Fmnl1	-	formin-like 1	protein-coding	NA
WT_3_PR_run.rep1_peak_3878	chr5	135513563	135513955	+	172	NA	Intergenic	Intergenic	-15066	NM_031000	78959	Rn.835	NM_031000	ENSRNOG00000016727	Akr1a1	Akr1a4	aldo-keto reductase family 1 member A1	protein-coding	NA
WT_3_PR_run.rep1_peak_3095	chr20	48388605	48388818	+	172	NA	Intergenic	Intergenic	53171	NM_012752	25145	Rn.6007	NM_012752	ENSRNOG00000000321	Cd24	Cd24a	CD24 molecule	protein-coding	NA
WT_3_PR_run.rep1_peak_4684	chr7	141440628	141440887	+	172	NA	intron (NM_001191615, intron 8 of 9)	intron (NM_001191615, intron 8 of 9)	-16414	NM_001108993	366984	Rn.52275	NM_001108993	ENSRNOG00000052990	Cers5	Lass5	ceramide synthase 5	protein-coding	NA
WT_3_PR_run.rep1_peak_2424	chr19	14508796	14509185	+	172	NA	intron (NM_012580, intron 1 of 4)	intron (NM_012580, intron 1 of 4)	356	NM_012580	24451	Rn.3160	NM_012580	ENSRNOG00000014117	Hmox1	HEOXG|Heox|Hmox|Ho-1|Ho1|hsp32	heme oxygenase 1	protein-coding	NA
WT_3_PR_run.rep1_peak_956	chr10	88211669	88211872	+	171	NA	Intergenic	Intergenic	-15685	NM_001105837	287703	Rn.137199	NM_001105837	ENSRNOG00000033765	Eif1	Sui1-rs1	eukaryotic translation initiation factor 1	protein-coding	NA
WT_3_PR_run.rep1_peak_2856	chr2	225217679	225218047	+	170	NA	Intergenic	Intergenic	-92823	NM_013057	25584	Rn.9980	NM_013057	ENSRNOG00000011800	F3	-	coagulation factor III, tissue factor	protein-coding	NA
WT_3_PR_run.rep1_peak_3931	chr5	148675141	148675529	+	170	NA	Intergenic	MLT1K|LTR|ERVL-MaLR	97837	NM_001134556	313056	Rn.15351	NM_001134556	ENSRNOG00000012219	Snrnp40	RGD1309198	small nuclear ribonucleoprotein U5 subunit 40	protein-coding	NA
WT_3_PR_run.rep1_peak_3427	chr3	175628706	175628999	+	170	NA	promoter-TSS (NM_031111)	promoter-TSS (NM_031111)	-324	NM_031111	81775	Rn.4153	NM_031111	ENSRNOG00000060449	Rps21	-	ribosomal protein S21	protein-coding	NA
WT_3_PR_run.rep1_peak_1126	chr11	36501952	36502219	+	170	NA	intron (NM_199373, intron 1 of 4)	intron (NM_199373, intron 1 of 4)	4572	NM_199373	288233	Rn.103351	NM_199373	ENSRNOG00000001629	Wrb	-	tryptophan rich basic protein	protein-coding	NA
WT_3_PR_run.rep1_peak_1743	chr14	100133799	100134182	+	170	NA	Intergenic	Intergenic	-1281	NM_001108863	364205	Rn.218616	NM_001108863	ENSRNOG00000023026	Fbxo48	RGD1309073	F-box protein 48	protein-coding	NA
WT_3_PR_run.rep1_peak_4377	chr7	11649490	11649871	+	170	NA	Intergenic	CpG	-1368	NM_001008321	299626	Rn.35886	NM_001008321	ENSRNOG00000019822	Gadd45b	-	growth arrest and DNA-damage-inducible, beta	protein-coding	NA
WT_3_PR_run.rep1_peak_644	chr10	10664861	10665240	+	170	NA	intron (NM_001106976, intron 2 of 21)	MER53|DNA|hAT	20478	NM_001106976	302934	Rn.25259	NM_001106976	ENSRNOG00000002930	Ppl	-	periplakin	protein-coding	NA
WT_3_PR_run.rep1_peak_4169	chr6	43493672	43494325	+	169	NA	promoter-TSS (NM_013053)	promoter-TSS (NM_013053)	-182	NM_013053	25577	Rn.2502	NM_013053	ENSRNOG00000051650	Ywhaq	14-3-3t	tyrosine 3-monooxygenase/tryptophan 5-monooxygenase activation protein, theta	protein-coding	NA
WT_3_PR_run.rep1_peak_1773	chr15	4476589	4476870	+	168	NA	intron (NM_001109520, intron 1 of 4)	intron (NM_001109520, intron 1 of 4)	1678	NM_001109520	688996	Rn.150710	NM_001109520	ENSRNOG00000006422	Kcnk16	-	potassium two pore domain channel subfamily K member 16	protein-coding	NA
WT_3_PR_run.rep1_peak_2068	chr17	9550100	9550331	+	168	NA	3' UTR (NM_001031661, exon 6 of 6)	3' UTR (NM_001031661, exon 6 of 6)	8409	NM_001031661	364675	Rn.41210	NM_001031661	ENSRNOG00000021886	B4galt7	-	beta-1,4-galactosyltransferase 7	protein-coding	NA
WT_3_PR_run.rep1_peak_466	chr1	219259434	219259683	+	168	NA	promoter-TSS (NM_001006972)	promoter-TSS (NM_001006972)	-230	NM_001006972	293655	Rn.3159	NM_001006972	ENSRNOG00000018117	Ndufv1	-	NADH:ubiquinone oxidoreductase core subunit V1	protein-coding	NA
WT_3_PR_run.rep1_peak_4750	chr8	44988737	44989516	+	168	NA	promoter-TSS (NM_024351).3	promoter-TSS (NM_024351).3	-275	NM_024351	24468	Rn.120392	NM_024351	ENSRNOG00000034066	Hspa8	Hsc70	heat shock protein family A (Hsp70) member 8	protein-coding	NA
WT_3_PR_run.rep1_peak_1436	chr13	25970293	25970503	+	168	NA	intron (NM_001271042, intron 1 of 7)	intron (NM_001271042, intron 1 of 7)	3970	NM_001122677	304695	Rn.76723	NM_001034142	ENSRNOG00000002882	Zcchc2	Tnfrsf11a	zinc finger CCHC-type containing 2	protein-coding	NA
WT_3_PR_run.rep1_peak_2418	chr19	11118823	11119216	+	167	NA	intron (NM_019345, intron 21 of 27)	intron (NM_019345, intron 21 of 27)	25622	NM_019345	54300	Rn.10467	NM_019345	ENSRNOG00000057072	Slc12a3	NCC|TSC	solute carrier family 12 member 3	protein-coding	NA
WT_3_PR_run.rep1_peak_2045	chr16	83382788	83383088	+	167	NA	TTS (NM_001109535)	TTS (NM_001109535)	24822	NM_001109535	689377	Rn.140755	NM_001109535	ENSRNOG00000023991	Rab20	-	RAB20, member RAS oncogene family	protein-coding	NA
WT_3_PR_run.rep1_peak_3843	chr5	125595801	125596069	+	167	NA	Intergenic	Intergenic	-300790	NM_001271206	313427	Rn.74199	NM_001271206	ENSRNOG00000005802	Usp24	-	ubiquitin specific peptidase 24	protein-coding	NA
WT_3_PR_run.rep1_peak_2659	chr2	61072839	61073101	+	167	NA	intron (NM_001106420, intron 2 of 23)	intron (NM_001106420, intron 2 of 23)	33898	NM_001106420	294809		NM_001106420	ENSRNOG00000018865	Adamts12	-	ADAM metallopeptidase with thrombospondin type 1 motif, 12	protein-coding	NA
WT_3_PR_run.rep1_peak_3744	chr5	12203290	12203463	+	167	NA	Intergenic	CpG	-31367	NM_001257345	366300	Rn.203101	NM_001257345	ENSRNOG00000005730	Pcmtd1	RGD1307986	protein-L-isoaspartate (D-aspartate) O-methyltransferase domain containing 1	protein-coding	NA
WT_3_PR_run.rep1_peak_2335	chr18	48206195	48206581	+	166	NA	intron (NM_001008364, intron 1 of 6)	intron (NM_001008364, intron 1 of 6)	4660	NM_001008364	361328	Rn.204247	NM_001008364	ENSRNOG00000017488	Snx24	-	sorting nexin 24	protein-coding	NA
WT_3_PR_run.rep1_peak_3975	chr5	154065664	154066032	+	166	NA	Intergenic	Intergenic	-12245	NM_001191869	362629	Rn.95852	NM_001191869	ENSRNOG00000027976	Il22ra1	RGD1559655	interleukin 22 receptor subunit alpha 1	protein-coding	NA
WT_3_PR_run.rep1_peak_2320	chr18	31680905	31681452	+	166	NA	Intergenic	Intergenic	106357	NM_001013059	291609	Rn.59254	NM_001013059	ENSRNOG00000013562	Ndfip1	-	Nedd4 family interacting protein 1	protein-coding	NA
WT_3_PR_run.rep1_peak_3664	chr4	150217896	150218172	+	166	NA	intron (NM_001110099, intron 12 of 18)	intron (NM_001110099, intron 12 of 18)	26346	NM_001110099	24716	Rn.93200	NM_012643	ENSRNOG00000014751	Ret	-	ret proto-oncogene	protein-coding	NA
WT_3_PR_run.rep1_peak_3063	chr20	28997645	28997886	+	166	NA	Intergenic	Intergenic	32140	NM_001001507	294559	Rn.109174	NM_001001507	ENSRNOG00000046365	Oit3	Lzp	oncoprotein induced transcript 3	protein-coding	NA
WT_3_PR_run.rep1_peak_785	chr10	55452379	55452760	+	166	NA	Intergenic	Intergenic	-7849	NM_133320	170845	Rn.2947	NM_133320	ENSRNOG00000004139	Ndel1	NUDE2|Nudel	nudE neurodevelopment protein 1-like 1	protein-coding	NA
WT_3_PR_run.rep1_peak_557	chr1	256705967	256706279	+	166	NA	intron (NM_001191636, intron 3 of 53)	intron (NM_001191636, intron 3 of 53)	28596	NM_001191636	309499	Rn.73651	NM_001191636	ENSRNOG00000016117	Myof	Fer1l3|RGD1564216	myoferlin	protein-coding	NA
WT_3_PR_run.rep1_peak_3459	chr4	25914783	25915187	+	166	NA	intron (NM_001108617, intron 2 of 12)	intron (NM_001108617, intron 2 of 12)	89418	NM_001108617	362316	Rn.12908	NM_001108617	ENSRNOG00000007151	Cdk14	Pftk1	cyclin-dependent kinase 14	protein-coding	NA
WT_3_PR_run.rep1_peak_3285	chr3	112791621	112791817	+	166	NA	Intergenic	Intergenic	-2430	NM_001107766	311349	Rn.140880	NM_001107766	ENSRNOG00000011059	Ttbk2	-	tau tubulin kinase 2	protein-coding	NA
WT_3_PR_run.rep1_peak_1515	chr13	74706907	74707386	+	165	NA	Intergenic	Intergenic	-142962	NM_001100680	304887	Rn.224486	NM_001100680	ENSRNOG00000004736	Ralgps2	-	Ral GEF with PH domain and SH3 binding motif 2	protein-coding	NA
WT_3_PR_run.rep1_peak_904	chr10	81974847	81975156	+	165	NA	Intergenic	Intergenic	52118	NM_001108291	360602	Rn.233772	NM_001108291	ENSRNOG00000002835	Luc7l3	Crop|RGD1307981	LUC7-like 3 pre-mRNA splicing factor	protein-coding	NA
WT_3_PR_run.rep1_peak_128	chr1	80637191	80637659	+	163	NA	intron (NM_001012064, intron 5 of 8)	intron (NM_001012064, intron 5 of 8)	-7387	NM_212520	308416	Rn.17999	NM_212520	ENSRNOG00000018556	Tomm40	OM38|TOM40	translocase of outer mitochondrial membrane 40	protein-coding	NA
WT_3_PR_run.rep1_peak_4660	chr7	137877546	137877740	+	163	NA	Intergenic	Intergenic	-21306	NM_001271170	312030	Rn.85735	NM_001271170	ENSRNOG00000005263	Scaf11	Sfrs2ip|Srsf2ip	SR-related CTD-associated factor 11	protein-coding	NA
WT_3_PR_run.rep1_peak_4716	chr8	12821739	12821986	+	163	NA	Intergenic	Intergenic	-1293	NM_001108125	315427	Rn.136987	NM_001108125	ENSRNOG00000008173	Sesn3	-	sestrin 3	protein-coding	NA
WT_3_PR_run.rep1_peak_3607	chr4	118699625	118699977	+	162	NA	intron (NM_001173450, intron 1 of 20)	intron (NM_001173450, intron 1 of 20)	44073	NM_001173450	500244	Rn.203307	NM_001173450	ENSRNOG00000018317	Aak1	RGD1563580	AP2 associated kinase 1	protein-coding	NA
WT_3_PR_run.rep1_peak_1999	chr16	58844809	58845045	+	162	NA	Intergenic	7SLRNA|srpRNA|srpRNA	-113254	NM_001109512	688765	Rn.54726	NM_001109512	ENSRNOG00000032376	LOC688765	-	hypothetical protein LOC688765	protein-coding	NA
WT_3_PR_run.rep1_peak_2891	chr2	241692072	241692369	+	162	NA	Intergenic	MER89|LTR|ERV1	-146970	NM_001047918	365948	Rn.33991	NM_001047918	ENSRNOG00000032247	Bank1	LRRGT00104	B-cell scaffold protein with ankyrin repeats 1	protein-coding	NA
WT_3_PR_run.rep1_peak_4801	chr8	62500802	62501008	+	162	NA	Intergenic	Intergenic	28818	NM_012540	24296	Rn.10352	NM_012540	ENSRNOG00000019500	Cyp1a1	AHH|AHRR|CP11|CYP1|Cyp45c|Cypc45c|P-450MC|P1-450|P450-C|P450DX	cytochrome P450, family 1, subfamily a, polypeptide 1	protein-coding	NA
WT_3_PR_run.rep1_peak_3919	chr5	147223968	147224879	+	162	NA	Intergenic	Intergenic	-33255	NM_001108003	313806	Rn.229171	NM_001108003	ENSRNOG00000000123	Rnf19b	Ibrdc3	ring finger protein 19B	protein-coding	NA
WT_3_PR_run.rep1_peak_1893	chr15	93561786	93561998	+	162	NA	Intergenic	Lx9|LINE|L1	-51076	NM_001107282	306127	Rn.127884	NM_001107282	ENSRNOG00000009919	Acod1	Irg1|RGD1563454	aconitate decarboxylase 1	protein-coding	NA
WT_3_PR_run.rep1_peak_3611	chr4	120869972	120870294	+	161	NA	Intergenic	Intergenic	26634	NM_053534	85494	Rn.3566	NM_053534	ENSRNOG00000016665	Tpra1	Gpr175|Tpra40	transmembrane protein adipocyte associated 1	protein-coding	NA
WT_3_PR_run.rep1_peak_430	chr1	215010916	215011123	+	161	NA	promoter-TSS (NM_001109159)	promoter-TSS (NM_001109159)	-106	NM_001109159	499288	Rn.11638	NM_001109159	ENSRNOG00000020044	Mob2	Hcca2|RGD1562983	MOB kinase activator 2	protein-coding	NA
WT_3_PR_run.rep1_peak_2205	chr17	52480005	52480245	+	160	NA	intron (NM_080405, intron 2 of 15)	intron (NM_080405, intron 2 of 15)	88911	NM_080405	140588	Rn.199034	NM_080405	ENSRNOG00000014395	Gli3	-	GLI family zinc finger 3	protein-coding	NA
WT_3_PR_run.rep1_peak_3277	chr3	110991654	110991829	+	160	NA	intron (NM_001191740, intron 4 of 10)	intron (NM_001191740, intron 4 of 10)	15818	NM_133595	171128	Rn.11137	NM_133595	ENSRNOG00000012290	Gchfr	-	GTP cyclohydrolase I feedback regulator	protein-coding	NA
WT_3_PR_run.rep1_peak_4972	chr8	129449033	129449406	+	160	NA	Intergenic	Intergenic	-168634	NM_053357	84353	Rn.112601	NM_053357	ENSRNOG00000054172	Ctnnb1	Catnb	catenin beta 1	protein-coding	NA
WT_3_PR_run.rep1_peak_3465	chr4	29638045	29638624	+	160	NA	Intergenic	Intergenic	108480	NM_053356	84352	Rn.107239	NM_053356	ENSRNOG00000011292	Col1a2	-	collagen type I alpha 2 chain	protein-coding	NA
WT_3_PR_run.rep1_peak_1060	chr10	109748091	109748384	+	160	NA	promoter-TSS (NM_012998)	promoter-TSS (NM_012998)	-167	NM_012998	25506	Rn.4234	NM_012998	ENSRNOG00000036689	P4hb	PDI|PDIR	prolyl 4-hydroxylase subunit beta	protein-coding	NA
WT_3_PR_run.rep1_peak_566	chr1	261414751	261415184	+	160	NA	promoter-TSS (NM_199104)	promoter-TSS (NM_199104)	-224	NM_199104	309376	Rn.8961	NM_199104	ENSRNOG00000014903	Zfyve27	-	zinc finger FYVE-type containing 27	protein-coding	NA
WT_3_PR_run.rep1_peak_1105	chr11	32550548	32550895	+	160	NA	promoter-TSS (NM_153724)	promoter-TSS (NM_153724)	-198	NM_153724	266766	Rn.12942	NM_153724	ENSRNOG00000001979	Rcan1	Dscr1|Mcip1	regulator of calcineurin 1	protein-coding	NA
WT_3_PR_run.rep1_peak_3585	chr4	113860537	113860819	+	159	NA	Intergenic	Intergenic	5996	NM_001025416	312477	Rn.117974	NM_001025416	ENSRNOG00000007412	Dok1	Dok-1	docking protein 1	protein-coding	NA
WT_3_PR_run.rep1_peak_3560	chr4	98617348	98617601	+	159	NA	Intergenic	Intergenic	-23810	NM_001108632	362383	Rn.12446	NM_001108632	ENSRNOG00000005576	Rpia	-	ribose 5-phosphate isomerase A	protein-coding	NA
WT_3_PR_run.rep1_peak_3035	chr20	19753531	19753851	+	159	NA	Intergenic	Intergenic	-35043	NM_001304741	100911740	Rn.8441	NM_001304741		Mrln	Mln	myoregulin	protein-coding	NA
WT_3_PR_run.rep1_peak_4880	chr8	85917673	85917927	+	159	NA	intron (NM_001009713, intron 1 of 10)	intron (NM_001009713, intron 1 of 10)	8612	NM_001009713	363103	Rn.74591	NM_001009713	ENSRNOG00000009330	Slc17a5	-	solute carrier family 17 member 5	protein-coding	NA
WT_3_PR_run.rep1_peak_5004	chr9	10953866	10954263	+	159	NA	exon (NM_001009717, exon 2 of 2)	exon (NM_001009717, exon 2 of 2)	1640	NM_001009717	367455	Rn.17847	NM_001009717	ENSRNOG00000049918	Lrg1	-	leucine-rich alpha-2-glycoprotein 1	protein-coding	NA
WT_3_PR_run.rep1_peak_1112	chr11	33493076	33493433	+	158	NA	Intergenic	Intergenic	-77002	NR_032753	100314132		NR_032753	ENSRNOG00000040376	Mir802	rno-mir-802	microRNA 802	ncRNA	NA
WT_3_PR_run.rep1_peak_3289	chr3	113522508	113522967	+	157	NA	Intergenic	Intergenic	-77302	NM_001191964	499878	Rn.93042	NM_001191964	ENSRNOG00000014436	Mfap1a	RGD1562232	microfibrillar-associated protein 1A	protein-coding	NA
WT_3_PR_run.rep1_peak_3232	chr3	63257424	63257651	+	157	NA	Intergenic	CpG	36877	NM_153306	266631	Rn.204106	NM_153306	ENSRNOG00000010595	Rbm45	Drb1	RNA binding motif protein 45	protein-coding	NA
WT_3_PR_run.rep1_peak_3740	chr5	6269659	6270015	+	157	NA	Intergenic	MTD|LTR|ERVL-MaLR	-83508	NM_134378	171396	Rn.161961	NM_134378	ENSRNOG00000009037	Sulf1	-	sulfatase 1	protein-coding	NA
WT_3_PR_run.rep1_peak_1989	chr16	49003289	49003594	+	156	NA	Intergenic	CpG	-21461	NM_012820	25288	Rn.6215	NM_012820	ENSRNOG00000010633	Acsl1	ACS|Acas|COAA|Facl2	acyl-CoA synthetase long-chain family member 1	protein-coding	NA
WT_3_PR_run.rep1_peak_5011	chr9	15531741	15532003	+	156	NA	Intergenic	Intergenic	18821	NM_001108197	316216	Rn.35557	NM_001108197	ENSRNOG00000015249	Taf8	Tbn	TATA-box binding protein associated factor 8	protein-coding	NA
WT_3_PR_run.rep1_peak_3266	chr3	108794089	108794609	+	156	NA	promoter-TSS (NM_001047089)	promoter-TSS (NM_001047089)	-988	NM_001047089	296072	Rn.202884	NM_001047089	ENSRNOG00000005209	Spred1	-	sprouty-related, EVH1 domain containing 1	protein-coding	NA
WT_3_PR_run.rep1_peak_204	chr1	94495502	94495741	+	156	NA	promoter-TSS (NM_001100821)	promoter-TSS (NM_001100821)	-554	NM_001100821	25729	Rn.15455	NM_001100821	ENSRNOG00000014786	Ccne1	CYCLE|Ccne	cyclin E1	protein-coding	NA
WT_3_PR_run.rep1_peak_1299	chr12	17213536	17213741	+	155	NA	intron (NM_001047923, intron 3 of 6)	intron (NM_001047923, intron 3 of 6)	2346	NM_001047923	498152	Rn.113271	NM_001047923	ENSRNOG00000030354	LOC498152	-	hypothetical protein LOC498152	protein-coding	NA
WT_3_PR_run.rep1_peak_3272	chr3	110318747	110319220	+	155	NA	intron (NM_139258, intron 4 of 4)	intron (NM_139258, intron 4 of 4)	5101	NM_139258	246142	Rn.213264	NM_139258	ENSRNOG00000007529	Bmf	-	Bcl2 modifying factor	protein-coding	NA
WT_3_PR_run.rep1_peak_2436	chr19	17544127	17544627	+	155	NA	Intergenic	Intergenic	-197569	NM_031094	81758	Rn.11020	NM_031094	ENSRNOG00000012153	Rbl2	Rb2	RB transcriptional corepressor like 2	protein-coding	NA
WT_3_PR_run.rep1_peak_2397	chr18	80264254	80264498	+	155	NA	Intergenic	B3|SINE|B2	450617	NM_001191695	291406	Rn.210038	NM_001191695	ENSRNOG00000016258	Zfp516	RGD1306817|Znf516	zinc finger protein 516	protein-coding	NA
WT_3_PR_run.rep1_peak_2935	chr20	3434559	3434720	+	155	NA	intron (NM_022701, intron 8 of 12)	intron (NM_022701, intron 8 of 12)	3757	NM_022701	64665	Rn.9567	NM_022701	ENSRNOG00000000826	Flot1	Rareg	flotillin 1	protein-coding	NA
WT_3_PR_run.rep1_peak_4800	chr8	62419651	62419873	+	155	NA	Intergenic	Intergenic	-9424	NM_001030039	315707	Rn.2759	NM_001030039	ENSRNOG00000019374	Csk	-	c-src tyrosine kinase	protein-coding	NA
WT_3_PR_run.rep1_peak_1979	chr16	36005495	36005711	+	155	NA	intron (NM_022926, intron 2 of 11)	intron (NM_022926, intron 2 of 11)	70544	NM_022926	29750	Rn.207200	NM_022926	ENSRNOG00000012037	Galnt7	-	polypeptide N-acetylgalactosaminyltransferase 7	protein-coding	NA
WT_3_PR_run.rep1_peak_1431	chr12	51858738	51859010	+	155	NA	intron (NM_053677, intron 7 of 14)	RSINE1|SINE|B4	18750	NM_053677	114212	Rn.163213	NM_053677	ENSRNOG00000037509	Chek2	Chk2|Rad53	checkpoint kinase 2	protein-coding	NA
WT_3_PR_run.rep1_peak_4542	chr7	103338742	103338972	+	154	NA	Intergenic	Intergenic	752544	NM_012603	24577	Rn.12072	NM_012603		Myc	RNCMYC|c-myc|mMyc	myelocytomatosis oncogene	protein-coding	NA
WT_3_PR_run.rep1_peak_4312	chr6	132369242	132369614	+	154	NA	intron (NM_001025741, intron 1 of 24)	intron (NM_001025741, intron 1 of 24)	2086	NM_001025741	362783	Rn.211693	NM_001025741		Eml1	-	echinoderm microtubule associated protein like 1	protein-coding	NA
WT_3_PR_run.rep1_peak_4873	chr8	82350237	82350664	+	154	NA	intron (NM_031622, intron 1 of 5)	CpG	658	NM_031622	58840	Rn.88457	NM_031622	ENSRNOG00000009381	Mapk6	ERK3	mitogen-activated protein kinase 6	protein-coding	NA
WT_3_PR_run.rep1_peak_868	chr10	71503823	71504017	+	154	NA	Intergenic	Intergenic	-15472	NM_022193	60581	Rn.44372	NM_022193	ENSRNOG00000034013	Acaca	ACC1|Acac	acetyl-CoA carboxylase alpha	protein-coding	NA
WT_3_PR_run.rep1_peak_2219	chr17	63205385	63205598	+	154	NA	Intergenic	Intergenic	-30516	NM_001107361	307070	Rn.11463	NM_001107361	ENSRNOG00000015888	Larp4b	Larp5|RGD1310713	La ribonucleoprotein domain family, member 4B	protein-coding	NA
WT_3_PR_run.rep1_peak_4303	chr6	124993739	124994083	+	154	NA	Intergenic	Intergenic	89327	NM_001108050	314388	Rn.22873	NM_001108050	ENSRNOG00000027773	Ppp4r3a	RGD1309059|Smek1	protein phosphatase 4, regulatory subunit 3A	protein-coding	NA
WT_3_PR_run.rep1_peak_3405	chr3	165501571	165501731	+	152	NA	Intergenic	Intergenic	-141359	NM_001107805	311658	Rn.17773	NM_001107805	ENSRNOG00000012175	Nfatc2	-	nuclear factor of activated T-cells 2	protein-coding	NA
WT_3_PR_run.rep1_peak_2635	chr2	32985226	32985592	+	152	NA	Intergenic	Intergenic	165087	NM_001106405	294706	Rn.148663	NM_001106405	ENSRNOG00000010266	Cd180	Ly78	CD180 molecule	protein-coding	NA
WT_3_PR_run.rep1_peak_2463	chr19	26184390	26184666	+	152	NA	promoter-TSS (NM_001004207)	promoter-TSS (NM_001004207)	-137	NM_001004207	288923	Rn.105891	NM_001004207	ENSRNOG00000004219	Dhps	-	deoxyhypusine synthase	protein-coding	NA
WT_3_PR_run.rep1_peak_265	chr1	140980991	140981487	+	152	NA	Intergenic	Intergenic	-17001	NM_001106275	293050	Rn.136611	NM_001106275	ENSRNOG00000017120	Abhd2	-	abhydrolase domain containing 2	protein-coding	NA
WT_3_PR_run.rep1_peak_5221	chrX	21474146	21474392	+	152	NA	Intergenic	CpG	-109003	NR_031807	100313992		NR_031807	ENSRNOG00000035464	Mirlet7f-2	rno-let-7f-2	microRNA let7f-2	ncRNA	NA
WT_3_PR_run.rep1_peak_3924	chr5	147431858	147432108	+	152	NA	Intergenic	Intergenic	-19278	NM_001134629	500552	Rn.3216	NM_001134629	ENSRNOG00000008113	RGD1561149	-	similar to mKIAA1522 protein	protein-coding	NA
WT_3_PR_run.rep1_peak_3055	chr20	26892955	26893264	+	152	NA	promoter-TSS (NM_001034032)	promoter-TSS (NM_001034032)	-30	NM_001034032	619393	Rn.9583	NM_001034032	ENSRNOG00000051960	Dnajc12	Jdp1	DnaJ heat shock protein family (Hsp40) member C12	protein-coding	NA
WT_3_PR_run.rep1_peak_1230	chr11	83926880	83927444	+	152	NA	Intergenic	CpG	17563	NM_001031639	287984	Rn.29909	NM_001031639	ENSRNOG00000001719	Psmd2	-	proteasome 26S subunit, non-ATPase 2	protein-coding	NA
WT_3_PR_run.rep1_peak_2747	chr2	178389528	178389945	+	152	NA	promoter-TSS (NM_001107685)	promoter-TSS (NM_001107685)	-133	NM_198742	295143	Rn.37277	NM_198742	ENSRNOG00000009538	Etfdh	-	electron transfer flavoprotein dehydrogenase	protein-coding	NA
WT_3_PR_run.rep1_peak_3885	chr5	136778033	136778355	+	152	NA	intron (NM_031697, intron 9 of 11)	intron (NM_031697, intron 9 of 11)	-15208	NM_053397	362572	Rn.154711	NM_053397	ENSRNOG00000019842	Artn	-	artemin	protein-coding	NA
WT_3_PR_run.rep1_peak_2389	chr18	79361320	79361539	+	152	NA	intron (NM_001025289, intron 2 of 3)	intron (NM_001025289, intron 2 of 3)	34691	NM_001025289	24547	Rn.63285	NM_017026	ENSRNOG00000016516	Mbp	Mbps	myelin basic protein	protein-coding	NA
WT_3_PR_run.rep1_peak_291	chr1	148622960	148623278	+	151	NA	Intergenic	Intergenic	172906	NM_001037659	652956	Rn.189455	NM_001037659		Mpp1	p55	membrane palmitoylated protein 1	protein-coding	NA
WT_3_PR_run.rep1_peak_4725	chr8	22206261	22206854	+	151	NA	intron (NM_013101, intron 1 of 19)	intron (NM_013101, intron 1 of 19)	17024	NM_013101	25638	Rn.91357	NM_013101	ENSRNOG00000020828	Pde4a	PHOSA	phosphodiesterase 4A	protein-coding	NA
WT_3_PR_run.rep1_peak_3314	chr3	126463156	126463619	+	151	NA	Intergenic	Intergenic	127202	NM_017178	29373	Rn.90931	NM_017178	ENSRNOG00000021276	Bmp2	-	bone morphogenetic protein 2	protein-coding	NA
WT_3_PR_run.rep1_peak_3532	chr4	77744344	77744606	+	151	NA	intron (NM_001100852, intron 1 of 6)	intron (NM_001100852, intron 1 of 6)	2595	NM_001100852	312303	Rn.48855	NM_001100852	ENSRNOG00000007064	Zfp746	RGD1306209|Znf746	zinc finger protein 746	protein-coding	NA
WT_3_PR_run.rep1_peak_474	chr1	220938606	220939420	+	151	NA	promoter-TSS (NM_001107572)	promoter-TSS (NM_001107572)	-199	NM_001107572	309164	Rn.53479	NM_001107572	ENSRNOG00000020669	Ovol1	-	ovo like transcriptional repressor 1	protein-coding	NA
WT_3_PR_run.rep1_peak_522	chr1	238905075	238905365	+	151	NA	Intergenic	RMER6B|LTR|ERVK	58347	NM_001106356	293960	Rn.4050	NM_001106356	ENSRNOG00000018107	Zfand5	Zfp216	zinc finger AN1-type containing 5	protein-coding	NA
WT_3_PR_run.rep1_peak_5149	chr9	95285066	95285302	+	151	NA	promoter-TSS (NM_201423)	promoter-TSS (NM_201423)	-408	NM_201423	396527	Rn.26489	NM_201423	ENSRNOG00000018740	Ugt1a2	UDPGT 1-2|Udpgt|Ugt1	UDP glucuronosyltransferase 1 family, polypeptide A2	protein-coding	NA
WT_3_PR_run.rep1_peak_140	chr1	81474308	81474586	+	151	NA	promoter-TSS (NM_001191622)	promoter-TSS (NM_001191622)	-106	NM_001191622	308431	Rn.64424	NM_001191622	ENSRNOG00000055259	Phldb3	RGD1561121	pleckstrin homology-like domain, family B, member 3	protein-coding	NA
WT_3_PR_run.rep1_peak_3243	chr3	79394321	79394525	+	150	NA	Intergenic	Intergenic	-3467	NM_017269	29645	Rn.10278	NM_017269	ENSRNOG00000034025	Ptprj	DEP-1	protein tyrosine phosphatase, receptor type, J	protein-coding	NA
WT_3_PR_run.rep1_peak_1603	chr13	111918550	111918761	+	150	NA	Intergenic	Intergenic	-1287	NM_001014132	360900	Rn.29176	NM_001014132	ENSRNOG00000005565	Traf3ip3	RGD1304848	TRAF3 interacting protein 3	protein-coding	NA
WT_3_PR_run.rep1_peak_2652	chr2	56014623	56014846	+	150	NA	Intergenic	CpG	123192	NM_001109176	499537	Rn.139494	NM_001109176	ENSRNOG00000013886	Fyb	RGD1563421	FYN binding protein	protein-coding	NA
WT_3_PR_run.rep1_peak_1849	chr15	47460912	47461091	+	149	NA	Intergenic	Intergenic	-122070	NM_001109103	498534	Rn.154857	NM_001109103	ENSRNOG00000012402	RGD1565212	-	similar to 4930578I06Rik protein	protein-coding	NA
WT_3_PR_run.rep1_peak_3695	chr4	160127892	160128137	+	149	NA	Intergenic	Intergenic	206633	NM_001271385	688502	Rn.152082	NM_001271385	ENSRNOG00000053804	Prmt8	-	protein arginine methyltransferase 8	protein-coding	NA
WT_3_PR_run.rep1_peak_754	chr10	45193938	45194166	+	149	NA	Intergenic	CpG	34710	NM_001000022	287349	Rn.142117	NM_001000022	ENSRNOG00000047410	Olr1461	-	olfactory receptor 1461	protein-coding	NA
WT_3_PR_run.rep1_peak_1129	chr11	38193054	38193372	+	148	NA	Intergenic	Intergenic	81021	NM_001107103	304053	Rn.28403	NM_001107103	ENSRNOG00000001618	Ripk4	-	receptor-interacting serine-threonine kinase 4	protein-coding	NA
WT_3_PR_run.rep1_peak_2274	chr18	3242350	3242576	+	148	NA	Intergenic	Intergenic	-75261	NM_001107404	307585	Rn.43941	NM_001107404	ENSRNOG00000012795	Cables1	-	Cdk5 and Abl enzyme substrate 1	protein-coding	NA
WT_3_PR_run.rep1_peak_2411	chr19	10638938	10639140	+	147	NA	Intergenic	Intergenic	14722	NM_134455	89808	Rn.107266	NM_134455	ENSRNOG00000016326	Cx3cl1	Cx3c|Scyd1	C-X3-C motif chemokine ligand 1	protein-coding	NA
WT_3_PR_run.rep1_peak_2582	chr19	59902992	59903761	+	147	NA	Intergenic	Intergenic	-8439	NM_001014015	307956	Rn.93968	NM_001014015	ENSRNOG00000020004	Rbm34	RGD1310161	RNA binding motif protein 34	protein-coding	NA
WT_3_PR_run.rep1_peak_1148	chr11	60151207	60151807	+	147	NA	Intergenic	Intergenic	49382	NM_001105882	288118	Rn.214182	NM_001105882	ENSRNOG00000002145	Tmprss7	-	transmembrane protease, serine 7	protein-coding	NA
WT_3_PR_run.rep1_peak_348	chr1	175462406	175462606	+	147	NA	Intergenic	Intergenic	17418	NM_012715	25026	Rn.10232	NM_012715	ENSRNOG00000027030	Adm	Ap|H39316|RATAP	adrenomedullin	protein-coding	NA
WT_3_PR_run.rep1_peak_2977	chr20	6099713	6099966	+	147	NA	Intergenic	Intergenic	-2532	NM_001191841	361812	Rn.18288	NM_001191841	ENSRNOG00000028622	Pnpla1	-	patatin-like phospholipase domain containing 1	protein-coding	NA
WT_3_PR_run.rep1_peak_440	chr1	216868755	216869033	+	147	NA	intron (NM_001015024, intron 21 of 21)	intron (NM_001015024, intron 21 of 21)	-40313	NM_001108511	361685	Rn.162508	NM_001108511	ENSRNOG00000043486	Tnfrsf26	-	tumor necrosis factor receptor superfamily, member 26	protein-coding	NA
WT_3_PR_run.rep1_peak_3787	chr5	61078527	61079043	+	146	NA	Intergenic	CpG	51241	NM_001024785	313241	Rn.18405	NM_001024785	ENSRNOG00000050061	Mcart1	Slc25a51	mitochondrial carrier triple repeat 1	protein-coding	NA
WT_3_PR_run.rep1_peak_4008	chr5	158689023	158689430	+	146	NA	intron (NM_001271454, intron 1 of 10)	intron (NM_001271454, intron 1 of 10)	46476	NM_001271454	298591	Rn.38448	NM_001271454	ENSRNOG00000049959	Igsf21	RGD1310117	immunoglobin superfamily, member 21	protein-coding	NA
WT_3_PR_run.rep1_peak_4143	chr6	30350050	30350294	+	145	NA	Intergenic	Intergenic	275760	NM_001014074	313936	Rn.140455	NM_001014074	ENSRNOG00000050114	Fam228a	-	family with sequence similarity 228, member A	protein-coding	NA
WT_3_PR_run.rep1_peak_1771	chr15	4103551	4103776	+	145	NA	Intergenic	Intergenic	-21710	NM_001008863	408223	Rn.48329	NM_001008863	ENSRNOG00000027012	Usp54	-	ubiquitin specific peptidase 54	protein-coding	NA
WT_3_PR_run.rep1_peak_5052	chr9	38088203	38088456	+	145	NA	Intergenic	Intergenic	-208924	NM_001108792	363212		NM_001108792	ENSRNOG00000052376	Bend6	RGD1310392	BEN domain containing 6	protein-coding	NA
WT_3_PR_run.rep1_peak_2847	chr2	221073963	221074381	+	145	NA	intron (NM_001012083, intron 2 of 8)	intron (NM_001012083, intron 2 of 8)	25566	NM_001012083	310815	Rn.29845	NM_001012083	ENSRNOG00000017077	Snx7	-	sorting nexin 7	protein-coding	NA
WT_3_PR_run.rep1_peak_2600	chr2	22227243	22227435	+	145	NA	intron (NM_133395, intron 1 of 11)	MER74A|LTR|ERVL	31832	NM_133395	170907	Rn.4099	NM_133395	ENSRNOG00000024039	Serinc5	Tpo1	serine incorporator 5	protein-coding	NA
WT_3_PR_run.rep1_peak_2706	chr2	124415614	124416013	+	145	NA	Intergenic	Intergenic	15124	NM_001106427	294981	Rn.22787	NM_001106427	ENSRNOG00000025371	Spry1	-	sprouty RTK signaling antagonist 1	protein-coding	NA
WT_3_PR_run.rep1_peak_3933	chr5	149498375	149498731	+	145	NA	Intergenic	Intergenic	421141	NM_001006979	297894	Rn.15159	NM_001006979	ENSRNOG00000010932	Matn1	-	matrilin 1, cartilage matrix protein	protein-coding	NA
WT_3_PR_run.rep1_peak_4042	chr5	166941065	166941292	+	145	NA	Intergenic	Intergenic	-14542	NM_001107994	313722	Rn.219023	NM_001107994	ENSRNOG00000017212	Spsb1	RGD1309319	splA/ryanodine receptor domain and SOCS box containing 1	protein-coding	NA
WT_3_PR_run.rep1_peak_1169	chr11	69624094	69624456	+	143	NA	intron (NM_032062, intron 3 of 59)	intron (NM_032062, intron 3 of 59)	139982	NM_032062	84009	Rn.87882	NM_032062	ENSRNOG00000001706	Kalrn	Duo|Hapip|Kalirin	kalirin, RhoGEF kinase	protein-coding	NA
WT_3_PR_run.rep1_peak_2449	chr19	25182057	25182244	+	143	NA	intron (NM_001105944, intron 1 of 20)	CpG	586	NM_001105944	288906	Rn.154447	NM_001105944	ENSRNOG00000006049	Rfx1	-	regulatory factor X1	protein-coding	NA
WT_3_PR_run.rep1_peak_1573	chr13	99554424	99554704	+	143	NA	Intergenic	Intergenic	-22605	NM_001109081	498301	Rn.23078	NM_001109081	ENSRNOG00000003723	Wdr26	RGD1565589	WD repeat domain 26	protein-coding	NA
WT_3_PR_run.rep1_peak_3942	chr5	151140611	151140964	+	143	NA	Intergenic	Intergenic	-23645	NM_001108686	362618	Rn.27338	NM_001108686	ENSRNOG00000011254	Fam76a	RGD1305162	family with sequence similarity 76, member A	protein-coding	NA
WT_3_PR_run.rep1_peak_1065	chr10	110088494	110088825	+	143	NA	Intergenic	Intergenic	-51124	NM_030834	80878	Rn.10826	NM_030834	ENSRNOG00000036677	Slc16a3	MCT4|Mct3	solute carrier family 16 member 3	protein-coding	NA
WT_3_PR_run.rep1_peak_4842	chr8	71908340	71908682	+	143	NA	Intergenic	Intergenic	-6258	NM_001013109	300799	Rn.98325	NM_001013109		Dapk2	-	death-associated protein kinase 2	protein-coding	NA
WT_3_PR_run.rep1_peak_4353	chr7	2690968	2691358	+	143	NA	promoter-TSS (NM_001011905)	promoter-TSS (NM_001011905)	-206	NM_001011905	288774	Rn.24237	NM_001011905	ENSRNOG00000031081	Stat2	-	signal transducer and activator of transcription 2	protein-coding	NA
WT_3_PR_run.rep1_peak_228	chr1	104106027	104106606	+	142	NA	promoter-TSS (NM_001039037)	promoter-TSS (NM_001039037)	71	NM_001039037	365252	Rn.137700	NM_001039037	ENSRNOG00000014277	Zdhhc13	-	zinc finger, DHHC-type containing 13	protein-coding	NA
WT_3_PR_run.rep1_peak_646	chr10	10870668	10871338	+	142	NA	intron (NM_001013964, intron 1 of 16)	intron (NM_001013964, intron 1 of 16)	10974	NM_001013964	302938	Rn.15530	NM_001013964	ENSRNOG00000003234	Mgrn1	RGD1311862	mahogunin ring finger 1	protein-coding	NA
WT_3_PR_run.rep1_peak_1336	chr12	25048481	25048626	+	142	NA	intron (NM_031727, intron 2 of 15)	intron (NM_031727, intron 2 of 15)	11923	NM_031727	65172	Rn.11250	NM_031727	ENSRNOG00000001470	Limk1	-	LIM domain kinase 1	protein-coding	NA
WT_3_PR_run.rep1_peak_806	chr10	56013507	56013907	+	142	NA	Intergenic	Intergenic	-4125	NM_001108829	363630	Rn.205533	NM_001108829	ENSRNOG00000037613	Kdm6b	Jmjd3	lysine demethylase 6B	protein-coding	NA
WT_3_PR_run.rep1_peak_2441	chr19	20042124	20042355	+	142	NA	Intergenic	Intergenic	-54200	NM_053583	94188	Rn.9981	NM_053583	ENSRNOG00000014658	Zfp423	Roaz|Znf423	zinc finger protein 423	protein-coding	NA
WT_3_PR_run.rep1_peak_512	chr1	233570218	233570458	+	142	NA	intron (NM_031036, intron 3 of 6)	intron (NM_031036, intron 3 of 6)	187560	NM_031036	81666	Rn.22817	NM_031036	ENSRNOG00000014183	Gnaq	Galphaq	G protein subunit alpha q	protein-coding	NA
WT_3_PR_run.rep1_peak_1181	chr11	73055280	73055696	+	142	NA	Intergenic	Intergenic	-23494	NM_001034006	619382	Rn.208307	NM_001034006	ENSRNOG00000001730	Acap2	Centb2|cnt-b2	ArfGAP with coiled-coil, ankyrin repeat and PH domains 2	protein-coding	NA
WT_3_PR_run.rep1_peak_5189	chr9	111220741	111221129	+	142	NA	promoter-TSS (NM_001025012)	promoter-TSS (NM_001025012)	-284	NM_001025012	316687	Rn.55553	NM_001025012	ENSRNOG00000011962	Gin1	RGD1307449	gypsy retrotransposon integrase 1	protein-coding	NA
WT_3_PR_run.rep1_peak_2502	chr19	41691572	41691890	+	142	NA	Intergenic	Intergenic	-5536	NM_012668	24813	Rn.9947	NM_012668	ENSRNOG00000016348	Tat	-	tyrosine aminotransferase	protein-coding	NA
WT_3_PR_run.rep1_peak_2346	chr18	56115568	56115822	+	141	NA	promoter-TSS (NM_001106143)	promoter-TSS (NM_001106143)	24	NM_001106143	291571	Rn.7232	NM_001106143	ENSRNOG00000026108	Tcof1	-	treacle ribosome biogenesis factor 1	protein-coding	NA
WT_3_PR_run.rep1_peak_308	chr1	161922064	161922451	+	141	NA	promoter-TSS (NM_001034921)	promoter-TSS (NM_001034921)	64	NM_001034921	293128	Rn.161855	NM_001034921	ENSRNOG00000011476	Nars2	RGD1305145	asparaginyl-tRNA synthetase 2 (mitochondrial)(putative)	protein-coding	NA
WT_3_PR_run.rep1_peak_3731	chr4	180799658	180800222	+	141	NA	5' UTR (NM_031046, exon 1 of 66)	5' UTR (NM_031046, exon 1 of 66)	148	NM_031046	81678	Rn.89152	NM_031046		Itpr2	-	inositol 1,4,5-trisphosphate receptor, type 2	protein-coding	NA
WT_3_PR_run.rep1_peak_3694	chr4	159894577	159894990	+	141	NA	Intergenic	Intergenic	-197576	NM_022267	64033	Rn.96083	NM_022267	ENSRNOG00000057710	Ccnd2	-	cyclin D2	protein-coding	NA
WT_3_PR_run.rep1_peak_4915	chr8	115111425	115111629	+	140	NA	Intergenic	Intergenic	-19840	NM_017150	29283	Rn.3973	NM_017150	ENSRNOG00000011138	Rpl29	-	ribosomal protein L29	protein-coding	NA
WT_3_PR_run.rep1_peak_4780	chr8	55887649	55887922	+	140	NA	Intergenic	Intergenic	283817	NM_001109599	690528	Rn.15298	NM_001109599	ENSRNOG00000011500	Pou2af1	-	POU class 2 associating factor 1	protein-coding	NA
WT_3_PR_run.rep1_peak_1368	chr12	38045911	38046319	+	140	NA	intron (NM_031234, intron 1 of 31)	intron (NM_031234, intron 1 of 31)	6970	NM_031234	81917	Rn.138353	NM_031234	ENSRNOG00000001091	Hip1r	-	huntingtin interacting protein 1 related	protein-coding	NA
WT_3_PR_run.rep1_peak_3823	chr5	105054785	105055062	+	140	NA	Intergenic	Intergenic	-44124	NM_001007144	298199	Rn.101967	NM_001007144	ENSRNOG00000007060	Plin2	Adfp|Adrp	perilipin 2	protein-coding	NA
WT_3_PR_run.rep1_peak_2957	chr20	4411112	4411375	+	140	NA	promoter-TSS (NM_001002818)	promoter-TSS (NM_001002818)	-647	NM_001002818	406168	Rn.54367	NM_001002818	ENSRNOG00000000432	Fkbpl	-	FK506 binding protein-like	protein-coding	NA
WT_3_PR_run.rep1_peak_1594	chr13	109901103	109901315	+	140	NA	Intergenic	Intergenic	-51577	NM_012912	25389	Rn.9664	NM_012912	ENSRNOG00000003745	Atf3	LRF-1|LRFI	activating transcription factor 3	protein-coding	NA
WT_3_PR_run.rep1_peak_4464	chr7	61247007	61247206	+	140	NA	Intergenic	Intergenic	11069	NM_001191988	500836	Rn.195879	NM_001191988	ENSRNOG00000007365	Il22	RGD1561292	interleukin 22	protein-coding	NA
WT_3_PR_run.rep1_peak_1138	chr11	53413972	53414120	+	140	NA	Intergenic	(G)n|Simple_repeat|Simple_repeat	161129	NM_019195	29364	Rn.7409	NM_019195	ENSRNOG00000001964	Cd47	Itgp	Cd47 molecule	protein-coding	NA
WT_3_PR_run.rep1_peak_5097	chr9	61655333	61655979	+	139	NA	promoter-TSS (NM_001009671)	promoter-TSS (NM_001009671)	-307	NM_001009671	301416	Rn.101706	NM_001009671	ENSRNOG00000014456	Coq10b	RGD1359509	coenzyme Q10B	protein-coding	NA
WT_3_PR_run.rep1_peak_3292	chr3	114251650	114251877	+	139	NA	promoter-TSS (NM_001107767)	promoter-TSS (NM_001107767)	-116	NM_001107767	311374	Rn.66938	NM_001107767	ENSRNOG00000018005	Duoxa1	RGD1306601	dual oxidase maturation factor 1	protein-coding	NA
WT_3_PR_run.rep1_peak_1511	chr13	74154446	74154702	+	139	NA	promoter-TSS (NM_001107186)	promoter-TSS (NM_001107186)	-261	NM_001107186	304883	Rn.69847	NM_001107186	ENSRNOG00000004305	Abl2	Abll|Arg	ABL proto-oncogene 2, non-receptor tyrosine kinase	protein-coding	NA
WT_3_PR_run.rep1_peak_316	chr1	163366902	163367111	+	138	NA	Intergenic	Intergenic	-31885	NM_130737	113911	Rn.10067	NM_130737	ENSRNOG00000015058	Gucy2d	-	guanylate cyclase 2d	protein-coding	NA
WT_3_PR_run.rep1_peak_5250	chrX	145875928	145876428	+	138	NA	Intergenic	CpG	518625	NM_001025713	317590	Rn.8063	NM_001025713	ENSRNOG00000026265	Magec2	-	MAGE family member C2	protein-coding	NA
WT_3_PR_run.rep1_peak_4861	chr8	77596008	77596272	+	137	NA	intron (NM_022960, intron 2 of 9)	L2a|LINE|L2	3641	NM_022960	65054	Rn.30018	NM_022960	ENSRNOG00000061883	Aqp9	-	aquaporin 9	protein-coding	NA
WT_3_PR_run.rep1_peak_1848	chr15	47333928	47334155	+	137	NA	intron (NM_001109103, intron 2 of 3)	intron (NM_001109103, intron 2 of 3)	4890	NM_001109103	498534	Rn.154857	NM_001109103	ENSRNOG00000012402	RGD1565212	-	similar to 4930578I06Rik protein	protein-coding	NA
WT_3_PR_run.rep1_peak_4607	chr7	121427902	121428135	+	137	NA	intron (NM_019239, intron 1 of 1)	intron (NM_019239, intron 1 of 1)	19189	NM_019239	29582	Rn.9803	NM_019239	ENSRNOG00000017434	Mgat3	-	mannosyl (beta-1,4-)-glycoprotein beta-1,4-N-acetylglucosaminyltransferase	protein-coding	NA
WT_3_PR_run.rep1_peak_5190	chr9	111899956	111900436	+	137	NA	Intergenic	Intergenic	148651	NM_001277278	192256	Rn.18446	NM_138896	ENSRNOG00000015528	Pja2	Neurodap1|praja2	praja ring finger ubiquitin ligase 2	protein-coding	NA
WT_3_PR_run.rep1_peak_4883	chr8	87370773	87370991	+	137	NA	intron (NM_145682, intron 1 of 5)	intron (NM_145682, intron 1 of 5)	48488	NM_145682	246776	Rn.44931	NM_145682	ENSRNOG00000011521	Filip1	Filip	filamin A interacting protein 1	protein-coding	NA
WT_3_PR_run.rep1_peak_3653	chr4	145594482	145594765	+	137	NA	promoter-TSS (NM_001025422)	promoter-TSS (NM_001025422)	48	NM_001025422	362418	Rn.17123	NM_001025422	ENSRNOG00000021817	Irak2	-	interleukin-1 receptor-associated kinase 2	protein-coding	NA
WT_3_PR_run.rep1_peak_3458	chr4	25792689	25792914	+	137	NA	Intergenic	B3A|SINE|B2	-32766	NM_001108617	362316	Rn.12908	NM_001108617	ENSRNOG00000007151	Cdk14	Pftk1	cyclin-dependent kinase 14	protein-coding	NA
WT_3_PR_run.rep1_peak_3181	chr3	13838050	13838301	+	136	NA	promoter-TSS (NM_013083)	promoter-TSS (NM_013083)	-129	NM_013083	25617	Rn.11088	NM_013083	ENSRNOG00000018294	Hspa5	BIP|GRP 78|GRP78	heat shock protein family A member 5	protein-coding	NA
WT_3_PR_run.rep1_peak_1478	chr13	51201260	51201515	+	136	NA	promoter-TSS (NM_001013871)	promoter-TSS (NM_001013871)	-56	NM_001013871	289034	Rn.3006	NM_001013871	ENSRNOG00000003594	Tmem183a	RGD1309892|Tmem183	transmembrane protein 183A	protein-coding	NA
WT_3_PR_run.rep1_peak_3487	chr4	52404763	52405041	+	136	NA	Intergenic	Intergenic	-54278	NM_001109480	685756	Rn.28477	NM_001109480	ENSRNOG00000039464	Tmem229a	-	transmembrane protein 229A	protein-coding	NA
WT_3_PR_run.rep1_peak_2761	chr2	187231555	187231775	+	136	NA	TTS (NM_001107700)	TTS (NM_001107700)	12814	NM_207605	310688	Rn.9034	NM_207605	ENSRNOG00000013294	Sh2d2a	-	SH2 domain containing 2A	protein-coding	NA
WT_3_PR_run.rep1_peak_3867	chr5	131267570	131267773	+	135	NA	intron (NM_001108672, intron 1 of 5)	intron (NM_001108672, intron 1 of 5)	10544	NM_001108672	362564	Rn.87596	NM_001108672	ENSRNOG00000008025	Bend5	-	BEN domain containing 5	protein-coding	NA
WT_3_PR_run.rep1_peak_2319	chr18	31640354	31640589	+	135	NA	Intergenic	Intergenic	65650	NM_001013059	291609	Rn.59254	NM_001013059	ENSRNOG00000013562	Ndfip1	-	Nedd4 family interacting protein 1	protein-coding	NA
WT_3_PR_run.rep1_peak_1124	chr11	36084560	36084877	+	135	NA	intron (NM_001107107, intron 5 of 9)	intron (NM_001107107, intron 5 of 9)	9009	NM_001107107	304063	Rn.164554	NM_001107107	ENSRNOG00000001647	Ets2	-	ETS proto-oncogene 2, transcription factor	protein-coding	NA
WT_3_PR_run.rep1_peak_1799	chr15	24572531	24572733	+	135	NA	Intergenic	Intergenic	-197856	NM_001107258	305831	Rn.47301	NM_001107258	ENSRNOG00000011873	Atg14	Atg14L|RGD1304610	autophagy related 14	protein-coding	NA
WT_3_PR_run.rep1_peak_780	chr10	54443672	54444085	+	135	NA	intron (NM_001126303, intron 6 of 15)	intron (NM_001126303, intron 6 of 15)	24078	NM_001126303	100147704	Rn.234598	NM_001126303	ENSRNOG00000003785	Usp43	-	ubiquitin specific peptidase 43	protein-coding	NA
WT_3_PR_run.rep1_peak_1406	chr12	46316103	46316311	+	135	NA	promoter-TSS (NM_031976)	promoter-TSS (NM_031976)	-194	NM_031976	83803	Rn.3619	NM_031976	ENSRNOG00000001142	Prkab1	-	protein kinase AMP-activated non-catalytic subunit beta 1	protein-coding	NA
WT_3_PR_run.rep1_peak_2309	chr18	29246862	29247109	+	135	NA	intron (NM_001108427, intron 3 of 3)	intron (NM_001108427, intron 3 of 3)	43462	NM_001108427	361310	Rn.919	NM_001108427	ENSRNOG00000018653	Pfdn1	-	prefoldin subunit 1	protein-coding	NA
WT_3_PR_run.rep1_peak_2915	chr2	257405992	257406196	+	135	NA	intron (NM_001013076, intron 3 of 5)	intron (NM_001013076, intron 3 of 5)	19148	NM_001013076	295549	Rn.198616	NM_001013076	ENSRNOG00000013011	Dnajb4	-	DnaJ heat shock protein family (Hsp40) member B4	protein-coding	NA
WT_3_PR_run.rep1_peak_3009	chr20	10178727	10178924	+	135	NA	intron (NM_138543, intron 4 of 18)	MER54A|LTR|ERVL	55185	NM_138543	191569	Rn.20981	NM_138543	ENSRNOG00000001174	Pde9a	-	phosphodiesterase 9A	protein-coding	NA
WT_3_PR_run.rep1_peak_709	chr10	34192306	34192590	+	135	NA	Intergenic	Intergenic	-25849	NM_001134737	303088	Rn.79871	NM_001134737	ENSRNOG00000002388	Trim41	-	tripartite motif-containing 41	protein-coding	NA
WT_3_PR_run.rep1_peak_2805	chr2	198622523	198622807	+	135	NA	Intergenic	RMER5|LTR|ERV1	-32772	NM_001012080	310681	Rn.22490	NM_001012080	ENSRNOG00000021200	Hfe2	Rgmc	hemochromatosis type 2 (juvenile)	protein-coding	NA
WT_3_PR_run.rep1_peak_3681	chr4	155084355	155084644	+	135	NA	promoter-TSS (NM_001007700)	promoter-TSS (NM_001007700)	-256	NM_001007700	312689	Rn.91427	NM_001007700	ENSRNOG00000059373	M6pr	-	mannose-6-phosphate receptor, cation dependent	protein-coding	NA
WT_3_PR_run.rep1_peak_3	chr1	2703815	2704077	+	135	NA	Intergenic	Intergenic	-76471	NM_001108458	361450	Rn.208803	NM_001108458	ENSRNOG00000016381	Ust	-	uronyl-2-sulfotransferase	protein-coding	NA
WT_3_PR_run.rep1_peak_768	chr10	47691162	47691430	+	134	NA	Intergenic	Intergenic	-24420	NM_001014118	360539	Rn.17240	NM_001014118	ENSRNOG00000057404	Slc47a1	MATE1|RGD1311123	solute carrier family 47 member 1	protein-coding	NA
WT_3_PR_run.rep1_peak_3381	chr3	163013279	163013475	+	134	NA	Intergenic	Intergenic	-140546	NM_001034927	311642	Rn.4228	NM_001034927	ENSRNOG00000006052	Sulf2	-	sulfatase 2	protein-coding	NA
WT_3_PR_run.rep1_peak_2902	chr2	250573856	250574128	+	134	NA	intron (NM_001100518, intron 1 of 6)	intron (NM_001100518, intron 1 of 6)	26525	NM_001100518	292155	Rn.98872	NM_001100518	ENSRNOG00000012549	Hs2st1	-	heparan sulfate 2-O-sulfotransferase 1	protein-coding	NA
WT_3_PR_run.rep1_peak_4120	chr6	25393596	25393854	+	134	NA	intron (NM_138898, intron 50 of 58)	intron (NM_138898, intron 50 of 58)	-78224	NM_022711	64677	Rn.9938	NM_022711	ENSRNOG00000027042	Srd5a2	S5AR 2	steroid 5 alpha-reductase 2	protein-coding	NA
WT_3_PR_run.rep1_peak_3169	chr3	11808823	11809151	+	134	NA	Intergenic	B1F|SINE|Alu	11562	NM_001100869	499781	Rn.214789	NM_001100869	ENSRNOG00000039315	Cfap157	-	cilia and flagella associated protein 157	protein-coding	NA
WT_3_PR_run.rep1_peak_5113	chr9	71903565	71904045	+	133	NA	promoter-TSS (NM_031510)	promoter-TSS (NM_031510)	-82	NM_031510	24479	Rn.3561	NM_031510	ENSRNOG00000015020	Idh1	-	isocitrate dehydrogenase (NADP(+)) 1, cytosolic	protein-coding	NA
WT_3_PR_run.rep1_peak_1003	chr10	101499903	101500191	+	133	NA	Intergenic	Intergenic	196291	NR_031941	100314063		NR_031941	ENSRNOG00000036251	Mir297	rno-mir-297	microRNA 297	ncRNA	NA
WT_3_PR_run.rep1_peak_1382	chr12	40023915	40024244	+	133	NA	intron (NM_001271380, intron 2 of 22)	intron (NM_001271380, intron 2 of 22)	5142	NM_001271380	288665	Rn.233950	NM_001105931	ENSRNOG00000001259	Cux2	Cutl2	cut-like homeobox 2	protein-coding	NA
WT_3_PR_run.rep1_peak_975	chr10	90359845	90360102	+	133	NA	Intergenic	Intergenic	-3731	NM_001024792	360636	Rn.55537	NM_001024792	ENSRNOG00000020994	Slc25a39	RGD1306193	solute carrier family 25, member 39	protein-coding	NA
WT_3_PR_run.rep1_peak_4810	chr8	64520198	64520420	+	133	NA	Intergenic	Intergenic	39135	NM_053297	25630	Rn.1556	NM_053297	ENSRNOG00000011329	Pkm	PK|PKM12|Pk3|Pkm2	pyruvate kinase, muscle	protein-coding	NA
WT_3_PR_run.rep1_peak_1733	chr14	86803276	86803736	+	133	NA	Intergenic	CpG	-7117	NM_001134843	289785	Rn.198974	NM_001009634	ENSRNOG00000059140	Myo1g	-	myosin IG	protein-coding	NA
WT_3_PR_run.rep1_peak_805	chr10	56012266	56012914	+	133	NA	Intergenic	Intergenic	-3008	NM_001108829	363630	Rn.205533	NM_001108829	ENSRNOG00000037613	Kdm6b	Jmjd3	lysine demethylase 6B	protein-coding	NA
WT_3_PR_run.rep1_peak_2488	chr19	38129304	38129544	+	133	NA	promoter-TSS (NM_001004277)	promoter-TSS (NM_001004277)	-242	NM_001004277	361401	Rn.93631	NM_001004277	ENSRNOG00000019859	Pla2g15	1-O-acylceramidesynthase|ACS|LLPL|LPLA2|Lypla3	phospholipase A2, group XV	protein-coding	NA
WT_3_PR_run.rep1_peak_3102	chr20	50693987	50694278	+	132	NA	intron (NM_001108539, intron 6 of 23)	B3|SINE|B2	41387	NM_001108539	361866	Rn.28116	NM_001108539	ENSRNOG00000000327	Hace1	-	HECT domain and ankyrin repeat containing, E3 ubiquitin protein ligase 1	protein-coding	NA
WT_3_PR_run.rep1_peak_68	chr1	47003967	47004163	+	132	NA	Intergenic	CpG	25607	NM_001126088	502227	Rn.25310	NM_001126088	ENSRNOG00000018007	Gtf2h5	RGD1560991	general transcription factor IIH subunit 5	protein-coding	NA
WT_3_PR_run.rep1_peak_4365	chr7	3402363	3402633	+	132	NA	Intergenic	Intergenic	-15976	NM_001024276	366792	Rn.145341	NM_001024276	ENSRNOG00000007927	Mettl7b	RGD1305205	methyltransferase like 7B	protein-coding	NA
WT_3_PR_run.rep1_peak_2227	chr17	67921007	67921578	+	132	NA	Intergenic	Intergenic	-16374	NM_031642	58954	Rn.7947	NM_031642	ENSRNOG00000016885	Klf6	Aa1017|CPBP|Copeb|Zf9	Kruppel-like factor 6	protein-coding	NA
WT_3_PR_run.rep1_peak_4781	chr8	56629505	56630040	+	132	NA	promoter-TSS (NR_106701)	promoter-TSS (NR_106701)	-87	NR_106701	102466625		NR_106701	ENSRNOG00000047361	Mir6329	rno-mir-6329	microRNA 6329	ncRNA	NA
WT_3_PR_run.rep1_peak_3780	chr5	59037566	59037804	+	132	NA	exon (NM_001039025, exon 48 of 57)	exon (NM_001039025, exon 48 of 57)	-12054	NM_001301235	500450	Rn.17580	NM_001024345	ENSRNOG00000016731	Tpm2	-	tropomyosin 2, beta	protein-coding	NA
WT_3_PR_run.rep1_peak_1913	chr15	108525257	108525459	+	132	NA	promoter-TSS (NM_001005554)	promoter-TSS (NM_001005554)	-983	NM_001005554	306197	Rn.11839	NM_001005554	ENSRNOG00000012751	Tm9sf2	-	transmembrane 9 superfamily member 2	protein-coding	NA
WT_3_PR_run.rep1_peak_2912	chr2	254149214	254149461	+	132	NA	Intergenic	Intergenic	-1457451	NM_001077645	293508	Rn.202491	NM_001077645	ENSRNOG00000004978	Prkacb	-	protein kinase cAMP-activated catalytic subunit beta	protein-coding	NA
WT_3_PR_run.rep1_peak_1178	chr11	71375947	71376283	+	132	NA	intron (NM_001008336, intron 1 of 14)	intron (NM_001008336, intron 1 of 14)	11877	NM_001008336	303882	Rn.98335	NM_001008336	ENSRNOG00000001769	Tnk2	-	tyrosine kinase, non-receptor, 2	protein-coding	NA
WT_3_PR_run.rep1_peak_5230	chrX	45522250	45522744	+	132	NA	Intergenic	Intergenic	101780	NM_012661	24800	Rn.6312	NM_012661	ENSRNOG00000032487	Sts	-	steroid sulfatase (microsomal), isozyme S	protein-coding	NA
WT_3_PR_run.rep1_peak_669	chr10	13892875	13893252	+	132	NA	promoter-TSS (NM_001127548)	promoter-TSS (NM_001127548)	-66	NM_001127548	360491	Rn.163128	NM_001127548	ENSRNOG00000003131	Traf7	RGD1559653	TNF receptor associated factor 7	protein-coding	NA
WT_3_PR_run.rep1_peak_3437	chr4	5749795	5750046	+	132	NA	Intergenic	Intergenic	-92093	NM_001109215	499966	Rn.8224	NM_001109215	ENSRNOG00000007493	Xrcc2	RGD1564823	X-ray repair cross complementing 2	protein-coding	NA
WT_3_PR_run.rep1_peak_4657	chr7	137629568	137629829	+	132	NA	Intergenic	Intergenic	226639	NM_001271170	312030	Rn.85735	NM_001271170	ENSRNOG00000005263	Scaf11	Sfrs2ip|Srsf2ip	SR-related CTD-associated factor 11	protein-coding	NA
WT_3_PR_run.rep1_peak_3974	chr5	154023666	154023873	+	132	NA	Intergenic	Intergenic	-13474	NM_001191868	362628	Rn.104039	NM_001191868	ENSRNOG00000033984	Ifnlr1	Il28ra|RGD1562689	interferon, lambda receptor 1	protein-coding	NA
WT_3_PR_run.rep1_peak_1702	chr14	79914977	79915158	+	131	NA	Intergenic	Intergenic	72848	NM_080900	140935	Rn.208751	NM_080900	ENSRNOG00000060665	Afap1	Afap	actin filament associated protein 1	protein-coding	NA
WT_3_PR_run.rep1_peak_3806	chr5	74338612	74338987	+	131	NA	Intergenic	Intergenic	103873	NR_102362	100910620	Rn.186482	NR_102362		LOC100910620	-	uncharacterized LOC100910620	ncRNA	NA
WT_3_PR_run.rep1_peak_524	chr1	239436923	239437192	+	130	NA	intron (NM_001107596, intron 11 of 21)	intron (NM_001107596, intron 11 of 21)	24173	NM_001107596	309400	Rn.107821	NM_001107596	ENSRNOG00000012782	Tmem2	-	transmembrane protein 2	protein-coding	NA
WT_3_PR_run.rep1_peak_5222	chrX	22413739	22414114	+	130	NA	promoter-TSS (NM_001191618)	promoter-TSS (NM_001191618)	-198	NM_001191618	302612		NM_001191618	ENSRNOG00000061782	Tspyl2	RGD1563283	TSPY-like 2	protein-coding	NA
WT_3_PR_run.rep1_peak_2374	chr18	70428433	70428676	+	130	NA	intron (NM_017083, intron 1 of 40)	intron (NM_017083, intron 1 of 40)	1451	NM_017083	25132	Rn.10640	NM_017083	ENSRNOG00000014104	Myo5b	Myr6	myosin Vb	protein-coding	NA
WT_3_PR_run.rep1_peak_834	chr10	61722211	61722441	+	130	NA	intron (NM_001107020, intron 7 of 22)	intron (NM_001107020, intron 7 of 22)	22771	NM_001107020	303304	Rn.8004	NM_001107020	ENSRNOG00000027194	Sgsm2	Rutbc1	small G protein signaling modulator 2	protein-coding	NA
WT_3_PR_run.rep1_peak_1348	chr12	30566041	30566340	+	130	NA	promoter-TSS (NM_001017486)	promoter-TSS (NM_001017486)	-175	NM_001017486	498174	Rn.203179	NM_001017486	ENSRNOG00000023919	Gbas	-	glioblastoma amplified sequence	protein-coding	NA
WT_3_PR_run.rep1_peak_4875	chr8	85201967	85202440	+	129	NA	Intergenic	ID_Rn1|SINE|ID	-57785	NM_134382	171400	Rn.212229	NM_134382	ENSRNOG00000006331	Elovl5	rELO1	ELOVL fatty acid elongase 5	protein-coding	NA
WT_3_PR_run.rep1_peak_4097	chr6	7680836	7681311	+	129	NA	intron (NM_001191769, intron 20 of 36)	RatSatRep2|Unknown|Unknown	58308	NM_001191769	313865	Rn.222825	NM_001191769	ENSRNOG00000025899	Thada	RGD1560519	THADA, armadillo repeat containing	protein-coding	NA
WT_3_PR_run.rep1_peak_4183	chr6	44701215	44701448	+	129	NA	Intergenic	MTC|LTR|ERVL-MaLR	-339423	NM_013060	25587	Rn.3272	NM_013060	ENSRNOG00000007237	Id2	Ac2-300	inhibitor of DNA binding 2, HLH protein	protein-coding	NA
WT_3_PR_run.rep1_peak_5090	chr9	52132632	52133018	+	129	NA	intron (NM_053488, intron 12 of 57)	intron (NM_053488, intron 12 of 57)	105910	NM_053488	85250	Rn.2875	NM_053488	ENSRNOG00000003736	Col5a2	-	collagen type V alpha 2 chain	protein-coding	NA
WT_3_PR_run.rep1_peak_812	chr10	56441551	56441807	+	129	NA	exon (NM_053992, exon 2 of 9)	exon (NM_053992, exon 2 of 9)	3165	NM_053992	117096	Rn.55111	NM_053992	ENSRNOG00000015430	Nlgn2	-	neuroligin 2	protein-coding	NA
WT_3_PR_run.rep1_peak_4339	chr6	137192726	137192985	+	129	NA	Intergenic	Intergenic	-17266	NM_001100982	362791	Rn.23843	NM_001100982	ENSRNOG00000028640	Siva1	Siva	SIVA1, apoptosis-inducing factor	protein-coding	NA
WT_3_PR_run.rep1_peak_3167	chr3	11623467	11623665	+	129	NA	Intergenic	B3|SINE|B2	-10025	NM_001015036	407765	Rn.187026	NM_001015036	ENSRNOG00000046984	St6galnac6	Siat7F	ST6 N-acetylgalactosaminide alpha-2,6-sialyltransferase 6	protein-coding	NA
WT_3_PR_run.rep1_peak_5229	chrX	44549582	44549776	+	129	NA	Intergenic	Intergenic	-357842	NM_001106964	302711	Rn.107002	NM_001106964	ENSRNOG00000003686	Tbl1x	RGD1563868	transducin (beta)-like 1 X-linked	protein-coding	NA
WT_3_PR_run.rep1_peak_4687	chr7	142105961	142106212	+	129	NA	promoter-TSS (NM_001122781)	promoter-TSS (NM_001122781)	-379	NM_001122781	681352	Rn.102946	NM_001122781	ENSRNOG00000029855	Letmd1	RGD1310591	LETM1 domain containing 1	protein-coding	NA
WT_3_PR_run.rep1_peak_2490	chr19	38727513	38727728	+	129	NA	Intergenic	Intergenic	-40847	NM_031334	83502	Rn.1303	NM_031334	ENSRNOG00000020151	Cdh1	-	cadherin 1	protein-coding	NA
WT_3_PR_run.rep1_peak_2603	chr2	23753132	23753349	+	129	NA	Intergenic	Intergenic	-17468	NM_001106402	294643	Rn.203042	NM_001106402	ENSRNOG00000011032	Lhfpl2	-	lipoma HMGIC fusion partner-like 2	protein-coding	NA
WT_3_PR_run.rep1_peak_127	chr1	80490873	80491382	+	129	NA	TTS (NM_001024294)	TTS (NM_001024294)	-7640	NM_001109170	499391	Rn.13265	NM_001109170	ENSRNOG00000049772	Gemin7	-	gem (nuclear organelle) associated protein 7	protein-coding	NA
WT_3_PR_run.rep1_peak_1083	chr11	15414790	15414966	+	129	NA	Intergenic	Intergenic	-21391	NM_001107114	304150	Rn.23509	NM_001107114	ENSRNOG00000001573	Usp25	-	ubiquitin specific peptidase 25	protein-coding	NA
WT_3_PR_run.rep1_peak_2218	chr17	57327747	57328018	+	128	NA	intron (NM_001309462, intron 2 of 13)	intron (NM_001309462, intron 2 of 13)	67093	NM_001309462	100362678	Rn.219240	NM_001100972	ENSRNOG00000014834	Epc1	-	enhancer of polycomb homolog 1	protein-coding	NA
WT_3_PR_run.rep1_peak_4269	chr6	105363954	105364282	+	128	NA	promoter-TSS (NM_001134731)	promoter-TSS (NM_001134731)	-550	NM_001134731	500689	Rn.8149	NM_001134731	ENSRNOG00000007254	Ttc9	RGD1565985	tetratricopeptide repeat domain 9	protein-coding	NA
WT_3_PR_run.rep1_peak_2552	chr19	56338283	56339021	+	128	NA	Intergenic	Intergenic	22208	NM_001039030	361438	Rn.209051	NM_001039030	ENSRNOG00000026964	Gas8	-	growth arrest specific 8	protein-coding	NA
WT_3_PR_run.rep1_peak_1895	chr15	100140495	100140709	+	127	NA	Intergenic	Intergenic	-39277	NR_031818	100313998		NR_031818	ENSRNOG00000035657	Mir17	Mir17-1|rno-mir-17-1	microRNA 17	ncRNA	NA
WT_3_PR_run.rep1_peak_4614	chr7	122636017	122636419	+	127	NA	promoter-TSS (NM_001130582)	promoter-TSS (NM_001130582)	-34	NM_001130582	685823	Rn.224672	NM_001130582	ENSRNOG00000019196	Xpnpep3	APP3	X-prolyl aminopeptidase 3	protein-coding	NA
WT_3_PR_run.rep1_peak_65	chr1	46551581	46551741	+	127	NA	intron (NM_001039343, intron 2 of 8)	intron (NM_001039343, intron 2 of 8)	172854	NM_001039343	499014	Rn.18327	NM_001039343	ENSRNOG00000029049	Zdhhc14	Dhhc14	zinc finger, DHHC-type containing 14	protein-coding	NA
WT_3_PR_run.rep1_peak_758	chr10	46314830	46315017	+	127	NA	intron (NM_001127302, intron 1 of 1)	intron (NM_001127302, intron 1 of 1)	284	NM_001127302	497914	Rn.1743	NM_001127302	ENSRNOG00000053961	Med9	RGD1563669	mediator complex subunit 9	protein-coding	NA
WT_3_PR_run.rep1_peak_1118	chr11	34792007	34792559	+	127	NA	promoter-TSS (NM_001108316)	promoter-TSS (NM_001108316)	-290	NM_001108316	360703	Rn.19717	NM_001108316	ENSRNOG00000001681	Dscr3	-	DSCR3 arrestin fold containing	protein-coding	NA
WT_3_PR_run.rep1_peak_4552	chr7	114675029	114675330	+	127	NA	Intergenic	Intergenic	-84971	NM_013081	25614	Rn.2809	NM_013081	ENSRNOG00000007916	Ptk2	FAK|FRNK|p125FAK	protein tyrosine kinase 2	protein-coding	NA
WT_3_PR_run.rep1_peak_3373	chr3	161297898	161298091	+	126	NA	promoter-TSS (NM_001011959)	promoter-TSS (NM_001011959)	-756	NM_001011959	296370	Rn.104631	NM_001011959		Ctsa	Ppgb	cathepsin A	protein-coding	NA
WT_3_PR_run.rep1_peak_1371	chr12	38773726	38773950	+	126	NA	Intergenic	Intergenic	31280	NM_130430	161475	Rn.24127	NM_130430	ENSRNOG00000001339	Psmd9	Bridge|Bridge-1	proteasome 26S subunit, non-ATPase 9	protein-coding	NA
WT_3_PR_run.rep1_peak_966	chr10	89635137	89635531	+	126	NA	Intergenic	Intergenic	-10861	NM_001047844	287727	Rn.108087	NM_001047844	ENSRNOG00000020772	Dhx8	LRRGT00035	DEAH-box helicase 8	protein-coding	NA
WT_3_PR_run.rep1_peak_2220	chr17	63337000	63337347	+	126	NA	Intergenic	Intergenic	-89843	NM_001107360	307067	Rn.219346	NM_001107360	ENSRNOG00000015288	Dip2c	RGD1560155	disco-interacting protein 2 homolog C	protein-coding	NA
WT_3_PR_run.rep1_peak_1196	chr11	74984535	74984736	+	126	NA	promoter-TSS (NM_001191657)	promoter-TSS (NM_001191657)	22	NM_001191657	303856	Rn.58246	NM_001191657	ENSRNOG00000024127	Atp13a5	RGD1306792	ATPase 13A5	protein-coding	NA
WT_3_PR_run.rep1_peak_2542	chr19	54664448	54664713	+	126	NA	Intergenic	Intergenic	-12199	NM_001107438	307917	Rn.67594	NM_001107438	ENSRNOG00000046599	Klhdc4	RGD1561676	kelch domain containing 4	protein-coding	NA
WT_3_PR_run.rep1_peak_3133	chr3	5582871	5583304	+	125	NA	Intergenic	Intergenic	-7951	NM_001106562	296600	Rn.198626	NM_001106562	ENSRNOG00000005900	Slc2a6	-	solute carrier family 2 member 6	protein-coding	NA
WT_3_PR_run.rep1_peak_3024	chr20	13772920	13773180	+	125	NA	Intergenic	Intergenic	-5135	NM_001109675	686922	Rn.190813	NM_001109675	ENSRNOG00000038300	Gstt4	-	glutathione S-transferase, theta 4	protein-coding	NA
WT_3_PR_run.rep1_peak_4041	chr5	166906731	166907028	+	125	NA	Intergenic	Intergenic	19757	NM_001107994	313722	Rn.219023	NM_001107994	ENSRNOG00000017212	Spsb1	RGD1309319	splA/ryanodine receptor domain and SOCS box containing 1	protein-coding	NA
WT_3_PR_run.rep1_peak_5206	chr9	119188752	119189055	+	125	NA	intron (NM_001015020, intron 1 of 2)	intron (NM_001015020, intron 1 of 2)	1795	NM_001015020	316742	Rn.154349	NM_001015020	ENSRNOG00000015906	Tgif1	Tfig|Tgif	TGFB-induced factor homeobox 1	protein-coding	NA
WT_3_PR_run.rep1_peak_823	chr10	59050961	59051219	+	124	NA	Intergenic	Intergenic	-1608	NM_001144991	100270678	Rn.159761	NM_001144991	ENSRNOG00000057040	Spns2	-	spinster homolog 2	protein-coding	NA
WT_3_PR_run.rep1_peak_4095	chr6	7489733	7489935	+	124	NA	intron (NM_001191769, intron 30 of 36)	intron (NM_001191769, intron 30 of 36)	-68378	NM_001036626	298765	Rn.22055	NM_001036626	ENSRNOG00000005067	Zfp36l2	-	zinc finger protein 36, C3H type-like 2	protein-coding	NA
WT_3_PR_run.rep1_peak_3235	chr3	66611841	66612054	+	124	NA	intron (NM_001107738, intron 9 of 17)	intron (NM_001107738, intron 9 of 17)	18172	NM_001107738	311146	Rn.12870	NM_001107738	ENSRNOG00000005865	Ssfa2	-	sperm specific antigen 2	protein-coding	NA
WT_3_PR_run.rep1_peak_5031	chr9	17416258	17416436	+	124	NA	Intergenic	Intergenic	68582	NM_001110336	83785	Rn.1923	NM_031836	ENSRNOG00000019598	Vegfa	VEGF-A|VEGF111|VEGF164|VPF|Vegf	vascular endothelial growth factor A	protein-coding	NA
WT_3_PR_run.rep1_peak_3720	chr4	178964822	178965084	+	124	NA	Intergenic	Intergenic	342142	NM_017253	29592	Rn.8273	NM_017253	ENSRNOG00000015514	Bcat1	Bcatc	branched chain amino acid transaminase 1	protein-coding	NA
WT_3_PR_run.rep1_peak_4683	chr7	141410833	141411061	+	124	NA	intron (NM_001108993, intron 1 of 10)	B3|SINE|B2	13396	NM_001108993	366984	Rn.52275	NM_001108993	ENSRNOG00000052990	Cers5	Lass5	ceramide synthase 5	protein-coding	NA
WT_3_PR_run.rep1_peak_3970	chr5	153625949	153626377	+	124	NA	promoter-TSS (NM_031818)	promoter-TSS (NM_031818)	-494	NM_031818	83718	Rn.104756	NM_031818	ENSRNOG00000018109	Clic4	-	chloride intracellular channel 4	protein-coding	NA
WT_3_PR_run.rep1_peak_3258	chr3	94104495	94104818	+	124	NA	Intergenic	Tigger5b_Glire|DNA|TcMar-Tigger	68751	NM_001108585	362175	Rn.57377	NM_001108585	ENSRNOG00000010963	RGD1563222	-	similar to RIKEN cDNA A930018P22	protein-coding	NA
WT_3_PR_run.rep1_peak_377	chr1	191803060	191803272	+	124	NA	Intergenic	Intergenic	-26421	NM_012648	24767	Rn.9807	NM_012648	ENSRNOG00000030981	Scnn1b	RNENACB	sodium channel epithelial 1 beta subunit	protein-coding	NA
WT_3_PR_run.rep1_peak_4569	chr7	117772933	117773203	+	124	NA	promoter-TSS (NM_001130494)	promoter-TSS (NM_001130494)	-12	NM_001130494	300057	Rn.161988	NM_001130494	ENSRNOG00000032446	Recql4	-	RecQ like helicase 4	protein-coding	NA
WT_3_PR_run.rep1_peak_4907	chr8	111475976	111476161	+	124	NA	Intergenic	Intergenic	-19375	NM_022667	24546	Rn.9671	NM_022667	ENSRNOG00000009005	Slco2a1	Matr1|Slc21a2	solute carrier organic anion transporter family, member 2a1	protein-coding	NA
WT_3_PR_run.rep1_peak_2732	chr2	142712812	142713094	+	124	NA	Intergenic	Intergenic	-4328	NM_001106431	295041	Rn.218487	NM_001106431	ENSRNOG00000011006	Stoml3	-	stomatin like 3	protein-coding	NA
WT_3_PR_run.rep1_peak_3980	chr5	154223404	154223802	+	124	NA	promoter-TSS (NM_001103360)	promoter-TSS (NM_001103360)	-67	NM_001103360	100125373	Rn.118788	NM_001103360	ENSRNOG00000009248	Pnrc2	-	proline-rich nuclear receptor coactivator 2	protein-coding	NA
WT_3_PR_run.rep1_peak_3042	chr20	21949211	21949411	+	124	NA	intron (NM_001107625, intron 8 of 12)	intron (NM_001107625, intron 8 of 12)	54968	NM_001107625	309729	Rn.218374	NM_001107625	ENSRNOG00000000636	Rtkn2	Plekhk1	rhotekin 2	protein-coding	NA
WT_3_PR_run.rep1_peak_1859	chr15	55275259	55275454	+	124	NA	intron (NM_001006963, intron 1 of 5)	intron (NM_001006963, intron 1 of 5)	2256	NM_017045	24708	Rn.55115	NM_017045	ENSRNOG00000016029	Rb1	-	RB transcriptional corepressor 1	protein-coding	NA
WT_3_PR_run.rep1_peak_2976	chr20	5996864	5997013	+	124	NA	Intergenic	Intergenic	-21436	NM_019231	29513	Rn.207195	NM_019231	ENSRNOG00000000515	Mapk13	Prkm13	mitogen activated protein kinase 13	protein-coding	NA
WT_3_PR_run.rep1_peak_3108	chr3	2230575	2230839	+	124	NA	intron (NM_144738, intron 20 of 34)	intron (NM_144738, intron 20 of 34)	-31546	NM_057190	117536	Rn.7504	NM_057190	ENSRNOG00000008810	Nsmf	Jac|Jacob|Nelf	NMDA receptor synaptonuclear signaling and neuronal migration factor	protein-coding	NA
WT_3_PR_run.rep1_peak_4727	chr8	22368665	22368916	+	124	NA	promoter-TSS (NM_001134715)	promoter-TSS (NM_001134715)	45	NM_001134715	363024	Rn.140320	NM_001134715	ENSRNOG00000031824	Slc44a2	RGD1309680	solute carrier family 44 member 2	protein-coding	NA
WT_3_PR_run.rep1_peak_4954	chr8	123031208	123031404	+	124	NA	Intergenic	Intergenic	-44070	NM_001191885	363159	Rn.19992	NM_001191885	ENSRNOG00000026455	Gpd1l	RGD1560123	glycerol-3-phosphate dehydrogenase 1-like	protein-coding	NA
WT_3_PR_run.rep1_peak_3218	chr3	57817524	57817798	+	124	NA	promoter-TSS (NM_001270625)	promoter-TSS (NM_001270625)	-32	NM_053880	116659	Rn.11014	NM_053880	ENSRNOG00000009781	Dync1i2	Dnci2|Dncic2	dynein cytoplasmic 1 intermediate chain 2	protein-coding	NA
WT_3_PR_run.rep1_peak_118	chr1	80154155	80154317	+	124	NA	intron (NM_001107486, intron 1 of 1)	PB1D10|SINE|Alu	12606	NM_001107486	308409	Rn.224693	NM_001107486	ENSRNOG00000025890	Opa3	-	optic atrophy 3	protein-coding	NA
WT_3_PR_run.rep1_peak_4088	chr6	6846010	6846474	+	123	NA	Intergenic	Intergenic	-3484	NM_133426	171011	Rn.82689	NM_133426	ENSRNOG00000004535	Kcng3	Kv10.1|Kv6.3	potassium voltage-gated channel modifier subfamily G member 3	protein-coding	NA
WT_3_PR_run.rep1_peak_4162	chr6	43068869	43069228	+	123	NA	intron (NM_017356, intron 1 of 4)	intron (NM_017356, intron 1 of 4)	67100	NM_017356	50871	Rn.102820	NM_017356	ENSRNOG00000005492	Hpcal1	NVP-3|Nvp3|VILIP-3	hippocalcin-like 1	protein-coding	NA
WT_3_PR_run.rep1_peak_2385	chr18	75435174	75435499	+	123	NA	Intergenic	Intergenic	-493947	NM_019347	54302	Rn.10157	NM_019347	ENSRNOG00000056021	Slc14a2	Slc14a2T|Slc14a2_v4|UrT1-C|UrT1-D|testSymbol	solute carrier family 14 member 2	protein-coding	NA
WT_3_PR_run.rep1_peak_3085	chr20	44052739	44052977	+	123	NA	Intergenic	Intergenic	-7857	NM_001309447	309816	Rn.204816	NM_001107635	ENSRNOG00000000599	Lama4	RGD1560062	laminin subunit alpha 4	protein-coding	NA
WT_3_PR_run.rep1_peak_1019	chr10	104579839	104580249	+	123	NA	Intergenic	Intergenic	-4157	NM_053985	117056	Rn.29857	NM_053985	ENSRNOG00000006532	H3f3b	H3.3B	H3 histone, family 3B	protein-coding	NA
WT_3_PR_run.rep1_peak_3597	chr4	117994919	117995125	+	123	NA	intron (NM_012671, intron 1 of 5)	intron (NM_012671, intron 1 of 5)	32844	NM_012671	24827	Rn.9952	NM_012671	ENSRNOG00000016182	Tgfa	RATTGFAA|TGFAA	transforming growth factor alpha	protein-coding	NA
WT_3_PR_run.rep1_peak_1326	chr12	24040979	24041215	+	123	NA	intron (NM_031576, intron 1 of 15)	intron (NM_031576, intron 1 of 15)	5717	NM_031576	29441	Rn.11359	NM_031576	ENSRNOG00000001442	Por	CYPOR	cytochrome p450 oxidoreductase	protein-coding	NA
WT_3_PR_run.rep1_peak_1565	chr13	98487326	98487651	+	123	NA	Intergenic	Intergenic	-9161	NM_001013185	360887	Rn.160865	NM_001013185	ENSRNOG00000043201	Coq8a	Adck3|Cabc1	coenzyme Q8A	protein-coding	NA
WT_3_PR_run.rep1_peak_4874	chr8	82561338	82561774	+	123	NA	intron (NM_001106839, intron 1 of 2)	intron (NM_001106839, intron 1 of 2)	795	NM_001106839	300839	Rn.7432	NM_001106839	ENSRNOG00000010642	Lysmd2	RGD1304585	LysM domain containing 2	protein-coding	NA
WT_3_PR_run.rep1_peak_4586	chr7	120065299	120065533	+	123	NA	Intergenic	Intergenic	-2136	NM_001079700	315121	Rn.164707	NM_001079700	ENSRNOG00000008517	Cdc42ep1	-	CDC42 effector protein 1	protein-coding	NA
WT_3_PR_run.rep1_peak_4434	chr7	36556752	36557079	+	123	NA	Intergenic	Intergenic	40547	NM_001106782	299743	Rn.11	NM_001106782	ENSRNOG00000042740	Mrpl42	Mrps32	mitochondrial ribosomal protein L42	protein-coding	NA
WT_3_PR_run.rep1_peak_1705	chr14	81712039	81712315	+	123	NA	Intergenic	Intergenic	-13336	NM_001107227	305454	Rn.91545	NM_001107227	ENSRNOG00000014874	Zfyve28	-	zinc finger FYVE-type containing 28	protein-coding	NA
WT_3_PR_run.rep1_peak_2262	chr17	85233424	85233608	+	123	NA	Intergenic	Intergenic	-122526	NM_198732	291339	Rn.3471	NM_198732	ENSRNOG00000016383	Commd3	-	COMM domain containing 3	protein-coding	NA
WT_3_PR_run.rep1_peak_4921	chr8	116342962	116343258	+	123	NA	promoter-TSS (NM_001047871)	promoter-TSS (NM_001047871)	14	NM_001047871	300994	Rn.8306	NM_001047871	ENSRNOG00000016150	Ifrd2	-	interferon-related developmental regulator 2	protein-coding	NA
WT_3_PR_run.rep1_peak_3830	chr5	114037118	114037558	+	123	NA	Intergenic	Intergenic	-23061	NM_021835	24516	Rn.93714	NM_021835	ENSRNOG00000026293	Jun	-	Jun proto-oncogene, AP-1 transcription factor subunit	protein-coding	NA
WT_3_PR_run.rep1_peak_1411	chr12	46831683	46831934	+	123	NA	intron (NM_001012147, intron 1 of 9)	intron (NM_001012147, intron 1 of 9)	13271	NM_001012147	360820	Rn.75	NM_001012147	ENSRNOG00000001149	Pxn	-	paxillin	protein-coding	NA
WT_3_PR_run.rep1_peak_1583	chr13	101078596	101078896	+	123	NA	Intergenic	Intergenic	84571	NM_001170428	289334	Rn.124734	NM_001170428	ENSRNOG00000022104	Ccdc185	-	coiled-coil domain containing 185	protein-coding	NA
WT_3_PR_run.rep1_peak_1727	chr14	86009904	86010168	+	123	NA	Intergenic	Intergenic	-19299	NM_001277213	83527	Rn.4115	NM_031352	ENSRNOG00000012378	Dbnl	Sh3p7|abp1	drebrin-like	protein-coding	NA
WT_3_PR_run.rep1_peak_17	chr1	14410294	14410569	+	123	NA	Intergenic	Intergenic	186039	NM_001106265	292949	Rn.101762	NM_001106265	ENSRNOG00000011994	Perp	-	PERP, TP53 apoptosis effector	protein-coding	NA
WT_3_PR_run.rep1_peak_4632	chr7	126120974	126121146	+	122	NA	intron (NM_001127547, intron 5 of 16)	intron (NM_001127547, intron 5 of 16)	24267	NM_001127547	315191	Rn.9375	NM_001127547	ENSRNOG00000014137	Fbln1	-	fibulin 1	protein-coding	NA
WT_3_PR_run.rep1_peak_353	chr1	175977412	175977672	+	122	NA	Intergenic	Intergenic	-82032	NM_001017374	361628	Rn.121213	NM_001017374	ENSRNOG00000017158	Eif4g2	-	eukaryotic translation initiation factor 4, gamma 2	protein-coding	NA
WT_3_PR_run.rep1_peak_4249	chr6	99783388	99783692	+	121	NA	promoter-TSS (NM_212522)	promoter-TSS (NM_212522)	-471	NM_212522	314251	Rn.63940	NM_212522	ENSRNOG00000006911	Sptb	Spnb1	spectrin, beta, erythrocytic	protein-coding	NA
WT_3_PR_run.rep1_peak_2842	chr2	211858789	211859064	+	121	NA	Intergenic	Intergenic	-21336	NM_001109640	691448	Rn.218595	NM_001109640	ENSRNOG00000027522	Slc25a54	-	solute carrier family 25, member 54	protein-coding	NA
WT_3_PR_run.rep1_peak_1708	chr14	82335580	82335755	+	121	NA	TTS (NM_001004424)	TTS (NM_001004424)	14378	NM_001004424	360962	Rn.58838	NM_001004424	ENSRNOG00000017259	Tacc3	-	transforming, acidic coiled-coil containing protein 3	protein-coding	NA
WT_3_PR_run.rep1_peak_3659	chr4	146963724	146963896	+	121	NA	Intergenic	Intergenic	-9651	NM_001108642	362419	Rn.210698	NM_001108642	ENSRNOG00000007874	Tamm41	-	TAM41 mitochondrial translocator assembly and maintenance homolog	protein-coding	NA
WT_3_PR_run.rep1_peak_1795	chr15	24150039	24150412	+	121	NA	Intergenic	Intergenic	-3377	NM_031832	83781	Rn.764	NM_031832	ENSRNOG00000010645	Lgals3	AGE-R3|CBP30|L-34|gal-3	galectin 3	protein-coding	NA
WT_3_PR_run.rep1_peak_725	chr10	37315274	37315554	+	121	NA	Intergenic	Intergenic	-3789	NM_001106998	303113	Rn.99384	NM_001106998	ENSRNOG00000004956	Jade2	Phf15	jade family PHD finger 2	protein-coding	NA
WT_3_PR_run.rep1_peak_4023	chr5	160486280	160486602	+	121	NA	Intergenic	RLTR11A2|LTR|ERVK	-62630	NM_001031648	298609	Rn.92713	NM_001031648	ENSRNOG00000013783	Efhd2	-	EF-hand domain family, member D2	protein-coding	NA
WT_3_PR_run.rep1_peak_4646	chr7	130106976	130107380	+	121	NA	exon (NM_001035000, exon 1 of 18)	exon (NM_001035000, exon 1 of 18)	259	NM_001035000	362981	Rn.107028	NM_001035000	ENSRNOG00000031915	Hdac10	-	histone deacetylase 10	protein-coding	NA
WT_3_PR_run.rep1_peak_3849	chr5	127041734	127041940	+	120	NA	Intergenic	Intergenic	65197	NM_001025023	362557	Rn.162075	NM_001025023	ENSRNOG00000010620	Ndc1	Tmem48	NDC1 transmembrane nucleoporin	protein-coding	NA
WT_3_PR_run.rep1_peak_4306	chr6	126472605	126472916	+	120	NA	intron (NM_001191985, intron 4 of 9)	MIR|SINE|MIR	38534	NM_021655	24258	Rn.41024	NM_021655	ENSRNOG00000052549	Chga	-	chromogranin A	protein-coding	NA
WT_3_PR_run.rep1_peak_50	chr1	33197073	33197259	+	120	NA	Intergenic	Intergenic	78641	NM_001039505	306657	Rn.47794	NM_001039505	ENSRNOG00000012742	Irx2	-	iroquois homeobox 2	protein-coding	NA
WT_3_PR_run.rep1_peak_982	chr10	93515663	93516103	+	120	NA	Intergenic	Intergenic	-4553	NM_001024687	498011	Rn.213511	NM_001024687	ENSRNOG00000006548	Mrc2	Endo180	mannose receptor, C type 2	protein-coding	NA
WT_3_PR_run.rep1_peak_2002	chr16	59710155	59710464	+	120	NA	intron (NM_001107315, intron 3 of 5)	intron (NM_001107315, intron 3 of 5)	10937	NM_001107315	306506	Rn.51831	NM_001107315	ENSRNOG00000011407	Pragmin	RGD1311793	pragma of Rnd2	protein-coding	NA
WT_3_PR_run.rep1_peak_2351	chr18	56958392	56958605	+	119	NA	Intergenic	Intergenic	11496	NR_031891	100314036		NR_031891	ENSRNOG00000035474	Mir145	rno-mir-145	microRNA 145	ncRNA	NA
WT_3_PR_run.rep1_peak_3840	chr5	118930260	118930578	+	119	NA	intron (NM_001108671, intron 1 of 8)	intron (NM_001108671, intron 1 of 8)	37545	NM_001108671	362550	Rn.16473	NM_001108671	ENSRNOG00000029449	Ror1	RGD1559469	receptor tyrosine kinase-like orphan receptor 1	protein-coding	NA
WT_3_PR_run.rep1_peak_3375	chr3	162346703	162346936	+	119	NA	Intergenic	Intergenic	-10537	NM_130427	156826	Rn.39687	NM_130427	ENSRNOG00000019203	Eya2	-	EYA transcriptional coactivator and phosphatase 2	protein-coding	NA
WT_3_PR_run.rep1_peak_1813	chr15	28269447	28269677	+	119	NA	Intergenic	(GCGGAG)n|Simple_repeat|Simple_repeat	-26014	NM_001107260	305846	Rn.51972	NM_001107260	ENSRNOG00000010375	Slc39a2	-	solute carrier family 39 member 2	protein-coding	NA
WT_3_PR_run.rep1_peak_4051	chr5	167967992	167968318	+	119	NA	Intergenic	Intergenic	15427	NM_001014071	313729	Rn.100336	NM_001014071	ENSRNOG00000058186	Errfi1	RGD1307599|Ralt|Xxx|gene 33	ERBB receptor feedback inhibitor 1	protein-coding	NA
WT_3_PR_run.rep1_peak_2829	chr2	206917363	206917869	+	119	NA	Intergenic	Intergenic	79903	NM_001107710	310753	Rn.162624	NM_001107710	ENSRNOG00000019957	Lrig2	-	leucine-rich repeats and immunoglobulin-like domains 2	protein-coding	NA
WT_3_PR_run.rep1_peak_1984	chr16	48617838	48618009	+	119	NA	intron (NM_001047086, intron 5 of 8)	intron (NM_001047086, intron 5 of 8)	74553	NM_001047086	290749	Rn.107887	NM_001047086	ENSRNOG00000009824	Irf2	-	interferon regulatory factor 2	protein-coding	NA
WT_3_PR_run.rep1_peak_3807	chr5	74368083	74368399	+	119	NA	Intergenic	Intergenic	74431	NR_102362	100910620	Rn.186482	NR_102362		LOC100910620	-	uncharacterized LOC100910620	ncRNA	NA
WT_3_PR_run.rep1_peak_151	chr1	82553459	82553680	+	119	NA	intron (NM_001013147, intron 17 of 18)	intron (NM_001013147, intron 17 of 18)	-6632	NM_001108477	361522	Rn.95170	NM_001108477	ENSRNOG00000020683	Hnrnpul1	Hnrpul1	heterogeneous nuclear ribonucleoprotein U-like 1	protein-coding	NA
WT_3_PR_run.rep1_peak_3523	chr4	77407049	77407220	+	119	NA	Intergenic	CpG	-60123	NM_001134979	312299	Rn.9027	NM_001134979	ENSRNOG00000006048	Ezh2	-	enhancer of zeste 2 polycomb repressive complex 2 subunit	protein-coding	NA
WT_3_PR_run.rep1_peak_4261	chr6	103425041	103425248	+	119	NA	intron (NM_031005, intron 1 of 20)	intron (NM_031005, intron 1 of 20)	45353	NM_031005	81634	Rn.6401	NM_031005	ENSRNOG00000056756	Actn1	-	actinin, alpha 1	protein-coding	NA
WT_3_PR_run.rep1_peak_3148	chr3	8174526	8174765	+	119	NA	Intergenic	Intergenic	174101	NM_001014257	366012	Rn.105581	NM_001014257	ENSRNOG00000043189	Trub2	-	TruB pseudouridine synthase family member 2	protein-coding	NA
WT_3_PR_run.rep1_peak_968	chr10	89768315	89768514	+	119	NA	Intergenic	Intergenic	48077	NM_001108837	363684	Rn.149759	NM_001108837	ENSRNOG00000020803	Meox1	-	mesenchyme homeobox 1	protein-coding	NA
WT_3_PR_run.rep1_peak_3351	chr3	152810068	152810478	+	118	NA	intron (NM_173145, intron 6 of 11)	CpG	-50073	NM_001100885	296313	Rn.6870	NM_001100885	ENSRNOG00000020246	Myl9	-	myosin light chain 9	protein-coding	NA
WT_3_PR_run.rep1_peak_4970	chr8	128734762	128735090	+	118	NA	Intergenic	Intergenic	19588	NM_133534	171056	Rn.10482	NM_133534	ENSRNOG00000018509	Cx3cr1	Rbs11	C-X3-C motif chemokine receptor 1	protein-coding	NA
WT_3_PR_run.rep1_peak_2452	chr19	25312611	25312879	+	118	NA	Intergenic	Intergenic	-5837	NR_031825	100314228		NR_031825	ENSRNOG00000035644	Mir23a	rno-mir-23a	microRNA 23a	ncRNA	NA
WT_3_PR_run.rep1_peak_3956	chr5	152032941	152033301	+	118	NA	Intergenic	CpG	-85402	NM_001106635	297867	Rn.61077	NM_001106635	ENSRNOG00000006137	Arid1a	-	AT-rich interaction domain 1A	protein-coding	NA
WT_3_PR_run.rep1_peak_2553	chr19	56448435	56448688	+	118	NA	Intergenic	Intergenic	132117	NM_001039030	361438	Rn.209051	NM_001039030	ENSRNOG00000026964	Gas8	-	growth arrest specific 8	protein-coding	NA
WT_3_PR_run.rep1_peak_1441	chr13	34971264	34971527	+	118	NA	Intergenic	Intergenic	-85910	NM_001107169	304729	Rn.38778	NM_001107169	ENSRNOG00000007261	Gli2	-	GLI family zinc finger 2	protein-coding	NA
WT_3_PR_run.rep1_peak_2569	chr19	58828479	58828712	+	118	NA	intron (NM_021688, intron 1 of 2)	intron (NM_021688, intron 1 of 2)	4759	NM_021688	59324	Rn.15693	NM_021688	ENSRNOG00000019937	Kcnk1	Twik	potassium two pore domain channel subfamily K member 1	protein-coding	NA
WT_3_PR_run.rep1_peak_4298	chr6	122698386	122698657	+	118	NA	intron (NM_133545, intron 3 of 18)	intron (NM_133545, intron 3 of 18)	22975	NM_133545	171070	Rn.11310	NM_133545	ENSRNOG00000060568	Ptpn21	Ptp2E	protein tyrosine phosphatase, non-receptor type 21	protein-coding	NA
WT_3_PR_run.rep1_peak_1021	chr10	105137055	105137217	+	118	NA	intron (NM_001108840, intron 8 of 15)	intron (NM_001108840, intron 8 of 15)	12944	NM_001108840	363707	Rn.68	NM_001108840	ENSRNOG00000009351	Srp68	-	signal recognition particle 68	protein-coding	NA
WT_3_PR_run.rep1_peak_4680	chr7	141370655	141370855	+	117	NA	intron (NM_022215, intron 1 of 7)	intron (NM_022215, intron 1 of 7)	215	NM_022215	60666	Rn.44452	NM_022215	ENSRNOG00000056457	Gpd1	GPDH|Gpd3	glycerol-3-phosphate dehydrogenase 1	protein-coding	NA
WT_3_PR_run.rep1_peak_3124	chr3	3798003	3798219	+	117	NA	TTS (NM_022303)	TTS (NM_022303)	116	NM_001130990	296587	Rn.22412	NM_001130990	ENSRNOG00000018791	Dnlz	RGD1308635	DNL-type zinc finger	protein-coding	NA
WT_3_PR_run.rep1_peak_3770	chr5	56424667	56425059	+	117	NA	promoter-TSS (NM_017321)	promoter-TSS (NM_017321)	-213	NM_017321	50655	Rn.35934	NM_017321	ENSRNOG00000005849	Aco1	AH|Acon1|IRP1	aconitase 1	protein-coding	NA
WT_3_PR_run.rep1_peak_1542	chr13	89147217	89147440	+	117	NA	intron (NM_001107196, intron 14 of 15)	intron (NM_001107196, intron 14 of 15)	95132	NM_001107196	304962	Rn.15235	NM_001107196	ENSRNOG00000024632	Atf6	-	activating transcription factor 6	protein-coding	NA
WT_3_PR_run.rep1_peak_1934	chr16	7221368	7221580	+	116	NA	TTS (NM_001009271)	TTS (NM_001009271)	8986	NM_001009271	290558	Rn.2956	NM_001009271	ENSRNOG00000018358	Nt5dc2	RGD1305524	5'-nucleotidase domain containing 2	protein-coding	NA
WT_3_PR_run.rep1_peak_3269	chr3	109861002	109861490	+	116	NA	promoter-TSS (NM_001013062)	promoter-TSS (NM_001013062)	-874	NM_001013062	445442	Rn.185771	NM_001013062		Thbs1	TSP-1|Tsp1	thrombospondin 1	protein-coding	NA
WT_3_PR_run.rep1_peak_2849	chr2	224851589	224851892	+	116	NA	intron (NM_001014176, intron 1 of 3)	intron (NM_001014176, intron 1 of 3)	357	NM_001014176	362031	Rn.136923	NM_001014176	ENSRNOG00000011528	Alg14	RGD1312003	ALG14, UDP-N-acetylglucosaminyltransferase subunit	protein-coding	NA
WT_3_PR_run.rep1_peak_2350	chr18	56948866	56949219	+	116	NA	Intergenic	Intergenic	20952	NR_031891	100314036		NR_031891	ENSRNOG00000035474	Mir145	rno-mir-145	microRNA 145	ncRNA	NA
WT_3_PR_run.rep1_peak_2307	chr18	29145868	29146081	+	116	NA	Intergenic	Intergenic	-130422	NM_001136151	432361	Rn.22434	NM_001136151	ENSRNOG00000019093	Nrg2	NTAK_alpha2a|Ntak	neuregulin 2	protein-coding	NA
WT_3_PR_run.rep1_peak_4571	chr7	118136947	118137249	+	116	NA	Intergenic	Intergenic	-28234	NM_021588	59108	Rn.40511	NM_021588	ENSRNOG00000004583	Mb	Glng	myoglobin	protein-coding	NA
WT_3_PR_run.rep1_peak_1472	chr13	50252708	50252952	+	116	NA	exon (NM_001047925, exon 3 of 6)	intron (NM_001271237, intron 1 of 4)	123	NM_001271237	100360682	Rn.145709	NM_001271237		Snrpe	-	small nuclear ribonucleoprotein polypeptide E	protein-coding	NA
WT_3_PR_run.rep1_peak_191	chr1	90678501	90678661	+	116	NA	intron (NM_001107504, intron 1 of 3)	intron (NM_001107504, intron 1 of 3)	6676	NM_001107504	308511	Rn.55646	NM_001107504	ENSRNOG00000022919	Chst8	-	carbohydrate sulfotransferase 8	protein-coding	NA
WT_3_PR_run.rep1_peak_2612	chr2	27000085	27000349	+	116	NA	promoter-TSS (NM_001025647)	promoter-TSS (NM_001025647)	-110	NM_001025647	294667	Rn.205704	NM_001025647	ENSRNOG00000018193	Poc5	RGD1310597	POC5 centriolar protein	protein-coding	NA
WT_3_PR_run.rep1_peak_300	chr1	154297495	154298185	+	116	NA	Intergenic	Intergenic	-79665	NM_053554	89816	Rn.24871	NM_053554	ENSRNOG00000018322	Picalm	Calm	phosphatidylinositol binding clathrin assembly protein	protein-coding	NA
WT_3_PR_run.rep1_peak_4274	chr6	107671204	107671361	+	116	NA	intron (NM_001169116, intron 1 of 12)	intron (NM_001169116, intron 1 of 12)	6874	NM_001169116	314306		NM_001169116	ENSRNOG00000010653	Elmsan1	RGD1306119	ELM2 and Myb/SANT domain containing 1	protein-coding	NA
WT_3_PR_run.rep1_peak_1892	chr15	90179564	90179777	+	116	NA	Intergenic	CpG	-3868	NM_001012046	306141	Rn.103294	NM_001012046	ENSRNOG00000010058	Spry2	-	sprouty RTK signaling antagonist 2	protein-coding	NA
WT_3_PR_run.rep1_peak_1700	chr14	79538615	79538931	+	116	NA	promoter-TSS (NM_001107225)	promoter-TSS (NM_001107225)	-138	NM_001107225	305438	Rn.41133	NM_001107225	ENSRNOG00000007033	Sorcs2	-	sortilin-related VPS10 domain containing receptor 2	protein-coding	NA
WT_3_PR_run.rep1_peak_953	chr10	88081422	88081835	+	116	NA	Intergenic	Intergenic	-21068	NM_199498	360626	Rn.9359	NM_199498	ENSRNOG00000014233	Krt19	Ka19|Krt1-19	keratin 19	protein-coding	NA
WT_3_PR_run.rep1_peak_3791	chr5	62073319	62073738	+	116	NA	intron (NM_131911, intron 2 of 7)	CpG-12940	2182	NM_131911	170724	Rn.20465	NM_131911	ENSRNOG00000009266	Anp32b	PAL31	acidic nuclear phosphoprotein 32 family member B	protein-coding	NA
WT_3_PR_run.rep1_peak_4237	chr6	93299816	93300100	+	116	NA	intron (NM_001271054, intron 1 of 13)	L1M5|LINE|L1	18550	NM_001271054	257646	Rn.1708	NM_001271054	ENSRNOG00000007329	Frmd6	-	FERM domain containing 6	protein-coding	NA
WT_3_PR_run.rep1_peak_4491	chr7	75666979	75667198	+	116	NA	Intergenic	Intergenic	-69812	NM_013011	25578	Rn.1292	NM_013011	ENSRNOG00000008195	Ywhaz	14-3-3z	tyrosine 3-monooxygenase/tryptophan 5-monooxygenase activation protein, zeta	protein-coding	NA
WT_3_PR_run.rep1_peak_1765	chr14	109540021	109540226	+	116	NA	Intergenic	Intergenic	713184	NM_001191683	305589	Rn.16729	NM_001013129	ENSRNOG00000007049	Bcl11a	-	B-cell CLL/lymphoma 11A	protein-coding	NA
WT_3_PR_run.rep1_peak_3178	chr3	12525663	12526019	+	116	NA	Intergenic	Intergenic	-16536	NM_001012094	311872	Rn.7867	NM_001012094	ENSRNOG00000017017	Zbtb43	Zfp297b	zinc finger and BTB domain containing 43	protein-coding	NA
WT_3_PR_run.rep1_peak_2289	chr18	15991684	15991878	+	116	NA	Intergenic	Intergenic	17858	NM_001017446	291737	Rn.18319	NM_001017446	ENSRNOG00000016532	Ino80c	RGD1310199	INO80 complex subunit C	protein-coding	NA
WT_3_PR_run.rep1_peak_3324	chr3	138012011	138012384	+	116	NA	Intergenic	Intergenic	-12311	NM_001033666	502674	Rn.102412	NM_001033666	ENSRNOG00000005924	Dstn	-	destrin, actin depolymerizing factor	protein-coding	NA
WT_3_PR_run.rep1_peak_4494	chr7	75924700	75924849	+	116	NA	Intergenic	Intergenic	-114921	NM_001126087	500855	Rn.224542	NM_001126087		Zfp706	Znf706	zinc finger protein 706	protein-coding	NA
WT_3_PR_run.rep1_peak_4026	chr5	163144259	163144600	+	116	NA	intron (NM_130426, intron 8 of 9)	intron (NM_130426, intron 8 of 9)	22870	NM_130426	156767	Rn.83633	NM_130426	ENSRNOG00000016575	Tnfrsf1b	Tnfr2	TNF receptor superfamily member 1B	protein-coding	NA
WT_3_PR_run.rep1_peak_1481	chr13	52009001	52009189	+	116	NA	Intergenic	MIRb|SINE|MIR	-16548	NM_145784	252939	Rn.144679	NM_145784	ENSRNOG00000006237	Gpr37l1	-	G protein-coupled receptor 37-like 1	protein-coding	NA
WT_3_PR_run.rep1_peak_1831	chr15	39914485	39914724	+	115	NA	Intergenic	Intergenic	-20535	NM_001012156	361052	Rn.76647	NM_001012156	ENSRNOG00000012209	Cdadc1	-	cytidine and dCMP deaminase domain containing 1	protein-coding	NA
WT_3_PR_run.rep1_peak_4564	chr7	117267387	117267612	+	115	NA	promoter-TSS (NM_001164302)	promoter-TSS (NM_001164302)	-97	NM_001164302	64204	Rn.1085	NM_022401	ENSRNOG00000023781	Plec	Pcn|Plec1|Pltn	plectin	protein-coding	NA
WT_3_PR_run.rep1_peak_3282	chr3	111841159	111841549	+	115	NA	Intergenic	Intergenic	16192	NM_001107764	311341	Rn.21662	NM_001107764	ENSRNOG00000007447	Pla2g4b	-	phospholipase A2 group IVB	protein-coding	NA
WT_3_PR_run.rep1_peak_11	chr1	11930300	11930518	+	115	NA	Intergenic	Intergenic	-15869	NM_001025002	310926		NM_001025002		LOC310926	Aa1011|Aa1262|Ab2-057|Ac1147	hypothetical protein LOC310926	protein-coding	NA
WT_3_PR_run.rep1_peak_2466	chr19	30936526	30936690	+	114	NA	promoter-TSS (NM_001107419)	promoter-TSS (NM_001107419)	-95	NM_001107419	307766	Rn.128772	NM_001107419	ENSRNOG00000018149	Smarca5	-	SWI/SNF related, matrix associated, actin dependent regulator of chromatin, subfamily a, member 5	protein-coding	NA
WT_3_PR_run.rep1_peak_4694	chr7	142967640	142967944	+	114	NA	Intergenic	Intergenic	38375	NM_001271114	300240	Rn.4038	NM_001007659	ENSRNOG00000007756	Atg101	RGD1359310	autophagy related 101	protein-coding	NA
WT_3_PR_run.rep1_peak_5022	chr9	16612065	16612521	+	114	NA	promoter-TSS (NM_001044286)	promoter-TSS (NM_001044286)	-140	NM_001012203	363192	Rn.203058	NM_001012203	ENSRNOG00000017495	Klhdc3	-	kelch domain containing 3	protein-coding	NA
WT_3_PR_run.rep1_peak_2679	chr2	94267147	94267340	+	114	NA	intron (NM_022253, intron 6 of 11)	intron (NM_022253, intron 6 of 11)	1139	NM_022253	64019	Rn.127786	NM_022253		Pag1	Cbp	phosphoprotein membrane anchor with glycosphingolipid microdomains 1	protein-coding	NA
WT_3_PR_run.rep1_peak_1322	chr12	23734819	23735192	+	114	NA	TTS (NM_053762)	TTS (NM_053762)	7185	NM_053762	114639	Rn.10892	NM_053762	ENSRNOG00000001434	Zp3	Zp-3	zona pellucida glycoprotein 3	protein-coding	NA
WT_3_PR_run.rep1_peak_5041	chr9	25734965	25735115	+	114	NA	Intergenic	Intergenic	324371	NM_001106896	301285	Rn.12263	NM_001106896	ENSRNOG00000011823	Tfap2b	Tcfap2b	transcription factor AP-2 beta	protein-coding	NA
WT_3_PR_run.rep1_peak_2111	chr17	19517046	19517243	+	114	NA	intron (NM_012726, intron 5 of 6)	intron (NM_012726, intron 5 of 6)	63785	NM_057188	117533	Rn.3862	NM_057188	ENSRNOG00000017250	Gmpr	GMPR 1|Gmpr1	guanosine monophosphate reductase	protein-coding	NA
WT_3_PR_run.rep1_peak_4821	chr8	66733791	66734121	+	114	NA	Intergenic	Intergenic	129520	NM_001007604	140661	Rn.973	NM_001007604	ENSRNOG00000013874	Rplp1	-	ribosomal protein, large, P1	protein-coding	NA
WT_3_PR_run.rep1_peak_1732	chr14	86761118	86761268	+	114	NA	Intergenic	RNLTR10|LTR|ERV1	-21858	NM_001017503	498407	Rn.156213	NM_001017503	ENSRNOG00000056150	Purb	pur-beta	purine rich element binding protein B	protein-coding	NA
WT_3_PR_run.rep1_peak_2209	chr17	54148712	54148960	+	114	NA	Intergenic	Intergenic	-33011	NM_057202	117550	Rn.4046	NM_057202	ENSRNOG00000017466	Kif5b	Khc	kinesin family member 5B	protein-coding	NA
WT_3_PR_run.rep1_peak_2664	chr2	77474041	77474246	+	114	NA	Intergenic	Intergenic	158483	NM_022300	64160	Rn.37779	NM_022300		Basp1	NAP22	brain abundant, membrane attached signal protein 1	protein-coding	NA
WT_3_PR_run.rep1_peak_144	chr1	82079224	82079547	+	114	NA	Intergenic	Intergenic	28818	NM_017344	50686	Rn.36807	NM_017344	ENSRNOG00000020417	Gsk3a	-	glycogen synthase kinase 3 alpha	protein-coding	NA
WT_3_PR_run.rep1_peak_2606	chr2	25292635	25292944	+	114	NA	Intergenic	Intergenic	-57514	NM_053897	116677	Rn.10543	NM_053897	ENSRNOG00000018003	F2rl1	Par-2|Par2	F2R like trypsin receptor 1	protein-coding	NA
WT_3_PR_run.rep1_peak_4493	chr7	75821195	75821377	+	114	NA	Intergenic	Intergenic	-11433	NM_001126087	500855	Rn.224542	NM_001126087		Zfp706	Znf706	zinc finger protein 706	protein-coding	NA
WT_3_PR_run.rep1_peak_942	chr10	86698947	86699118	+	114	NA	Intergenic	Intergenic	-8217	NM_001113422	252917	Rn.29848	NM_145775	ENSRNOG00000009329	Nr1d1	REV-ERBAALPHA	nuclear receptor subfamily 1, group D, member 1	protein-coding	NA
WT_3_PR_run.rep1_peak_2730	chr2	141862426	141862866	+	114	NA	Intergenic	Intergenic	372408	NM_001004262	310411	Rn.105874	NM_001004262	ENSRNOG00000013660	Cog6	-	component of oligomeric golgi complex 6	protein-coding	NA
WT_3_PR_run.rep1_peak_4176	chr6	43914254	43914497	+	114	NA	Intergenic	(ACACC)n|Simple_repeat|Simple_repeat	29748	NM_001025740	362720	Rn.144946	NM_001025740	ENSRNOG00000054286	Rrm2	-	ribonucleotide reductase regulatory subunit M2	protein-coding	NA
WT_3_PR_run.rep1_peak_3986	chr5	154647460	154647665	+	114	NA	Intergenic	Intergenic	-3070	NM_001106691	298558	Rn.94219	NM_001106691	ENSRNOG00000049975	Zfp46	-	zinc finger protein 46	protein-coding	NA
WT_3_PR_run.rep1_peak_3718	chr4	177415991	177416291	+	114	NA	intron (NM_001107894, intron 1 of 8)	intron (NM_001107894, intron 1 of 8)	13237	NM_001107894	312828	Rn.7630	NM_001107894	ENSRNOG00000014856	Etnk1	-	ethanolamine kinase 1	protein-coding	NA
WT_3_PR_run.rep1_peak_2920	chr2	264254350	264254701	+	114	NA	Intergenic	Intergenic	38491	NM_017074	24962	Rn.3881	NM_017074	ENSRNOG00000010658	Cth	H	cystathionine gamma-lyase	protein-coding	NA
WT_3_PR_run.rep1_peak_5054	chr9	38142536	38142782	+	114	NA	Intergenic	Intergenic	-154594	NM_001108792	363212		NM_001108792	ENSRNOG00000052376	Bend6	RGD1310392	BEN domain containing 6	protein-coding	NA
WT_3_PR_run.rep1_peak_3224	chr3	59432363	59432797	+	114	NA	Intergenic	MLT1D|LTR|ERVL-MaLR	279299	NM_001025693	311742	Rn.161800	NM_001025693	ENSRNOG00000001514	Cdca7	-	cell division cycle associated 7	protein-coding	NA
WT_3_PR_run.rep1_peak_2145	chr17	27643309	27643493	+	114	NA	intron (NM_001107348, intron 2 of 12)	intron (NM_001107348, intron 2 of 12)	21865	NM_001107348	306873	Rn.37	NM_001107348	ENSRNOG00000015701	Rreb1	-	ras responsive element binding protein 1	protein-coding	NA
WT_3_PR_run.rep1_peak_297	chr1	152904318	152904494	+	114	NA	intron (NM_001013896, intron 8 of 14)	intron (NM_001013896, intron 8 of 14)	191774	NM_001013896	293098	Rn.19940	NM_001013896	ENSRNOG00000016815	Tmem135	PMP52|RGD1309948	transmembrane protein 135	protein-coding	NA
WT_3_PR_run.rep1_peak_4884	chr8	87371707	87371922	+	114	NA	intron (NM_145682, intron 1 of 5)	intron (NM_145682, intron 1 of 5)	47556	NM_145682	246776	Rn.44931	NM_145682	ENSRNOG00000011521	Filip1	Filip	filamin A interacting protein 1	protein-coding	NA
WT_3_PR_run.rep1_peak_2871	chr2	227160271	227160526	+	114	NA	promoter-TSS (NM_001106468)	promoter-TSS (NM_001106468)	-19	NM_001106468	295425	Rn.234413	NM_001106468	ENSRNOG00000014660	Usp53	-	ubiquitin specific peptidase 53	protein-coding	NA
WT_3_PR_run.rep1_peak_3215	chr3	55877305	55877646	+	114	NA	Intergenic	Intergenic	-9220	NM_001108583	362142	Rn.45505	NM_001108583	ENSRNOG00000007127	Bbs5	-	Bardet-Biedl syndrome 5	protein-coding	NA
WT_3_PR_run.rep1_peak_3330	chr3	146722075	146722282	+	114	NA	Intergenic	Intergenic	26812	NM_001109207	499914	Rn.117311	NM_001109207	ENSRNOG00000008091	Gins1	RGD1562246	GINS complex subunit 1	protein-coding	NA
WT_3_PR_run.rep1_peak_1213	chr11	79911870	79912057	+	114	NA	Intergenic	Intergenic	84235	NR_132630	106455137	Rn.19747	NR_132630		Lppos	-	LIM domain containing preferred translocation partner in lipoma, opposite strand	ncRNA	NA
WT_3_PR_run.rep1_peak_243	chr1	126586401	126586621	+	114	NA	5' UTR (NM_001106267, exon 2 of 18)	5' UTR (NM_001106267, exon 2 of 18)	13037	NM_001106267	292995	Rn.15627	NM_001106267		Tm2d3	RGD1564929	TM2 domain containing 3	protein-coding	NA
WT_3_PR_run.rep1_peak_4195	chr6	52053950	52054327	+	114	NA	Intergenic	Intergenic	-67947	NM_177928	297508	Rn.203508	NM_177928	ENSRNOG00000009754	Nampt	Pbef|Pbef1	nicotinamide phosphoribosyltransferase	protein-coding	NA
WT_3_PR_run.rep1_peak_2018	chr16	71419514	71419756	+	114	NA	Intergenic	Intergenic	-113336	NM_024146	79114	Rn.9797	NM_024146	ENSRNOG00000016050	Fgfr1	-	Fibroblast growth factor receptor 1	protein-coding	NA
WT_3_PR_run.rep1_peak_1681	chr14	45033840	45034080	+	114	NA	intron (NM_207604, intron 1 of 1)	intron (NM_207604, intron 1 of 1)	9609	NM_207604	305353	Rn.163249	NM_207604	ENSRNOG00000002161	Tlr6	-	toll-like receptor 6	protein-coding	NA
WT_3_PR_run.rep1_peak_3174	chr3	12000841	12001165	+	114	NA	intron (NM_001107833, intron 8 of 24)	MLT1B|LTR|ERVL-MaLR	8460	NM_001107833	311866	Rn.61607	NM_001107833	ENSRNOG00000022312	Lrsam1	RGD1564403	leucine rich repeat and sterile alpha motif containing 1	protein-coding	NA
WT_3_PR_run.rep1_peak_2257	chr17	80680587	80680781	+	114	NA	intron (NM_053332, intron 35 of 68)	intron (NM_053332, intron 35 of 68)	-103346	NM_001109404	680419	Rn.11453	NM_001109404	ENSRNOG00000017595	Rsu1	-	Ras suppressor protein 1	protein-coding	NA
WT_3_PR_run.rep1_peak_1966	chr16	20642686	20643317	+	114	NA	Intergenic	Intergenic	-1560	NM_001107304	306347	Rn.7876	NM_001107304	ENSRNOG00000019824	Ell	-	elongation factor for RNA polymerase II	protein-coding	NA
WT_3_PR_run.rep1_peak_4363	chr7	3172980	3173256	+	114	NA	promoter-TSS (NM_001108986)	promoter-TSS (NM_001108986)	-169	NM_001108986	366790	Rn.218509	NM_001108986	ENSRNOG00000058130	Pym1	RGD1306096|Wibg	PYM homolog 1, exon junction complex associated factor	protein-coding	NA
WT_3_PR_run.rep1_peak_335	chr1	174058707	174058959	+	114	NA	Intergenic	Intergenic	60915	NM_001191839	361623	Rn.198515	NM_001191839	ENSRNOG00000014373	Trim66	-	tripartite motif-containing 66	protein-coding	NA
WT_3_PR_run.rep1_peak_3592	chr4	117151588	117151827	+	114	NA	Intergenic	Intergenic	-40159	NM_153298	261737	Rn.161851	NM_153298	ENSRNOG00000037871	Sfxn5	BBG-TCC	sideroflexin 5	protein-coding	NA
WT_3_PR_run.rep1_peak_700	chr10	20350671	20350907	+	113	NA	intron (NM_031321, intron 6 of 36)	intron (NM_031321, intron 6 of 36)	-77872	NR_031930	100314057		NR_031930	ENSRNOG00000035481	Mir218-2	Mir218a-2|rno-mir-218-2|rno-mir-218a-2	microRNA 218-2	ncRNA	NA
WT_3_PR_run.rep1_peak_5144	chr9	92791033	92791231	+	113	NA	Intergenic	Intergenic	-43225	NM_001106924	301574	Rn.103055	NM_001106924	ENSRNOG00000017297	Cab39	-	calcium binding protein 39	protein-coding	NA
WT_3_PR_run.rep1_peak_1729	chr14	86077222	86077394	+	113	NA	exon (NM_001011912, exon 2 of 11)	exon (NM_001011912, exon 2 of 11)	1651	NM_001011912	289757	Rn.16022	NM_001011912	ENSRNOG00000013647	Polm	-	DNA polymerase mu	protein-coding	NA
WT_3_PR_run.rep1_peak_678	chr10	16102309	16102678	+	113	NA	Intergenic	Intergenic	-56658	NM_001106992	303010	Rn.18066	NM_001106992	ENSRNOG00000033169	Cpeb4	-	cytoplasmic polyadenylation element binding protein 4	protein-coding	NA
WT_3_PR_run.rep1_peak_2398	chr18	80383115	80383286	+	113	NA	Intergenic	Intergenic	-556675	NM_001106129	291403	Rn.12321	NM_001106129	ENSRNOG00000016239	Zadh2	-	zinc binding alcohol dehydrogenase, domain containing 2	protein-coding	NA
WT_3_PR_run.rep1_peak_3511	chr4	66779067	66779238	+	113	NA	intron (NM_012687, intron 7 of 13)	intron (NM_012687, intron 7 of 13)	108494	NM_012687	24886	Rn.16283	NM_012687	ENSRNOG00000007918	Tbxas1	-	thromboxane A synthase 1	protein-coding	NA
WT_3_PR_run.rep1_peak_3851	chr5	127405793	127406041	+	113	NA	Intergenic	Intergenic	-74598	NM_001100536	298385	Rn.8332	NM_001100536	ENSRNOG00000012778	Magoh	-	mago homolog, exon junction complex core component	protein-coding	NA
WT_3_PR_run.rep1_peak_1332	chr12	24747398	24747738	+	113	NA	Intergenic	Intergenic	-13642	NM_001012022	304407	Rn.6830	NM_001012022	ENSRNOG00000001476	Cldn4	-	claudin 4	protein-coding	NA
WT_3_PR_run.rep1_peak_795	chr10	55681428	55681801	+	113	NA	Intergenic	Intergenic	-5510	NM_001034125	287422	Rn.34433	NM_001034125	ENSRNOG00000007387	Per1	rper1	period circadian clock 1	protein-coding	NA
WT_3_PR_run.rep1_peak_4356	chr7	2855741	2855994	+	113	NA	Intergenic	MTC|LTR|ERVL-MaLR	24863	NM_001012195	362814	Rn.74790	NM_001012195	ENSRNOG00000023456	Rnf41	-	ring finger protein 41	protein-coding	NA
WT_3_PR_run.rep1_peak_3651	chr4	145451146	145451394	+	113	NA	exon (NM_001309463, exon 4 of 4)	exon (NM_001309463, exon 4 of 4)	7448	NM_001309463	502873		NM_001109350	ENSRNOG00000009863	Prrt3	RGD1562419	proline-rich transmembrane protein 3	protein-coding	NA
WT_3_PR_run.rep1_peak_2465	chr19	30720283	30720445	+	112	NA	Intergenic	Intergenic	-73926	NM_001108444	361388	Rn.1725	NM_001108444	ENSRNOG00000017879	Gab1	-	GRB2-associated binding protein 1	protein-coding	NA
WT_3_PR_run.rep1_peak_5208	chr9	119190185	119190413	+	112	NA	intron (NM_001015020, intron 1 of 2)	CpG	399	NM_001015020	316742	Rn.154349	NM_001015020	ENSRNOG00000015906	Tgif1	Tfig|Tgif	TGFB-induced factor homeobox 1	protein-coding	NA
WT_3_PR_run.rep1_peak_2996	chr20	7413339	7413779	+	112	NA	intron (NM_001271040, intron 1 of 6)	intron (NM_001271040, intron 1 of 6)	4158	NM_001271040	361808	Rn.2786	NM_001271040	ENSRNOG00000000493	Snrpc	Snrp1c|U1-C|U1C	small nuclear ribonucleoprotein polypeptide C	protein-coding	NA
WT_3_PR_run.rep1_peak_1285	chr12	13026261	13026523	+	112	NA	Intergenic	B4|SINE|B4	40651	NM_001017485	498145	Rn.3988	NM_001017485	ENSRNOG00000024605	Fam220a	Sipar	family with sequence similarity 220, member A	protein-coding	NA
WT_3_PR_run.rep1_peak_4960	chr8	127285517	127285782	+	112	NA	intron (NM_001106865, intron 1 of 7)	intron (NM_001106865, intron 1 of 7)	114013	NM_001191080	501069	Rn.198228	NM_001191080	ENSRNOG00000029910	Golga4	-	golgin A4	protein-coding	NA
WT_3_PR_run.rep1_peak_310	chr1	162405974	162406142	+	112	NA	Intergenic	Intergenic	-20483	NM_012703	25357	Rn.81140	NM_012703	ENSRNOG00000012404	Thrsp	Lpgp|S14|SPOT14	thyroid hormone responsive	protein-coding	NA
WT_3_PR_run.rep1_peak_1624	chr14	9202979	9203184	+	111	NA	intron (NM_001170551, intron 2 of 70)	intron (NM_001170551, intron 2 of 70)	33672	NM_001170551	305164	Rn.57981	NM_001170551	ENSRNOG00000061121	Wdfy3	-	WD repeat and FYVE domain containing 3	protein-coding	NA
WT_3_PR_run.rep1_peak_1709	chr14	82375199	82375752	+	111	NA	5' UTR (NM_001107228, exon 1 of 6)	5' UTR (NM_001107228, exon 1 of 6)	294	NM_001107228	305461	Rn.19744	NM_001107228	ENSRNOG00000017548	Fam53a	RGD1563315	family with sequence similarity 53, member A	protein-coding	NA
WT_3_PR_run.rep1_peak_3610	chr4	119742206	119742559	+	111	NA	promoter-TSS (NM_001014188)	promoter-TSS (NM_001014188)	-33	NM_001014188	362394	Rn.25170	NM_001014188	ENSRNOG00000010021	Isy1	Isy1-rab43|RGD1307688	ISY1 splicing factor homolog	protein-coding	NA
WT_3_PR_run.rep1_peak_187	chr1	89201823	89202003	+	111	NA	promoter-TSS (NM_001044231)	promoter-TSS (NM_001044231)	-614	NM_001198591	292793	Rn.8878	NM_001044231	ENSRNOG00000021015	Sbsn	RGD1562305	suprabasin	protein-coding	NA
WT_3_PR_run.rep1_peak_4418	chr7	26984416	26984815	+	111	NA	promoter-TSS (NM_031614)	promoter-TSS (NM_031614)	-215	NM_031614	58819	Rn.67581	NM_031614	ENSRNOG00000009088	Txnrd1	Tr	thioredoxin reductase 1	protein-coding	NA
WT_3_PR_run.rep1_peak_1375	chr12	38962005	38962280	+	111	NA	Intergenic	L2a|LINE|L2	33428	NM_001013982	304496	Rn.3869	NM_001013982		Orai1	RGD1311873	ORAI calcium release-activated calcium modulator 1	protein-coding	NA
WT_3_PR_run.rep1_peak_1110	chr11	33191964	33192236	+	111	NA	Intergenic	L4_C_Mam|LINE|RTE-X	-333275	NM_017325	50662	Rn.11201	NM_017325	ENSRNOG00000001704	Runx1	Aml1|B|CBF-alpha-2|Cbfa2|PEA2-alpha|PEBP2-alpha	runt-related transcription factor 1	protein-coding	NA
WT_3_PR_run.rep1_peak_4596	chr7	120614556	120614847	+	111	NA	intron (NM_001173370, intron 1 of 8)	intron (NM_001173370, intron 1 of 8)	21891	NM_001173370	362959	Rn.23598	NM_001173370	ENSRNOG00000022802	Tmem184b	RGD1306591	transmembrane protein 184B	protein-coding	NA
WT_3_PR_run.rep1_peak_2791	chr2	193877688	193877868	+	111	NA	Intergenic	(G)n|Simple_repeat|Simple_repeat	10827	NM_001004095	445415	Rn.104930	NM_001004095	ENSRNOG00000010105	S100a11	-	S100 calcium binding protein A11	protein-coding	NA
WT_3_PR_run.rep1_peak_1539	chr13	88368660	88368901	+	111	NA	Intergenic	Intergenic	-7098	NM_031764	685781	Rn.92730	NM_031764	ENSRNOG00000002881	Ddr2	Tyro10	discoidin domain receptor tyrosine kinase 2	protein-coding	NA
WT_3_PR_run.rep1_peak_5017	chr9	16041415	16041622	+	110	NA	intron (NM_001178071, intron 15 of 45)	PB1D10|SINE|Alu	38460	NM_001178071	363188	Rn.67473	NM_001178071	ENSRNOG00000015813	Ubr2	-	ubiquitin protein ligase E3 component n-recognin 2	protein-coding	NA
WT_3_PR_run.rep1_peak_1540	chr13	88701385	88701567	+	110	NA	intron (NM_138922, intron 4 of 9)	B3|SINE|B2	56956	NM_001109074	498274	Rn.38011	NM_001109074	ENSRNOG00000002972	RGD1565283	-	similar to novel protein	protein-coding	NA
WT_3_PR_run.rep1_peak_5138	chr9	82622491	82622675	+	110	NA	intron (NM_001108802, intron 31 of 40)	intron (NM_001108802, intron 31 of 40)	-9801	NM_001025056	501167	Rn.7577	NM_001025056	ENSRNOG00000019946	Gmppa	-	GDP-mannose pyrophosphorylase A	protein-coding	NA
WT_3_PR_run.rep1_peak_4057	chr5	169017646	169018395	+	110	NA	promoter-TSS (NM_001195559)	promoter-TSS (NM_001195559)	-725	NM_001195559	362665	Rn.22493	NM_001195559	ENSRNOG00000018602	Camta1	-	calmodulin binding transcription activator 1	protein-coding	NA
WT_3_PR_run.rep1_peak_3636	chr4	132890057	132890289	+	110	NA	Intergenic	Intergenic	-149350	NM_001107879	312603	Rn.33148	NM_001107879		Rybp	-	RING1 and YY1 binding protein	protein-coding	NA
WT_3_PR_run.rep1_peak_253	chr1	128731510	128731732	+	110	NA	Intergenic	Intergenic	-9573	NM_001134858	308709	Rn.46362	NM_182737	ENSRNOG00000014030	Synm	Dmn	synemin	protein-coding	NA
WT_3_PR_run.rep1_peak_1384	chr12	40462851	40463016	+	110	NA	Intergenic	Intergenic	-3562	NM_032416	29539	Rn.101781	NM_032416	ENSRNOG00000001344	Aldh2	-	aldehyde dehydrogenase 2 family (mitochondrial)	protein-coding	NA
WT_3_PR_run.rep1_peak_4513	chr7	80749744	80749906	+	110	NA	promoter-TSS (NM_001197332)	promoter-TSS (NM_001197332)	-784	NM_001197332	117520	Rn.4252	NM_057153	ENSRNOG00000056487	Oxr1	-	oxidation resistance 1	protein-coding	NA
WT_3_PR_run.rep1_peak_3219	chr3	58022247	58022466	+	110	NA	promoter-TSS (NM_001009657)	promoter-TSS (NM_001009657)	-39	NM_001009657	296501	Rn.139751	NM_001009657	ENSRNOG00000001524	Hat1	-	histone acetyltransferase 1	protein-coding	NA
WT_3_PR_run.rep1_peak_4551	chr7	114647952	114648161	+	110	NA	Intergenic	Intergenic	-57848	NM_013081	25614	Rn.2809	NM_013081	ENSRNOG00000007916	Ptk2	FAK|FRNK|p125FAK	protein tyrosine kinase 2	protein-coding	NA
WT_3_PR_run.rep1_peak_2908	chr2	251863277	251863461	+	110	NA	exon (NM_001305229, exon 1 of 7)	exon (NM_001305229, exon 1 of 7)	896	NM_001305229	308021	Rn.169131	NM_001305229	ENSRNOG00000026186	Syde2	RGD1564206|Syde2-ps1	synapse defective Rho GTPase homolog 2	protein-coding	NA
WT_3_PR_run.rep1_peak_2388	chr18	76983788	76984427	+	110	NA	promoter-TSS (NM_001106131)	promoter-TSS (NM_001106131)	-121	NM_001106131	291414	Rn.137952	NM_001106131	ENSRNOG00000061474	Ctdp1	-	CTD phosphatase subunit 1	protein-coding	NA
WT_3_PR_run.rep1_peak_4606	chr7	121302682	121302973	+	110	NA	promoter-TSS (NM_198753)	promoter-TSS (NM_198753)	-88	NM_198753	300079	Rn.107726	NM_198753	ENSRNOG00000016896	Rpl3	-	ribosomal protein L3	protein-coding	NA
WT_3_PR_run.rep1_peak_2032	chr16	74781335	74781537	+	109	NA	Intergenic	CpG	28781	NM_001169139	306575	Rn.50526	NM_001169139	ENSRNOG00000024650	Ckap2	-	cytoskeleton associated protein 2	protein-coding	NA
WT_3_PR_run.rep1_peak_2451	chr19	25307624	25307840	+	109	NA	Intergenic	Intergenic	-10850	NR_031825	100314228		NR_031825	ENSRNOG00000035644	Mir23a	rno-mir-23a	microRNA 23a	ncRNA	NA
WT_3_PR_run.rep1_peak_1241	chr11	87449426	87449728	+	109	NA	intron (NM_001107078, intron 1 of 4)	intron (NM_001107078, intron 1 of 4)	355	NM_001107078	303787	Rn.47708	NM_001107078	ENSRNOG00000001874	Slc7a4	-	solute carrier family 7, member 4	protein-coding	NA
WT_3_PR_run.rep1_peak_179	chr1	87116458	87116919	+	109	NA	intron (NM_031675, intron 1 of 20)	intron (NM_031675, intron 1 of 20)	30620	NM_031675	63836	Rn.15777	NM_031675	ENSRNOG00000020433	Actn4	-	actinin alpha 4	protein-coding	NA
WT_3_PR_run.rep1_peak_3073	chr20	34692417	34692592	+	109	NA	Intergenic	Intergenic	-8998	NM_001177829	100365935	Rn.158401	NM_001177829	ENSRNOG00000000414	Cep85l	-	centrosomal protein 85-like	protein-coding	NA
WT_3_PR_run.rep1_peak_3449	chr4	8098200	8098528	+	109	NA	intron (NM_001106575, intron 1 of 14)	Lx8|LINE|L1	31627	NM_001106575	296753	Rn.138055	NM_001106575	ENSRNOG00000010601	Srpk2	-	SRSF protein kinase 2	protein-coding	NA
WT_3_PR_run.rep1_peak_5200	chr9	113900206	113900557	+	109	NA	promoter-TSS (NM_031064)	promoter-TSS (NM_031064)	-212	NM_031064	81728	Rn.28882	NM_031064	ENSRNOG00000042503	Ndufv2	-	NADH:ubiquinone oxidoreductase core subunit V2	protein-coding	NA
WT_3_PR_run.rep1_peak_4451	chr7	53918122	53918417	+	109	NA	intron (NM_001309455, intron 1 of 23)	L2a|LINE|L2	39363	NM_001309455	314824	Rn.229943	NM_001108093	ENSRNOG00000026962	Osbpl8	RGD1561474	oxysterol binding protein-like 8	protein-coding	NA
WT_3_PR_run.rep1_peak_4526	chr7	98081514	98081982	+	109	NA	intron (NM_133521, intron 4 of 8)	intron (NM_133521, intron 4 of 8)	16323	NM_133521	171043	Rn.72619	NM_133521	ENSRNOG00000006738	Fbxo32	Atrogin1|MAFbx	F-box protein 32	protein-coding	NA
WT_3_PR_run.rep1_peak_19	chr1	14950283	14950535	+	109	NA	Intergenic	Intergenic	-111971	NM_053783	116465	Rn.19927	NM_053783	ENSRNOG00000012074	Ifngr1	Ifngr	interferon gamma receptor 1	protein-coding	NA
WT_3_PR_run.rep1_peak_4932	chr8	117175759	117176004	+	109	NA	TTS (NM_001109113)	TTS (NM_001109113)	5261	NM_001109113	498675	Rn.198466	NM_001109113	ENSRNOG00000046155	LOC498675	-	hypothetical LOC498675	protein-coding	NA
WT_3_PR_run.rep1_peak_3173	chr3	11974543	11974826	+	109	NA	intron (NM_001107833, intron 23 of 24)	intron (NM_001107833, intron 23 of 24)	34779	NM_001107833	311866	Rn.61607	NM_001107833	ENSRNOG00000022312	Lrsam1	RGD1564403	leucine rich repeat and sterile alpha motif containing 1	protein-coding	NA
WT_3_PR_run.rep1_peak_4028	chr5	164906297	164906511	+	108	NA	Intergenic	Intergenic	-8017	NM_001007654	298646	Rn.8471	NM_001007654	ENSRNOG00000008619	Agtrap	-	angiotensin II receptor-associated protein	protein-coding	NA
WT_3_PR_run.rep1_peak_1294	chr12	14301823	14302183	+	108	NA	Intergenic	Intergenic	-57369	NM_001037219	304298	Rn.211697	NM_001037219	ENSRNOG00000001104	Foxk1	RGD1309643	forkhead box K1	protein-coding	NA
WT_3_PR_run.rep1_peak_4733	chr8	22647735	22647964	+	108	NA	promoter-TSS (NM_134368)	promoter-TSS (NM_134368)	-474	NM_134368	171379	Rn.23417	NM_134368	ENSRNOG00000009271	Smarca4	brg-1	SWI/SNF related, matrix associated, actin dependent regulator of chromatin, subfamily a, member 4	protein-coding	NA
WT_3_PR_run.rep1_peak_1978	chr16	32777108	32777527	+	108	NA	Intergenic	CpG	-24039	NM_001012049	306424	Rn.98965	NM_001012049	ENSRNOG00000011775	Mfap3l	-	microfibrillar-associated protein 3-like	protein-coding	NA
WT_3_PR_run.rep1_peak_3299	chr3	120373300	120373650	+	108	NA	promoter-TSS (NR_132743)	promoter-TSS (NR_132743)	48	NR_132743	106631776	Rn.32745	NR_132743		LOC106631776	-	uncharacterized LOC106631776	ncRNA	NA
WT_3_PR_run.rep1_peak_2774	chr2	188716930	188717158	+	108	NA	Intergenic	Intergenic	-10064	NM_001106446	295248	Rn.73830	NM_001106446	ENSRNOG00000020640	Zbtb7b	Zfp67	zinc finger and BTB domain containing 7B	protein-coding	NA
WT_3_PR_run.rep1_peak_1017	chr10	104572858	104573003	+	108	NA	TTS (NM_053985)	TTS (NM_053985)	2957	NM_053985	117056	Rn.29857	NM_053985	ENSRNOG00000006532	H3f3b	H3.3B	H3 histone, family 3B	protein-coding	NA
WT_3_PR_run.rep1_peak_1303	chr12	17381391	17381573	+	108	NA	TTS (NM_001025033)	TTS (NM_001025033)	12480	NR_031784	100314146		NR_031784	ENSRNOG00000035479	Mir339	rno-mir-339	microRNA 339	ncRNA	NA
WT_3_PR_run.rep1_peak_2337	chr18	49606608	49606944	+	108	NA	Intergenic	Intergenic	330746	NM_001107378	307296	Rn.106300	NM_001107378	ENSRNOG00000023197	Zfp608	Znf608	zinc finger protein 608	protein-coding	NA
WT_3_PR_run.rep1_peak_2043	chr16	82994554	82994736	+	107	NA	intron (NM_001017508, intron 3 of 5)	intron (NM_001017508, intron 3 of 5)	5182	NM_001017508	498664	Rn.195390	NM_001017508	ENSRNOG00000033585	Tex29	-	testis expressed 29	protein-coding	NA
WT_3_PR_run.rep1_peak_3180	chr3	13484813	13485067	+	107	NA	promoter-TSS (NM_001011964)	promoter-TSS (NM_001011964)	-40	NM_001011964	296648	Rn.105886	NM_001011964	ENSRNOG00000017583	Mapkap1	-	mitogen-activated protein kinase associated protein 1	protein-coding	NA
WT_3_PR_run.rep1_peak_460	chr1	219008213	219008383	+	107	NA	intron (NM_001108512, intron 2 of 11)	PB1|SINE|Alu	7454	NM_001108512	361688	Rn.203473	NM_001108512	ENSRNOG00000016790	Kmt5b	Suv420h1	lysine methyltransferase 5B	protein-coding	NA
WT_3_PR_run.rep1_peak_912	chr10	82964652	82964848	+	107	NA	promoter-TSS (NM_001107040)	promoter-TSS (NM_001107040)	-831	NM_001107040	303469	Rn.218495	NM_001107040	ENSRNOG00000004399	Dlx4	-	distal-less homeobox 4	protein-coding	NA
WT_3_PR_run.rep1_peak_3911	chr5	144815748	144816034	+	107	NA	intron (NM_001159655, intron 3 of 20)	MIRb|SINE|MIR	36210	NM_001159655	100294508	Rn.3730	NM_001159655	ENSRNOG00000012204	LOC100294508	-	dyslexia susceptibility 2-like	protein-coding	NA
WT_3_PR_run.rep1_peak_2056	chr17	1797331	1797505	+	107	NA	TTS (NM_001109114)	TTS (NM_001109114)	314	NM_001108404	361195	Rn.162177	NM_001108404	ENSRNOG00000018999	Cdc14b	-	cell division cycle 14B	protein-coding	NA
WT_3_PR_run.rep1_peak_1875	chr15	59175933	59176421	+	107	NA	Intergenic	MER5A|DNA|hAT-Charlie	-464305	NM_001109104	498546	Rn.15872	NM_001109104	ENSRNOG00000038228	Serp2	RGD1566076	stress-associated endoplasmic reticulum protein family member 2	protein-coding	NA
WT_3_PR_run.rep1_peak_4819	chr8	66572082	66572280	+	107	NA	Intergenic	Intergenic	275298	NM_053400	84424	Rn.24106	NM_053400	ENSRNOG00000013013	Tle3	Esp3	transducin-like enhancer of split 3	protein-coding	NA
WT_3_PR_run.rep1_peak_2439	chr19	19378500	19378763	+	107	NA	Intergenic	Intergenic	-1842	NM_001106172	291912	Rn.218600	NM_001106172	ENSRNOG00000014124	Nod2	Card15	nucleotide-binding oligomerization domain containing 2	protein-coding	NA
WT_3_PR_run.rep1_peak_4620	chr7	123380956	123381201	+	107	NA	promoter-TSS (NM_001033694)	promoter-TSS (NM_001033694)	-4	NM_001033694	300095	Rn.41063	NM_001033694	ENSRNOG00000007400	Srebf2	SREBP-2|SREBP2|Srebf2_retired	sterol regulatory element binding transcription factor 2	protein-coding	NA
WT_3_PR_run.rep1_peak_258	chr1	134920767	134921391	+	107	NA	Intergenic	B3A|SINE|B2	-49911	NM_001107523	308738	Rn.225034	NM_001107523	ENSRNOG00000012716	Chd2	-	chromodomain helicase DNA binding protein 2	protein-coding	NA
WT_3_PR_run.rep1_peak_2615	chr2	27490585	27490779	+	107	NA	intron (NM_013134, intron 6 of 19)	intron (NM_013134, intron 6 of 19)	9972	NM_013134	25675	Rn.9437	NM_013134	ENSRNOG00000016122	Hmgcr	3H3M	3-hydroxy-3-methylglutaryl-CoA reductase	protein-coding	NA
WT_3_PR_run.rep1_peak_3453	chr4	10771948	10772169	+	107	NA	intron (NM_001135872, intron 2 of 7)	intron (NM_001135872, intron 2 of 7)	-22767	NR_130137	104968332	Rn.139850	NR_130137		Aptr	-	Alu-mediated CDKN1A/p21 transcriptional regulator	ncRNA	NA
WT_3_PR_run.rep1_peak_3714	chr4	174799228	174799455	+	107	NA	Intergenic	CpG	-11618	NM_001106626	297705	Rn.219578	NM_001106626	ENSRNOG00000008929	Aebp2	-	AE binding protein 2	protein-coding	NA
WT_3_PR_run.rep1_peak_2217	chr17	57021566	57021963	+	107	NA	promoter-TSS (NM_001110860)	promoter-TSS (NM_001110860)	60	NM_001271101	25620	Rn.10251	NM_013086	ENSRNOG00000014900	Crem	Icer	cAMP responsive element modulator	protein-coding	NA
WT_3_PR_run.rep1_peak_224	chr1	102714026	102714523	+	107	NA	Intergenic	Intergenic	-14832	NM_001100634	24848	Rn.94788	NM_001100634	ENSRNOG00000011672	Tph1	Tph	tryptophan hydroxylase 1	protein-coding	NA
WT_3_PR_run.rep1_peak_130	chr1	80698319	80698552	+	106	NA	TTS (NM_001034920)	TTS (NM_001034920)	-9313	NM_031752	78958	Rn.7003	NM_031752	ENSRNOG00000029399	Bcam	Lu	basal cell adhesion molecule (Lutheran blood group)	protein-coding	NA
WT_3_PR_run.rep1_peak_5018	chr9	16400660	16400858	+	106	NA	Intergenic	Intergenic	5579	NM_001108200	316221	Rn.18774	NM_001108200	ENSRNOG00000048291	Tbcc	-	tubulin folding cofactor C	protein-coding	NA
WT_3_PR_run.rep1_peak_2094	chr17	15880554	15880873	+	106	NA	intron (NM_012867, intron 1 of 3)	CpG	571	NM_012867	25338	Rn.11245	NM_012867	ENSRNOG00000016587	Ninj1	-	ninjurin 1	protein-coding	NA
WT_3_PR_run.rep1_peak_3574	chr4	100736075	100736284	+	106	NA	Intergenic	Intergenic	46838	NM_001128192	684322	Rn.100904	NM_001128192	ENSRNOG00000015097	Kcmf1	-	potassium channel modulatory factor 1	protein-coding	NA
WT_3_PR_run.rep1_peak_2621	chr2	28435419	28435576	+	106	NA	Intergenic	Intergenic	-11072	NM_001008309	294680	Rn.1858	NM_001008309	ENSRNOG00000016912	Btf3	-	basic transcription factor 3	protein-coding	NA
WT_3_PR_run.rep1_peak_2313	chr18	29504788	29505246	+	106	NA	promoter-TSS (NM_053957)	promoter-TSS (NM_053957)	-22	NM_053957	117026	Rn.30067	NM_053957	ENSRNOG00000017849	Apbb3	Fe65l2	amyloid beta precursor protein binding family B member 3	protein-coding	NA
WT_3_PR_run.rep1_peak_3308	chr3	123289184	123289469	+	106	NA	intron (NM_001109206, intron 20 of 36)	intron (NM_001109206, intron 20 of 36)	-52791	NM_001107775	311423	Rn.162720	NM_001107775	ENSRNOG00000021234	Slc4a11	-	solute carrier family 4 member 11	protein-coding	NA
WT_3_PR_run.rep1_peak_1514	chr13	74617533	74617768	+	106	NA	Intergenic	Intergenic	-53466	NM_001100680	304887	Rn.224486	NM_001100680	ENSRNOG00000004736	Ralgps2	-	Ral GEF with PH domain and SH3 binding motif 2	protein-coding	NA
WT_3_PR_run.rep1_peak_3859	chr5	128394488	128394828	+	106	NA	Intergenic	Intergenic	-1983	NM_001107952	313477	Rn.23612	NM_001107952	ENSRNOG00000027183	Zfyve9	-	zinc finger FYVE-type containing 9	protein-coding	NA
WT_3_PR_run.rep1_peak_2474	chr19	32938933	32939339	+	106	NA	intron (NM_001010948, intron 5 of 11)	intron (NM_001010948, intron 5 of 11)	141636	NM_001010948	291942	Rn.23101	NM_001010948	ENSRNOG00000011991	Slc10a7	P7	solute carrier family 10, member 7	protein-coding	NA
WT_3_PR_run.rep1_peak_4852	chr8	73634589	73634938	+	106	NA	Intergenic	Intergenic	-99768	NR_131088	100911360		NR_131088		LOC100911360	-	uncharacterized LOC100911360	ncRNA	NA
WT_3_PR_run.rep1_peak_516	chr1	236889162	236889552	+	106	NA	Intergenic	Intergenic	-176396	NM_001168584	691398	Rn.222434	NM_001168584		Foxb2	-	forkhead box B2	protein-coding	NA
WT_3_PR_run.rep1_peak_3482	chr4	49016862	49017076	+	105	NA	promoter-TSS (NM_001034107)	promoter-TSS (NM_001034107)	-342	NM_001034107	312154	Rn.52988	NM_001034107	ENSRNOG00000005496	Ing3	-	inhibitor of growth family, member 3	protein-coding	NA
WT_3_PR_run.rep1_peak_3233	chr3	63346242	63346726	+	105	NA	Intergenic	Intergenic	-6488	NM_001107735	311129	Rn.15167	NM_001107735	ENSRNOG00000010812	Osbpl6	-	oxysterol binding protein-like 6	protein-coding	NA
WT_3_PR_run.rep1_peak_1823	chr15	33752702	33752918	+	105	NA	promoter-TSS (NM_001098803)	promoter-TSS (NM_001098803)	-145	NM_001098803	305888	Rn.161359	NM_199492	ENSRNOG00000025634	Zfhx2	ZFH	zinc finger homeobox 2	protein-coding	NA
WT_3_PR_run.rep1_peak_1184	chr11	73312152	73312342	+	105	NA	Intergenic	Intergenic	233265	NM_001034006	619382	Rn.208307	NM_001034006	ENSRNOG00000001730	Acap2	Centb2|cnt-b2	ArfGAP with coiled-coil, ankyrin repeat and PH domains 2	protein-coding	NA
WT_3_PR_run.rep1_peak_1266	chr12	7657714	7658166	+	105	NA	Intergenic	Intergenic	162504	NM_001006956	288449	Rn.208215	NM_001006956	ENSRNOG00000047618	Katnal1	-	katanin p60 subunit A-like 1	protein-coding	NA
WT_3_PR_run.rep1_peak_1695	chr14	66771539	66771788	+	105	NA	Intergenic	CpG	-151420	NR_037348	100526634		NR_037348	ENSRNOG00000035486	Mir3565	Mir218b|rno-mir-218b|rno-mir-3565	microRNA 3565	ncRNA	NA
WT_3_PR_run.rep1_peak_1596	chr13	110174760	110174981	+	105	NA	Intergenic	Intergenic	-82701	NM_001191675	289382	Rn.156180	NM_001191675	ENSRNOG00000004263	Ints7	RGD1308014	integrator complex subunit 7	protein-coding	NA
WT_3_PR_run.rep1_peak_2928	chr20	3042307	3042541	+	105	NA	Intergenic	CpG	-66092	NM_001008838	414789	Rn.116785	NM_001008838		RT1-CE15	-	RT1 class I, locus CE15	protein-coding	NA
WT_3_PR_run.rep1_peak_3949	chr5	151604889	151605124	+	105	NA	intron (NM_012652, intron 1 of 12)	intron (NM_012652, intron 1 of 12)	31884	NM_012652	24782	Rn.5025	NM_012652	ENSRNOG00000007982	Slc9a1	Nhe1	solute carrier family 9 member A1	protein-coding	NA
WT_3_PR_run.rep1_peak_3357	chr3	154602128	154602546	+	105	NA	intron (NM_019386, intron 10 of 12)	intron (NM_019386, intron 10 of 12)	24920	NM_019386	56083	Rn.10	NM_019386	ENSRNOG00000012956	Tgm2	TgaseII	transglutaminase 2	protein-coding	NA
WT_3_PR_run.rep1_peak_4080	chr6	2801417	2801625	+	105	NA	Intergenic	Intergenic	-7467	NM_001007704	313843	Rn.83639	NM_001007704	ENSRNOG00000007023	Galm	-	galactose mutarotase	protein-coding	NA
WT_3_PR_run.rep1_peak_411	chr1	203624578	203624907	+	105	NA	Intergenic	Intergenic	97889	NM_001047906	361662	Rn.6897	NM_001047906	ENSRNOG00000020643	Bub3	Aa2-050	BUB3 mitotic checkpoint protein	protein-coding	NA
WT_3_PR_run.rep1_peak_2541	chr19	54136699	54137042	+	105	NA	Intergenic	Intergenic	26738	NM_001106190	292058	Rn.232068	NM_001106190	ENSRNOG00000017575	Gins2	RGD1311055	GINS complex subunit 2	protein-coding	NA
WT_3_PR_run.rep1_peak_1664	chr14	36071565	36071727	+	105	NA	intron (NM_001108358, intron 2 of 10)	intron (NM_001108358, intron 2 of 10)	24502	NM_001108358	360926	Rn.25032	NM_001108358	ENSRNOG00000002272	Lnx1	-	ligand of numb-protein X 1	protein-coding	NA
WT_3_PR_run.rep1_peak_2415	chr19	11068058	11068396	+	105	NA	Intergenic	Intergenic	-10973	NM_053523	85430	Rn.4028	NM_053523	ENSRNOG00000018796	Herpud1	Sup	homocysteine inducible ER protein with ubiquitin like domain 1	protein-coding	NA
WT_3_PR_run.rep1_peak_850	chr10	66427298	66427526	+	105	NA	intron (NM_001108284, intron 1 of 17)	intron (NM_001108284, intron 1 of 17)	54738	NM_001108284	360573	Rn.179021	NM_001108284		Ksr1	Ksr	kinase suppressor of ras 1	protein-coding	NA
WT_3_PR_run.rep1_peak_4568	chr7	117672184	117672412	+	105	NA	promoter-TSS (NM_001130571)	promoter-TSS (NM_001130571)	75	NM_001130571	366952	Rn.40455	NM_001130571	ENSRNOG00000030705	Cpsf1	-	cleavage and polyadenylation specific factor 1	protein-coding	NA
WT_3_PR_run.rep1_peak_3109	chr3	2388104	2388345	+	105	NA	Intergenic	Intergenic	-7919	NM_001143750	499745	Rn.22790	NM_001143750	ENSRNOG00000009354	Nrarp	-	Notch-regulated ankyrin repeat protein	protein-coding	NA
WT_3_PR_run.rep1_peak_4345	chr6	137986461	137986674	+	105	NA	Intergenic	Intergenic	21329	NM_001244867	691657	Rn.8405	NM_001134933	ENSRNOG00000027990	Crip1	Crip|Crp-1	cysteine rich protein 1	protein-coding	NA
WT_3_PR_run.rep1_peak_3776	chr5	58484437	58484625	+	105	NA	intron (NM_001013931, intron 1 of 8)	intron (NM_001013931, intron 1 of 8)	369	NM_001013931	298201	Rn.63818	NM_001013931	ENSRNOG00000009323	Fam214b	RGD1311249	family with sequence similarity 214, member B	protein-coding	NA
WT_3_PR_run.rep1_peak_1036	chr10	106487014	106487216	+	105	NA	Intergenic	Intergenic	180082	NM_001113497	83788	Rn.91127	NM_031837		2018-09-09	Eseptin|Msf|Slpa	septin 9	protein-coding	NA
WT_3_PR_run.rep1_peak_1796	chr15	24151327	24151745	+	105	NA	Intergenic	Intergenic	-2066	NM_031832	83781	Rn.764	NM_031832	ENSRNOG00000010645	Lgals3	AGE-R3|CBP30|L-34|gal-3	galectin 3	protein-coding	NA
WT_3_PR_run.rep1_peak_5164	chr9	98060684	98060952	+	105	NA	Intergenic	Intergenic	-12220	NM_001012135	316620	Rn.124575	NM_001012135	ENSRNOG00000019763	Mlph	-	melanophilin	protein-coding	NA
WT_3_PR_run.rep1_peak_4083	chr6	4495971	4496139	+	104	NA	intron (NM_001270772, intron 1 of 6)	intron (NM_001270772, intron 1 of 6)	24583	NM_001270778	29715	Rn.935	NM_019268	ENSRNOG00000008479	Slc8a1	Ncx|Ncx1	solute carrier family 8 member A1	protein-coding	NA
WT_3_PR_run.rep1_peak_1933	chr16	7214666	7214954	+	104	NA	intron (NM_001009271, intron 1 of 13)	intron (NM_001009271, intron 1 of 13)	2322	NM_001009271	290558	Rn.2956	NM_001009271	ENSRNOG00000018358	Nt5dc2	RGD1305524	5'-nucleotidase domain containing 2	protein-coding	NA
WT_3_PR_run.rep1_peak_2736	chr2	148427403	148427843	+	104	NA	Intergenic	Intergenic	-180433	NM_001191960	499624	Rn.167784	NM_001191960	ENSRNOG00000038044	Tsc22d2	-	TSC22 domain family, member 2	protein-coding	NA
WT_3_PR_run.rep1_peak_3201	chr3	39596625	39596832	+	104	NA	promoter-TSS (NM_001044276)	promoter-TSS (NM_001044276)	-10	NM_001044276	680110	Rn.45197	NM_001044276	ENSRNOG00000005109	Rprm	-	reprimo, TP53 dependent G2 arrest mediator candidate	protein-coding	NA
WT_3_PR_run.rep1_peak_1647	chr14	19034800	19035044	+	104	NA	Intergenic	Intergenic	41738	NM_001025671	305251	Rn.18159	NM_001025671	ENSRNOG00000002866	Rassf6	-	Ras association domain family member 6	protein-coding	NA
WT_3_PR_run.rep1_peak_4677	chr7	141253870	141254106	+	104	NA	Intergenic	Intergenic	-4597	NM_022181	29170	Rn.48667	NM_022181	ENSRNOG00000053181	Aqp6	-	aquaporin 6	protein-coding	NA
WT_3_PR_run.rep1_peak_2097	chr17	16105041	16105561	+	104	NA	promoter-TSS (NM_001191816)	promoter-TSS (NM_001191816)	-351	NM_001191816	291019	Rn.205297	NM_001191816	ENSRNOG00000016779	Fam120a	RGD1306643	family with sequence similarity 120A	protein-coding	NA
WT_3_PR_run.rep1_peak_4390	chr7	12405167	12405375	+	104	NA	promoter-TSS (NM_031147)	promoter-TSS (NM_031147)	-249	NM_031147	81825	Rn.28931	NM_031147	ENSRNOG00000015999	Cirbp	-	cold inducible RNA binding protein	protein-coding	NA
WT_3_PR_run.rep1_peak_1759	chr14	107728228	107728690	+	104	NA	intron (NM_001115022, intron 2 of 2)	intron (NM_001115022, intron 2 of 2)	-21703	NM_001017504	498425	Rn.204453	NM_001017504	ENSRNOG00000009639	Zrsr1	-	zinc finger (CCCH type), RNA binding motif and serine/arginine rich 1	protein-coding	NA
WT_3_PR_run.rep1_peak_57	chr1	37937441	37937840	+	104	NA	Intergenic	Intergenic	-29888	NM_001346427	682870	Rn.199234	NM_001346427		LOC682870	-	similar to regulator of sex-limitation candidate 5	protein-coding	NA
WT_3_PR_run.rep1_peak_4849	chr8	72783179	72783519	+	104	NA	Intergenic	Intergenic	-17042	NM_001106833	300803	Rn.73451	NM_001106833	ENSRNOG00000018081	Lactb	-	lactamase, beta	protein-coding	NA
WT_3_PR_run.rep1_peak_2086	chr17	12905867	12906203	+	104	NA	Intergenic	Intergenic	143283	NM_001169578	291006	Rn.214733	NM_001169578	ENSRNOG00000032328	Diras2	-	DIRAS family GTPase 2	protein-coding	NA
WT_3_PR_run.rep1_peak_1055	chr10	109142349	109142532	+	104	NA	intron (NM_057196, intron 3 of 13)	intron (NM_057196, intron 3 of 13)	35051	NM_057196	117542	Rn.95155	NM_057196	ENSRNOG00000004049	Baiap2	Irsp53	BAI1-associated protein 2	protein-coding	NA
WT_3_PR_run.rep1_peak_703	chr10	28696528	28696824	+	104	NA	Intergenic	Intergenic	265894	NR_031892	100314241		NR_031892	ENSRNOG00000035466	Mir146a	rno-mir-146a	microRNA 146a	ncRNA	NA
WT_3_PR_run.rep1_peak_3496	chr4	58408146	58408339	+	104	NA	Intergenic	Intergenic	-63852	NR_031837	100314008		NR_031837	ENSRNOG00000035463	Mir29b1	Mir29b-1|rno-mir-29b-1	microRNA 29b-1	ncRNA	NA
WT_3_PR_run.rep1_peak_2530	chr19	52658529	52658720	+	104	NA	Intergenic	Intergenic	-5449	NM_138518	171547	Rn.4346	NM_138518	ENSRNOG00000016752	Crispld2	Lcrisp2|Lgl1	cysteine-rich secretory protein LCCL domain containing 2	protein-coding	NA
WT_3_PR_run.rep1_peak_2787	chr2	189980351	189980562	+	104	NA	Intergenic	Intergenic	-12806	NM_053681	114216	Rn.29233	NM_053681	ENSRNOG00000012008	S100a3	-	S100 calcium binding protein A3	protein-coding	NA
WT_3_PR_run.rep1_peak_4499	chr7	76097723	76097895	+	104	NA	intron (NM_001134527, intron 3 of 15)	intron (NM_001134527, intron 3 of 15)	38358	NM_001134527	299979	Rn.99340	NM_001134527	ENSRNOG00000007000	Grhl2	RGD1561191	grainyhead-like transcription factor 2	protein-coding	NA
WT_3_PR_run.rep1_peak_3796	chr5	70053308	70053471	+	104	NA	Intergenic	Intergenic	-100923	NM_178095	313210	Rn.148916	NM_178095	ENSRNOG00000018126	Abca1	-	ATP binding cassette subfamily A member 1	protein-coding	NA
WT_3_PR_run.rep1_peak_3236	chr3	67514066	67514304	+	104	NA	Intergenic	Intergenic	-24104	NM_001106486	295690	Rn.8642	NM_001106486	ENSRNOG00000006803	Dnajc10	-	DnaJ heat shock protein family (Hsp40) member C10	protein-coding	NA
WT_3_PR_run.rep1_peak_1866	chr15	57170415	57170638	+	104	NA	promoter-TSS (NM_001024803)	promoter-TSS (NM_001024803)	-132	NM_001024803	364427	Rn.111442	NM_001024803	ENSRNOG00000038291	Lrrc63	-	leucine rich repeat containing 63	protein-coding	NA
WT_3_PR_run.rep1_peak_4488	chr7	75536678	75536890	+	104	NA	Intergenic	RMER17C-int|LTR|ERVK	32994	NM_001008877	362901	Rn.214920	NM_001008877	ENSRNOG00000031383	LOC362901	-	Ac1254	protein-coding	NA
WT_3_PR_run.rep1_peak_1027	chr10	105609101	105609334	+	104	NA	Intergenic	MER45B|DNA|hAT-Tip100	-8332	NM_001270834	303690	Rn.141168	NM_001107067	ENSRNOG00000011459	Rhbdf2	Rhbdl6	rhomboid 5 homolog 2	protein-coding	NA
WT_3_PR_run.rep1_peak_10	chr1	10909263	10909468	+	104	NA	Intergenic	Intergenic	-848865	NM_001001355	288797	Rn.143395	NM_001001355	ENSRNOG00000048201	Olr905	-	olfactory receptor 905	protein-coding	NA
WT_3_PR_run.rep1_peak_598	chr1	267330029	267330211	+	103	NA	Intergenic	Intergenic	-14532	NM_001011943	294025	Rn.15899	NM_001011943	ENSRNOG00000020376	Obfc1	-	oligonucleotide/oligosaccharide-binding fold containing 1	protein-coding	NA
WT_3_PR_run.rep1_peak_4235	chr6	92666708	92666962	+	103	NA	intron (NM_130420, intron 7 of 9)	intron (NM_130420, intron 7 of 9)	-23101	NM_022268	64035	Rn.21399	NM_022268	ENSRNOG00000006388	Pygl	-	glycogen phosphorylase L	protein-coding	NA
WT_3_PR_run.rep1_peak_2973	chr20	5645699	5646356	+	103	NA	promoter-TSS (NM_013138)	promoter-TSS (NM_013138)	-70	NM_013138	25679	Rn.11242	NM_013138	ENSRNOG00000052795	Itpr3	IP3R-3|IP3R3|IP3R3X	inositol 1,4,5-trisphosphate receptor, type 3	protein-coding	NA
WT_3_PR_run.rep1_peak_415	chr1	206861374	206861544	+	103	NA	Intergenic	Intergenic	-39158	NM_001143858	309081	Rn.1482	NM_001143858	ENSRNOG00000018683	Dock1	RGD1566072	dedicator of cyto-kinesis 1	protein-coding	NA
WT_3_PR_run.rep1_peak_383	chr1	193336974	193337131	+	103	NA	intron (NM_199405, intron 1 of 10)	B4A|SINE|B4	1383	NM_199405	361643	Rn.162464	NM_199405	ENSRNOG00000014565	Lcmt1	-	leucine carboxyl methyltransferase 1	protein-coding	NA
WT_3_PR_run.rep1_peak_862	chr10	70615230	70615435	+	103	NA	exon (NM_080583, exon 21 of 22)	exon (NM_080583, exon 21 of 22)	-12075	NM_001191648	303382	Rn.222772	NM_001191648	ENSRNOG00000010302	Rasl10b	-	RAS-like, family 10, member B	protein-coding	NA
WT_3_PR_run.rep1_peak_5251	chrX	156278996	156279165	+	103	NA	intron (NM_017006, intron 2 of 12)	intron (NM_017006, intron 2 of 12)	4280	NM_017006	24377	Rn.11040	NM_017006	ENSRNOG00000056728	G6pd	G6pdx	glucose-6-phosphate dehydrogenase	protein-coding	NA
WT_3_PR_run.rep1_peak_1630	chr14	11999173	11999414	+	103	NA	Intergenic	Intergenic	-217828	NM_013012	25523	Rn.87721	NM_013012	ENSRNOG00000002361	Prkg2	GDPKII|cGKII	protein kinase, cGMP-dependent, type II	protein-coding	NA
WT_3_PR_run.rep1_peak_4871	chr8	81863948	81864146	+	103	NA	intron (NM_001106838, intron 1 of 15)	intron (NM_001106838, intron 1 of 15)	428	NM_001106838	300836	Rn.23973	NM_001106838	ENSRNOG00000058522	Fam214a	RGD1310552	family with sequence similarity 214, member A	protein-coding	NA
WT_3_PR_run.rep1_peak_3563	chr4	99338384	99338730	+	103	NA	Intergenic	MLT1F2|LTR|ERVL-MaLR	-60663	NM_053438	84508	Rn.45685	NM_053438	ENSRNOG00000007272	Rnf103	Adrg34|Kf1|Zfp103	ring finger protein 103	protein-coding	NA
WT_3_PR_run.rep1_peak_3953	chr5	151851660	151851833	+	103	NA	intron (NM_001039339, intron 1 of 9)	intron (NM_001039339, intron 1 of 9)	4510	NM_001039339	362613	Rn.203345	NM_001039339	ENSRNOG00000058156	Zdhhc18	-	zinc finger, DHHC-type containing 18	protein-coding	NA
WT_3_PR_run.rep1_peak_1425	chr12	49476157	49476390	+	103	NA	Intergenic	Intergenic	-89719	NM_031690	64349	Rn.19693	NM_031690	ENSRNOG00000047673	Crybb3	-	crystallin, beta B3	protein-coding	NA
WT_3_PR_run.rep1_peak_1920	chr16	2338141	2338320	+	103	NA	promoter-TSS (NM_024151)	promoter-TSS (NM_024151)	-103	NM_024151	79120	Rn.35935	NM_024151	ENSRNOG00000012623	Arf4	-	ADP-ribosylation factor 4	protein-coding	NA
WT_3_PR_run.rep1_peak_2158	chr17	33845616	33845835	+	103	NA	intron (NM_001039606, intron 9 of 10)	intron (NM_001039606, intron 9 of 10)	105759	NM_134338	364706	Rn.11816	NM_134338	ENSRNOG00000017800	Foxc1	-	forkhead box C1	protein-coding	NA
WT_3_PR_run.rep1_peak_3617	chr4	124079972	124080253	+	102	NA	intron (NM_001107875, intron 1 of 11)	intron (NM_001107875, intron 1 of 11)	794	NM_001107875	312562	Rn.172475	NM_001107875	ENSRNOG00000011391	Rbsn	Zfyve20	rabenosyn, RAB effector	protein-coding	NA
WT_3_PR_run.rep1_peak_2625	chr2	30633872	30634196	+	102	NA	TTS (NM_001024778)	TTS (NM_001024778)	209	NM_001108936	365657	Rn.68511	NM_001108936	ENSRNOG00000052167	Marveld2	Mrvldc2	MARVEL domain containing 2	protein-coding	NA
WT_3_PR_run.rep1_peak_3164	chr3	11190256	11190465	+	102	NA	Intergenic	Intergenic	-63666	NM_053406	84430	Rn.162659	NM_053406	ENSRNOG00000010477	Pomt1	-	protein-O-mannosyltransferase 1	protein-coding	NA
WT_3_PR_run.rep1_peak_2768	chr2	187870644	187870846	+	102	NA	Intergenic	Intergenic	-7193	NM_001002016	60374	Rn.44161	NM_001002016	ENSRNOG00000019638	Lmna	-	lamin A/C	protein-coding	NA
WT_3_PR_run.rep1_peak_3758	chr5	35990481	35990870	+	102	NA	promoter-TSS (NM_001025274)	promoter-TSS (NM_001025274)	-393	NM_001025274	297942	Rn.8700	NM_001025274	ENSRNOG00000008782	Pnisr	RGD1307395|Sfrs18|Srsf18	PNN interacting serine and arginine rich protein	protein-coding	NA
WT_3_PR_run.rep1_peak_4856	chr8	76356906	76357227	+	102	NA	Intergenic	Intergenic	-43307	NM_001106835	300811	Rn.229165	NM_001106835	ENSRNOG00000056024	Bnip2	-	BCL2/adenovirus E1B interacting protein 2	protein-coding	NA
WT_3_PR_run.rep1_peak_324	chr1	166422339	166422493	+	102	NA	Intergenic	CpG	-8852	NM_001191560	308865	Rn.104199	NM_001191560	ENSRNOG00000019413	Atg16l2	RGD1311400	autophagy related 16-like 2	protein-coding	NA
WT_3_PR_run.rep1_peak_137	chr1	80869261	80869551	+	102	NA	Intergenic	Intergenic	-11450	NM_001170324	292701	Rn.136602	NM_001170324	ENSRNOG00000019260	Ceacam20	RGD1311281	carcinoembryonic antigen-related cell adhesion molecule 20	protein-coding	NA
WT_3_PR_run.rep1_peak_1216	chr11	80250543	80250770	+	102	NA	Intergenic	Intergenic	-5134	NM_001107084	303836	Rn.20571	NM_001107084	ENSRNOG00000001843	Bcl6	-	B-cell CLL/lymphoma 6	protein-coding	NA
WT_3_PR_run.rep1_peak_2514	chr19	49419753	49419939	+	102	NA	Intergenic	Intergenic	-37831	NM_001008366	361416	Rn.65502	NM_001008366	ENSRNOG00000011296	Cenpn	Da2-27|Da2-4|RGD1310953	centromere protein N	protein-coding	NA
WT_3_PR_run.rep1_peak_4656	chr7	137255729	137255929	+	102	NA	intron (NM_001108108, intron 3 of 18)	intron (NM_001108108, intron 3 of 18)	113659	NM_001108108	315272	Rn.3350	NM_001108108	ENSRNOG00000006995	Ano6	Tmem16f	anoctamin 6	protein-coding	NA
WT_3_PR_run.rep1_peak_1987	chr16	48863085	48863323	+	102	NA	promoter-TSS (NM_012922)	promoter-TSS (NM_012922)	0	NM_012922	25402	Rn.10562	NM_012922	ENSRNOG00000010475	Casp3	CPP32-beta|Lice|Yama	caspase 3	protein-coding	NA
WT_3_PR_run.rep1_peak_1736	chr14	87268850	87269261	+	102	NA	Intergenic	Intergenic	-43175	NM_001107239	305509	Rn.214145	NM_001107239	ENSRNOG00000059479	Adcy1	Ac1	adenylate cyclase 1	protein-coding	NA
WT_3_PR_run.rep1_peak_3781	chr5	59063194	59063539	+	101	NA	promoter-TSS (NM_001013092)	promoter-TSS (NM_001013092)	-192	NM_001013092	298400	Rn.234546	NM_001013092	ENSRNOG00000016452	Creb3	-	cAMP responsive element binding protein 3	protein-coding	NA
WT_3_PR_run.rep1_peak_2039	chr16	81647329	81647607	+	101	NA	Intergenic	Intergenic	-18065	NM_001170477	361180	Rn.19589	NM_001031813	ENSRNOG00000019504	Grtp1	LRRGT00052	growth hormone regulated TBC protein 1	protein-coding	NA
WT_3_PR_run.rep1_peak_755	chr10	45513801	45514452	+	101	NA	intron (NM_001108827, intron 1 of 2)	intron (NM_001108827, intron 1 of 2)	783	NM_001108827	363611	Rn.64287	NM_001108827	ENSRNOG00000022725	Iba57	RGD1306000	IBA57 homolog, iron-sulfur cluster assembly	protein-coding	NA
WT_3_PR_run.rep1_peak_2130	chr17	24493728	24493882	+	100	NA	Intergenic	CpG	77154	NM_001108410	361226	Rn.20096	NM_001108410	ENSRNOG00000018092	Cd83	-	CD83 molecule	protein-coding	NA
WT_3_PR_run.rep1_peak_4906	chr8	111269455	111269653	+	100	NA	Intergenic	Intergenic	-56800	NM_080402	140585	Rn.11796	NM_080402	ENSRNOG00000008593	Ryk	-	receptor-like tyrosine kinase	protein-coding	NA
WT_3_PR_run.rep1_peak_3794	chr5	63865709	63865895	+	100	NA	promoter-TSS (NM_145723)	promoter-TSS (NM_145723)	-544	NM_145723	252853	Rn.204688	NM_145723	ENSRNOG00000005801	Stx17	-	syntaxin 17	protein-coding	NA
WT_3_PR_run.rep1_peak_2336	chr18	48720334	48720525	+	100	NA	promoter-TSS (NM_001191697)	promoter-TSS (NM_001191697)	43	NM_001191697	307302	Rn.34326	NM_001191697	ENSRNOG00000017035	Cep120	Ccdc100|RGD1565619	centrosomal protein 120	protein-coding	NA
WT_3_PR_run.rep1_peak_5125	chr9	80002803	80003123	+	99	NA	promoter-TSS (NM_001108801)	promoter-TSS (NM_001108801)	31	NR_038113	363248	Rn.991	NM_001100994		Rpl37a-ps1	RGD1561181|Rpl37a	ribosomal protein L37a, pseudogene 1	pseudo	NA
WT_3_PR_run.rep1_peak_3112	chr3	2680322	2680671	+	99	NA	promoter-TSS (NM_001106556)	promoter-TSS (NM_001106556)	36	NM_001106556	296565	Rn.96042	NM_001106556	ENSRNOG00000015294	RGD1306215	-	similar to hypothetical protein MGC36831	protein-coding	NA
WT_3_PR_run.rep1_peak_2069	chr17	9565230	9565467	+	99	NA	promoter-TSS (NM_001009703)	promoter-TSS (NM_001009703)	-99	NM_001009703	361207	Rn.9386	NM_001009703	ENSRNOG00000021882	Tmed9	RGD1307627	transmembrane p24 trafficking protein 9	protein-coding	NA
WT_3_PR_run.rep1_peak_241	chr1	126343828	126344093	+	99	NA	Intergenic	Intergenic	-132521	NM_001106266	292994	Rn.101871	NM_001106266	ENSRNOG00000011077	Tjp1	ZO-1	tight junction protein 1	protein-coding	NA
WT_3_PR_run.rep1_peak_1701	chr14	79621478	79621747	+	99	NA	intron (NM_001107225, intron 2 of 27)	intron (NM_001107225, intron 2 of 27)	82701	NM_001107225	305438	Rn.41133	NM_001107225	ENSRNOG00000007033	Sorcs2	-	sortilin-related VPS10 domain containing receptor 2	protein-coding	NA
WT_3_PR_run.rep1_peak_3619	chr4	126112127	126112366	+	99	NA	intron (NM_001030045, intron 1 of 22)	intron (NM_001030045, intron 1 of 22)	187164	NM_001030045	500261	Rn.95239	NM_001030045	ENSRNOG00000022060	Magi1	BAP-1|Baiap1|MAGI-1	membrane associated guanylate kinase, WW and PDZ domain containing 1	protein-coding	NA
WT_3_PR_run.rep1_peak_2556	chr19	56731226	56731564	+	99	NA	Intergenic	CpG	41509	NM_001012166	361439	Rn.22937	NM_001012166	ENSRNOG00000017993	Abcb10	-	ATP binding cassette subfamily B member 10	protein-coding	NA
WT_3_PR_run.rep1_peak_4482	chr7	73216551	73216896	+	99	NA	promoter-TSS (NM_022699)	promoter-TSS (NM_022699)	-292	NM_022699	64640	Rn.3359	NM_022699	ENSRNOG00000005975	Rpl30	-	ribosomal protein L30	protein-coding	NA
WT_3_PR_run.rep1_peak_3297	chr3	120071293	120071475	+	99	NA	intron (NM_032462, intron 2 of 8)	intron (NM_032462, intron 2 of 8)	15640	NM_032462	65199	Rn.74239	NM_032462	ENSRNOG00000014152	Kcnip3	Csen|Dream|rKChIP3	potassium voltage-gated channel interacting protein 3	protein-coding	NA
WT_3_PR_run.rep1_peak_1504	chr13	71330864	71331077	+	99	NA	promoter-TSS (NM_017073)	promoter-TSS (NM_017073)	-82	NM_017073	24957	Rn.2204	NM_017073	ENSRNOG00000049560	Glul	Glns	glutamate-ammonia ligase	protein-coding	NA
WT_3_PR_run.rep1_peak_4442	chr7	41410348	41410535	+	99	NA	Intergenic	Intergenic	-64722	NM_053883	116663	Rn.4313	NM_053883	ENSRNOG00000023896	Dusp6	Mkp3	dual specificity phosphatase 6	protein-coding	NA
WT_3_PR_run.rep1_peak_442	chr1	216988736	216989076	+	99	NA	intron (NM_181480, intron 18 of 20)	intron (NM_181480, intron 18 of 20)	-17723	NM_001002288	404660	Rn.189891	NM_001002288	ENSRNOG00000054917	Mrgpre	Mgrf|MrgE	MAS related GPR family member E	protein-coding	NA
WT_3_PR_run.rep1_peak_4299	chr6	123025710	123025924	+	99	NA	Intergenic	L2b|LINE|L2	-8487	NM_178104	299247	Rn.10347	NM_178104	ENSRNOG00000060278	Cpg1	-	candidate plasticity gene 1	protein-coding	NA
WT_3_PR_run.rep1_peak_4613	chr7	122483412	122483779	+	99	NA	Intergenic	Intergenic	26749	NM_031758	83567	Rn.10822	NM_031758	ENSRNOG00000018895	Mchr1	Gpr24|Mch-1r|Slc1	melanin-concentrating hormone receptor 1	protein-coding	NA
WT_3_PR_run.rep1_peak_1927	chr16	6595779	6595930	+	99	NA	Intergenic	L1MB7|LINE|L1	-13816	NM_022592	64524	Rn.5950	NM_022592	ENSRNOG00000016064	Tkt	-	transketolase	protein-coding	NA
WT_3_PR_run.rep1_peak_5114	chr9	71911540	71911922	+	99	NA	Intergenic	Intergenic	-8008	NM_031510	24479	Rn.3561	NM_031510	ENSRNOG00000015020	Idh1	-	isocitrate dehydrogenase (NADP(+)) 1, cytosolic	protein-coding	NA
WT_3_PR_run.rep1_peak_1502	chr13	70747456	70747653	+	99	NA	intron (NM_053966, intron 1 of 27)	L2c|LINE|L2	35961	NM_053966	117036	Rn.7145	NM_053966	ENSRNOG00000002680	Lamc1	B2e	laminin subunit gamma 1	protein-coding	NA
WT_3_PR_run.rep1_peak_533	chr1	243371160	243371349	+	99	NA	intron (NM_001037197, intron 2 of 12)	intron (NM_001037197, intron 2 of 12)	94820	NM_001037197	309429	Rn.86207	NM_001037197	ENSRNOG00000016023	Kank1	Ankrd15	KN motif and ankyrin repeat domains 1	protein-coding	NA
WT_3_PR_run.rep1_peak_3136	chr3	6025044	6025491	+	99	NA	Intergenic	CpG	-7670	NM_001108575	362092	Rn.16796	NM_001108575	ENSRNOG00000007681	Brd3	-	bromodomain containing 3	protein-coding	NA
WT_3_PR_run.rep1_peak_531	chr1	242102257	242102432	+	99	NA	Intergenic	Intergenic	-18860	NM_053773	115769	Rn.10965	NM_053773	ENSRNOG00000015030	Tjp2	ZO-2	tight junction protein 2	protein-coding	NA
WT_3_PR_run.rep1_peak_4250	chr6	99860559	99860872	+	99	NA	intron (NM_198749, intron 1 of 6)	intron (NM_198749, intron 1 of 6)	9605	NM_198749	299156	Rn.24234	NM_198749	ENSRNOG00000007364	Rab15	-	RAB15, member RAS oncogene family	protein-coding	NA
WT_3_PR_run.rep1_peak_1274	chr12	9471485	9471912	+	99	NA	Intergenic	CpG	7672	NM_023963	66019	Rn.64495	NM_023963	ENSRNOG00000032759	Cdx2	-	caudal type homeo box 2	protein-coding	NA
WT_3_PR_run.rep1_peak_787	chr10	55534881	55535156	+	99	NA	intron (NM_001105789, intron 11 of 11)	intron (NM_001105789, intron 11 of 11)	9411	NM_001105789	287418	Rn.26985	NM_001105789	ENSRNOG00000004566	Arhgef15	E5	Rho guanine nucleotide exchange factor 15	protein-coding	NA
WT_3_PR_run.rep1_peak_1880	chr15	61771687	61772306	+	99	NA	5' UTR (NM_053766, exon 2 of 11)	5' UTR (NM_053766, exon 2 of 11)	520	NM_053766	114765	Rn.144631	NM_053766	ENSRNOG00000011678	Wbp4	Fbp21	WW domain binding protein 4	protein-coding	NA
WT_3_PR_run.rep1_peak_814	chr10	56573716	56574001	+	99	NA	Intergenic	B3|SINE|B2	-2584	NM_031702	65132	Rn.32259	NM_031702	ENSRNOG00000017325	Cldn7	-	claudin 7	protein-coding	NA
WT_3_PR_run.rep1_peak_3966	chr5	152724815	152725009	+	98	NA	Intergenic	MER21B|LTR|ERVL	6758	NM_001034081	313615	Rn.100520	NM_001034081	ENSRNOG00000022054	Paqr7	-	progestin and adipoQ receptor family member 7	protein-coding	NA
WT_3_PR_run.rep1_peak_3928	chr5	148034636	148034935	+	98	NA	Intergenic	CpG	-16341	NM_053475	85237	Rn.167750	NM_053475	ENSRNOG00000050044	Ptp4a2	-	protein tyrosine phosphatase type IVA, member 2	protein-coding	NA
WT_3_PR_run.rep1_peak_3512	chr4	67206008	67206514	+	98	NA	promoter-TSS (NM_001004233)	promoter-TSS (NM_001004233)	12	NM_001004233	296988	Rn.101798	NM_001004233	ENSRNOG00000009280	Mkrn1	-	makorin ring finger protein 1	protein-coding	NA
WT_3_PR_run.rep1_peak_3037	chr20	19825674	19825891	+	98	NA	Intergenic	Intergenic	-107134	NM_001304741	100911740	Rn.8441	NM_001304741		Mrln	Mln	myoregulin	protein-coding	NA
WT_3_PR_run.rep1_peak_3938	chr5	150709300	150709496	+	98	NA	Intergenic	Intergenic	-5552	NM_001109358	502988	Rn.37672	NM_001109358	ENSRNOG00000042785	Sesn2	RGD1566319	sestrin 2	protein-coding	NA
WT_3_PR_run.rep1_peak_1589	chr13	108178806	108178970	+	97	NA	promoter-TSS (NM_001100827)	promoter-TSS (NM_001100827)	-279	NM_001100827	257649	Rn.41236	NM_001100827	ENSRNOG00000003388	Cenpf	Lek1	centromere protein F	protein-coding	NA
WT_3_PR_run.rep1_peak_984	chr10	93654769	93654966	+	97	NA	intron (NM_001013973, intron 4 of 11)	intron (NM_001013973, intron 4 of 11)	25107	NM_001013973	303596	Rn.160625	NM_001013973	ENSRNOG00000007084	2018-03-10	MARCH-X|RGD1311692|Rnf190	membrane associated ring-CH-type finger 10	protein-coding	NA
WT_3_PR_run.rep1_peak_2024	chr16	73564932	73565154	+	97	NA	intron (NM_001007731, intron 1 of 4)	intron (NM_001007731, intron 1 of 4)	800	NM_001007731	361171	Rn.4105	NM_001007731	ENSRNOG00000017956	Golga7	-	golgin A7	protein-coding	NA
WT_3_PR_run.rep1_peak_536	chr1	247041066	247041555	+	97	NA	Intergenic	Intergenic	-42918	NM_001034854	619549	Rn.7335	NM_001034854	ENSRNOG00000015268	Plpp6	Ppapdc2	phospholipid phosphatase 6	protein-coding	NA
WT_3_PR_run.rep1_peak_1394	chr12	43551526	43551731	+	97	NA	Intergenic	L1MD1|LINE|L1	389170	NM_001109066	498188	Rn.146520	NM_001109066	ENSRNOG00000001123	RGD1562310	-	similar to hypothetical protein FLJ21415	protein-coding	NA
WT_3_PR_run.rep1_peak_4794	chr8	61973587	61973897	+	97	NA	Intergenic	L1MB2|LINE|L1	-50593	NM_001025011	315702	Rn.59239	NM_001025011		RGD1305464	2018-09-14	similar to human chromosome 15 open reading frame 39	protein-coding	NA
WT_3_PR_run.rep1_peak_3017	chr20	11427546	11427953	+	97	NA	Intergenic	Intergenic	-3461	NM_001008351	309681	Rn.128896	NM_001008351	ENSRNOG00000001215	RGD1309594	-	similar to RIKEN cDNA 1810043G02; DNA segment, Chr 10, Johns Hopkins University 13, expressed	protein-coding	NA
WT_3_PR_run.rep1_peak_2390	chr18	79366377	79366699	+	97	NA	intron (NM_001025289, intron 2 of 3)	intron (NM_001025289, intron 2 of 3)	39800	NM_001025289	24547	Rn.63285	NM_017026	ENSRNOG00000016516	Mbp	Mbps	myelin basic protein	protein-coding	NA
WT_3_PR_run.rep1_peak_24	chr1	16621439	16621808	+	97	NA	Intergenic	MLT1B|LTR|ERVL-MaLR	143496	NM_001002277	308923	Rn.155144	NM_001002277	ENSRNOG00000013969	Ahi1	Ahi-1	Abelson helper integration site 1	protein-coding	NA
WT_3_PR_run.rep1_peak_1383	chr12	40244458	40244645	+	97	NA	Intergenic	CpG	-17439	NM_031621	58838	Rn.11228	NM_031621		Sh2b3	Lnk	SH2B adaptor protein 3	protein-coding	NA
WT_3_PR_run.rep1_peak_159	chr1	84115480	84115821	+	97	NA	Intergenic	Intergenic	34434	NM_001170336	292734	Rn.7961	NM_001170336	ENSRNOG00000020871	Ltbp4	-	latent transforming growth factor beta binding protein 4	protein-coding	NA
WT_3_PR_run.rep1_peak_3729	chr4	180370319	180370714	+	97	NA	Intergenic	Intergenic	79127	NM_001109255	500364		NM_001109255	ENSRNOG00000001807	Sspn	RGD1559723	sarcospan	protein-coding	NA
WT_3_PR_run.rep1_peak_1791	chr15	20362858	20363221	+	97	NA	Intergenic	Intergenic	-330848	NM_001033066	305816	Rn.163271	NM_001033066	ENSRNOG00000009481	Ddhd1	-	DDHD domain containing 1	protein-coding	NA
WT_3_PR_run.rep1_peak_4558	chr7	117097324	117097526	+	97	NA	Intergenic	Intergenic	-26489	NM_001130565	362937	Rn.16898	NM_001130565	ENSRNOG00000030264	Fam83h	RGD1305866	family with sequence similarity 83, member H	protein-coding	NA
WT_3_PR_run.rep1_peak_2919	chr2	263932710	263933034	+	97	NA	intron (NM_012704, intron 1 of 2)	intron (NM_012704, intron 1 of 2)	37667	NM_012704	24929	Rn.10361	NM_012704	ENSRNOG00000010325	Ptger3	EP3|EP3R|Rep3|rEP3a|rEP3b	prostaglandin E receptor 3	protein-coding	NA
WT_3_PR_run.rep1_peak_446	chr1	217862644	217862966	+	97	NA	intron (NM_001107564, intron 1 of 25)	intron (NM_001107564, intron 1 of 25)	39668	NM_001107564	309135	Rn.162509	NM_001107564	ENSRNOG00000020865	Ano1	Tmem16a	anoctamin 1	protein-coding	NA
WT_3_PR_run.rep1_peak_4567	chr7	117556071	117556351	+	97	NA	intron (NM_024393, intron 1 of 12)	intron (NM_024393, intron 1 of 12)	17688	NM_024393	79245	Rn.20418	NM_024393	ENSRNOG00000021732	Hsf1	-	heat shock transcription factor 1	protein-coding	NA
WT_3_PR_run.rep1_peak_3290	chr3	113976502	113976705	+	97	NA	promoter-TSS (NM_001077670)	promoter-TSS (NM_001077670)	-84	NM_001077670	691947	Rn.162681	NM_001077670	ENSRNOG00000016459	Eif3j	Eif3s1	eukaryotic translation initiation factor 3, subunit J	protein-coding	NA
WT_3_PR_run.rep1_peak_3746	chr5	22018354	22018602	+	97	NA	Intergenic	Intergenic	109914	NR_126574	104845257		NR_126574		Lnc056	Lncsn056	long non-coding RNA 056	ncRNA	NA
WT_3_PR_run.rep1_peak_1089	chr11	27257861	27258252	+	97	NA	Intergenic	Intergenic	49492	NM_001013979	304131	Rn.32787	NM_001013979	ENSRNOG00000001584	Map3k7cl	-	MAP3K7 C-terminal like	protein-coding	NA
WT_3_PR_run.rep1_peak_2558	chr19	57178823	57179005	+	97	NA	intron (NM_001106198, intron 1 of 6)	intron (NM_001106198, intron 1 of 6)	13181	NM_001106198	292098	Rn.23325	NM_001106198	ENSRNOG00000026791	Pgbd5	-	piggyBac transposable element derived 5	protein-coding	NA
WT_3_PR_run.rep1_peak_5204	chr9	117314270	117314497	+	97	NA	Intergenic	Intergenic	158082	NM_001100996	502570	Rn.202363	NM_001100996		RGD1559714	Tdpoz|Tdpoz-T1	similar to TDPOZ3	protein-coding	NA
WT_3_PR_run.rep1_peak_1910	chr15	108116188	108116345	+	97	NA	intron (NM_001105759, intron 1 of 52)	intron (NM_001105759, intron 1 of 52)	94560	NM_001105759	259237	Rn.10431	NM_001105759	ENSRNOG00000011969	Dock9	Trg	dedicator of cytokinesis 9	protein-coding	NA
WT_3_PR_run.rep1_peak_3809	chr5	76519723	76519908	+	97	NA	Intergenic	Intergenic	132977	NM_031795	83626	Rn.24091	NM_031795	ENSRNOG00000015644	Ugcg	-	UDP-glucose ceramide glucosyltransferase	protein-coding	NA
WT_3_PR_run.rep1_peak_4980	chr8	130034439	130034631	+	97	NA	intron (NM_001134565, intron 2 of 15)	intron (NM_001134565, intron 2 of 15)	24962	NM_001134565	316085	Rn.3090	NM_001134565	ENSRNOG00000019262	Trak1	RGD1307844	trafficking kinesin protein 1	protein-coding	NA
WT_3_PR_run.rep1_peak_4266	chr6	104436969	104437255	+	97	NA	Intergenic	CpG	96998	NM_001127566	500685	Rn.21179	NM_001127566	ENSRNOG00000038297	Plekhd1	RGD1566112	pleckstrin homology and coiled-coil domain containing D1	protein-coding	NA
WT_3_PR_run.rep1_peak_1997	chr16	54003398	54003665	+	97	NA	intron (NM_053407, intron 1 of 13)	intron (NM_053407, intron 1 of 13)	4927	NM_053407	84431	Rn.127798	NM_053407	ENSRNOG00000010034	Asah1	Asah	N-acylsphingosine amidohydrolase 1	protein-coding	NA
WT_3_PR_run.rep1_peak_3557	chr4	97686707	97687033	+	97	NA	intron (NM_053661, intron 2 of 3)	intron (NM_053661, intron 2 of 3)	29199	NM_053661	114120	Rn.17099	NM_053661	ENSRNOG00000050231	Gng12	-	G protein subunit gamma 12	protein-coding	NA
WT_3_PR_run.rep1_peak_4502	chr7	76435589	76435831	+	96	NA	Intergenic	Intergenic	-141047	NM_001024371	553106	Rn.13744	NM_001024371	ENSRNOG00000042978	Ncald	-	neurocalcin delta	protein-coding	NA
WT_3_PR_run.rep1_peak_1428	chr12	51071443	51071677	+	96	NA	Intergenic	Intergenic	178670	NM_001191928	498194	Rn.16035	NM_001191928	ENSRNOG00000027489	Mn1	RGD1565571	meningioma 1	protein-coding	NA
WT_3_PR_run.rep1_peak_2516	chr19	49518857	49519029	+	96	NA	promoter-TSS (NM_001101015)	promoter-TSS (NM_001101015)	-222	NM_001101015	687399	Rn.230242	NM_001101015	ENSRNOG00000045541	LOC687399	-	hypothetical protein LOC687399	protein-coding	NA
WT_3_PR_run.rep1_peak_4974	chr8	129548372	129548590	+	96	NA	Intergenic	Intergenic	-69372	NM_053357	84353	Rn.112601	NM_053357	ENSRNOG00000054172	Ctnnb1	Catnb	catenin beta 1	protein-coding	NA
WT_3_PR_run.rep1_peak_2362	chr18	63237049	63237242	+	96	NA	intron (NM_001107381, intron 11 of 15)	intron (NM_001107381, intron 11 of 15)	34082	NM_001109570	690253	Rn.225134	NM_001109570	ENSRNOG00000017954	Prelid3a	Slmo1	PRELI domain containing 3A	protein-coding	NA
WT_3_PR_run.rep1_peak_5187	chr9	111103339	111103612	+	96	NA	intron (NM_013000, intron 6 of 24)	intron (NM_013000, intron 6 of 24)	74782	NM_013000	25508	Rn.1121	NM_013000	ENSRNOG00000033280	Pam	-	peptidylglycine alpha-amidating monooxygenase	protein-coding	NA
WT_3_PR_run.rep1_peak_3386	chr3	163801729	163801921	+	96	NA	intron (NM_001047860, intron 8 of 16)	intron (NM_001047860, intron 8 of 16)	-13495	NR_110672	100911177	Rn.202341	NR_110672		LOC100911177	-	uncharacterized LOC100911177	ncRNA	NA
WT_3_PR_run.rep1_peak_3257	chr3	93970665	93970836	+	96	NA	intron (NM_001109606, intron 1 of 10)	intron (NM_001109606, intron 1 of 10)	1895	NM_001109606	690634	Rn.201745	NM_001109606	ENSRNOG00000009549	Fbxo3	-	F-box protein 3	protein-coding	NA
WT_3_PR_run.rep1_peak_1877	chr15	60967266	60967620	+	96	NA	Intergenic	CpG	-215337	NM_012773	498549	Rn.219324	NM_012773	ENSRNOG00000009987	Akap11	Akap	A-kinase anchoring protein 11	protein-coding	NA
WT_3_PR_run.rep1_peak_359	chr1	177535022	177535352	+	96	NA	intron (NM_001198589, intron 1 of 12)	intron (NM_001198589, intron 1 of 12)	39405	NM_001198589	361630	Rn.51807	NM_001198589	ENSRNOG00000015488	Tead1	TEF-1	TEA domain transcription factor 1	protein-coding	NA
WT_3_PR_run.rep1_peak_2240	chr17	73538030	73538217	+	96	NA	Intergenic	Intergenic	1107306	NM_133293	85471	Rn.229174	NM_133293	ENSRNOG00000019336	Gata3	-	GATA binding protein 3	protein-coding	NA
WT_3_PR_run.rep1_peak_3530	chr4	77554196	77554470	+	96	NA	promoter-TSS (NM_001106592)	promoter-TSS (NM_001106592)	64	NM_001106592	297065	Rn.152206	NM_001106592	ENSRNOG00000026981	Zfp282	Znf282	zinc finger protein 282	protein-coding	NA
WT_3_PR_run.rep1_peak_1900	chr15	104186834	104187100	+	96	NA	promoter-TSS (NM_022232)	promoter-TSS (NM_022232)	49	NM_022232	63880	Rn.162234	NM_022232	ENSRNOG00000010352	Dnajc3	-	DnaJ heat shock protein family (Hsp40) member C3	protein-coding	NA
WT_3_PR_run.rep1_peak_2872	chr2	227468186	227468371	+	96	NA	intron (NM_001309453, intron 3 of 22)	intron (NM_001309453, intron 3 of 22)	12555	NM_001309453	310843	Rn.162618	NM_001107723	ENSRNOG00000014872	Sec24d	-	SEC24 homolog D, COPII coat complex component	protein-coding	NA
WT_3_PR_run.rep1_peak_2724	chr2	141265572	141265824	+	96	NA	intron (NM_001107675, intron 1 of 5)	intron (NM_001107675, intron 1 of 5)	11188	NM_001107675	310405	Rn.234010	NM_001107675		Maml3	Glrp1	mastermind-like transcriptional coactivator 3	protein-coding	NA
WT_3_PR_run.rep1_peak_1220	chr11	81025436	81025612	+	96	NA	Intergenic	Intergenic	-44102	NM_001113344	25197	Rn.54567	NM_147205	ENSRNOG00000001823	St6gal1	Siat1	ST6 beta-galactoside alpha-2,6-sialyltransferase 1	protein-coding	NA
WT_3_PR_run.rep1_peak_106	chr1	77853063	77853217	+	96	NA	intron (NM_001024897, intron 4 of 5)	intron (NM_001024897, intron 4 of 5)	-9149	NM_207591	292624	Rn.8075	NM_207591	ENSRNOG00000013023	Gltscr2	-	glioma tumor suppressor candidate region gene 2	protein-coding	NA
WT_3_PR_run.rep1_peak_3777	chr5	58490611	58490835	+	96	NA	Intergenic	CpG	-5823	NM_001013931	298201	Rn.63818	NM_001013931	ENSRNOG00000009323	Fam214b	RGD1311249	family with sequence similarity 214, member B	protein-coding	NA
WT_3_PR_run.rep1_peak_4431	chr7	35603646	35603867	+	96	NA	Intergenic	Intergenic	39448	NR_132625	106345158		NR_132625		Cep83os	-	centrosomal protein 83, opposite strand	ncRNA	NA
WT_3_PR_run.rep1_peak_4987	chr8	130582592	130582957	+	95	NA	Intergenic	Intergenic	-32386	NM_031241	81924	Rn.23013	NM_031241	ENSRNOG00000019481	Cyp8b1	-	cytochrome P450, family 8, subfamily b, polypeptide 1	protein-coding	NA
WT_3_PR_run.rep1_peak_4107	chr6	11297550	11297726	+	95	NA	intron (NM_138541, intron 1 of 8)	CpG	518	NM_138541	171577	Rn.106481	NM_138541	ENSRNOG00000015667	Epcam	Egp314|Tacstd1	epithelial cell adhesion molecule	protein-coding	NA
WT_3_PR_run.rep1_peak_5073	chr9	45448413	45448618	+	95	NA	Intergenic	Intergenic	110625	NM_080397	140568	Rn.11224	NM_080397	ENSRNOG00000012815	Chst10	Hnk-1st	carbohydrate sulfotransferase 10	protein-coding	NA
WT_3_PR_run.rep1_peak_745	chr10	40201957	40202148	+	95	NA	promoter-TSS (NM_001134729)	promoter-TSS (NM_001134729)	-60	NM_001134729	686506	Rn.34277	NM_001134729	ENSRNOG00000045961	Lyrm7	-	LYR motif containing 7	protein-coding	NA
WT_3_PR_run.rep1_peak_1380	chr12	39764521	39764711	+	95	NA	intron (NM_001107141, intron 1 of 5)	intron (NM_001107141, intron 1 of 5)	4864	NM_001107141	304488	Rn.7549	NM_001107141	ENSRNOG00000021440	Pptc7	RGD1310383	PTC7 protein phosphatase homolog	protein-coding	NA
WT_3_PR_run.rep1_peak_4624	chr7	124294638	124294948	+	95	NA	Intergenic	Intergenic	-8315	NM_130740	124461	Rn.17106	NM_130740	ENSRNOG00000009756	Pacsin2	SdpII	protein kinase C and casein kinase substrate in neurons 2	protein-coding	NA
WT_3_PR_run.rep1_peak_4561	chr7	117255239	117255470	+	95	NA	promoter-TSS (NM_001164308)	promoter-TSS (NM_001164308)	-589	NM_001164308	64204	Rn.1085	NM_022401	ENSRNOG00000023781	Plec	Pcn|Plec1|Pltn	plectin	protein-coding	NA
WT_3_PR_run.rep1_peak_2331	chr18	41283726	41284288	+	95	NA	Intergenic	Intergenic	261452	NM_001004276	361323	Rn.163373	NM_001004276	ENSRNOG00000003958	Commd10	-	COMM domain containing 10	protein-coding	NA
WT_3_PR_run.rep1_peak_2326	chr18	32351234	32351662	+	95	NA	intron (NM_012846, intron 2 of 3)	intron (NM_012846, intron 2 of 3)	15346	NM_012846	25317	Rn.88013	NM_012846	ENSRNOG00000013867	Fgf1	FGF-1|HBGF-1|HBGF1	fibroblast growth factor 1	protein-coding	NA
WT_3_PR_run.rep1_peak_2784	chr2	189818439	189818654	+	95	NA	Intergenic	L2|LINE|L2	37544	NM_012613	24603	Rn.10463	NM_012613	ENSRNOG00000014684	Npr1	Anpra|Gca|NPR-A|Npra	natriuretic peptide receptor 1	protein-coding	NA
WT_3_PR_run.rep1_peak_2012	chr16	69045690	69045922	+	95	NA	Intergenic	Intergenic	-2933	NM_001191555	498650	Rn.49288	NM_001191555	ENSRNOG00000058940	Rab11fip1	RGD1562965|Rab11-FIP1	RAB11 family interacting protein 1	protein-coding	NA
WT_3_PR_run.rep1_peak_190	chr1	90044381	90044618	+	95	NA	TTS (NM_001109544)	TTS (NM_001109544)	13257	NM_001109544	689637	Rn.3078	NM_001109544	ENSRNOG00000021119	Pdcd2l	RGD1308249	programmed cell death 2-like	protein-coding	NA
WT_3_PR_run.rep1_peak_112	chr1	78928079	78928260	+	95	NA	Intergenic	Intergenic	-5203	NM_001009533	494320	Rn.145404	NM_001009533		Ccdc8	-	coiled-coil domain containing 8	protein-coding	NA
WT_3_PR_run.rep1_peak_903	chr10	81874964	81875116	+	95	NA	Intergenic	Intergenic	-38649	NM_133317	170842	Rn.7819	NM_133317	ENSRNOG00000002828	Tob1	-	transducer of ErbB-2.1	protein-coding	NA
WT_3_PR_run.rep1_peak_2450	chr19	25295502	25295819	+	95	NA	Intergenic	CpG	-5344	NR_031897	100314242		NR_031897	ENSRNOG00000035569	Mir181c	rno-mir-181c	microRNA 181c	ncRNA	NA
WT_3_PR_run.rep1_peak_995	chr10	95212236	95212482	+	95	NA	promoter-TSS (NM_053483)	promoter-TSS (NM_053483)	-248	NM_001270802	85245	Rn.2949	NM_053483	ENSRNOG00000015329	Kpna2	importin	karyopherin subunit alpha 2	protein-coding	NA
WT_3_PR_run.rep1_peak_577	chr1	264063152	264063426	+	95	NA	intron (NM_031841, intron 2 of 5)	intron (NM_031841, intron 2 of 5)	3915	NM_031841	83792	Rn.83595	NM_031841	ENSRNOG00000046005	Scd2	Scd	stearoyl-Coenzyme A desaturase 2	protein-coding	NA
WT_3_PR_run.rep1_peak_2143	chr17	27340447	27340786	+	95	NA	Intergenic	Intergenic	-61366	NM_001106107	291060	Rn.39699	NM_001106107	ENSRNOG00000013756	Snrnp48	RGD1309020	small nuclear ribonucleoprotein U11/U12 subunit 48	protein-coding	NA
WT_3_PR_run.rep1_peak_2381	chr18	71915623	71915801	+	95	NA	Intergenic	Intergenic	-209245	NM_001127375	679155	Rn.217913	NM_001127375	ENSRNOG00000047924	Zbtb7c	-	zinc finger and BTB domain containing 7C	protein-coding	NA
WT_3_PR_run.rep1_peak_109	chr1	77914758	77914903	+	95	NA	Intergenic	Intergenic	-21321	NM_001106226	292622	Rn.167279	NM_001106226	ENSRNOG00000011262	Gltscr1	-	glioma tumor suppressor candidate region gene 1	protein-coding	NA
WT_3_PR_run.rep1_peak_501	chr1	226292584	226292784	+	95	NA	promoter-TSS (NM_001170487)	promoter-TSS (NM_001170487)	-204	NM_001170487	293736	Rn.96	NM_001170487	ENSRNOG00000028274	Myrf	Mrf|RGD1306622	myelin regulatory factor	protein-coding	NA
WT_3_PR_run.rep1_peak_3004	chr20	8095629	8095781	+	95	NA	Intergenic	Intergenic	-13986	NM_001113777	294301	Rn.144301	NM_001113777	ENSRNOG00000000508	Armc12	RGD1306008	armadillo repeat containing 12	protein-coding	NA
WT_3_PR_run.rep1_peak_2064	chr17	8411947	8412146	+	95	NA	intron (NM_053802, intron 8 of 18)	L3b|LINE|CR1	17292	NM_053802	116487	Rn.1046	NM_053802	ENSRNOG00000012216	Tgfbi	BIGH3|Big-h3	transforming growth factor, beta induced	protein-coding	NA
WT_3_PR_run.rep1_peak_4508	chr7	77330722	77331024	+	95	NA	Intergenic	CpG	41525	NM_022585	58961	Rn.6290	NM_022585	ENSRNOG00000005333	Azin1	Oazi|Oazin	antizyme inhibitor 1	protein-coding	NA
WT_3_PR_run.rep1_peak_2790	chr2	193866018	193866229	+	95	NA	promoter-TSS (NM_001004095)	promoter-TSS (NM_001004095)	-828	NM_001004095	445415	Rn.104930	NM_001004095	ENSRNOG00000010105	S100a11	-	S100 calcium binding protein A11	protein-coding	NA
WT_3_PR_run.rep1_peak_939	chr10	86552945	86553090	+	95	NA	intron (NM_001047897, intron 1 of 3)	intron (NM_001047897, intron 1 of 3)	1461	NM_001047897	360618	Rn.202345	NM_001047897	ENSRNOG00000030445	Ormdl3	LRRGT00183	ORMDL sphingolipid biosynthesis regulator 3	protein-coding	NA
WT_3_PR_run.rep1_peak_554	chr1	256225286	256225523	+	95	NA	promoter-TSS (NM_019277)	promoter-TSS (NM_019277)	-780	NM_019277	50556	Rn.1188	NM_019277	ENSRNOG00000036601	Exoc6	Sec15|Sec15l1	exocyst complex component 6	protein-coding	NA
WT_3_PR_run.rep1_peak_1449	chr13	35933198	35933405	+	95	NA	promoter-TSS (NM_001037776)	promoter-TSS (NM_001037776)	-58	NM_001037776	304735	Rn.12878	NM_001037776	ENSRNOG00000025484	Tmem177	RGD1310320	transmembrane protein 177	protein-coding	NA
WT_3_PR_run.rep1_peak_1155	chr11	61341946	61342225	+	95	NA	intron (NM_001100653, intron 1 of 25)	intron (NM_001100653, intron 1 of 25)	20733	NM_001100653	288109	Rn.51246	NM_001100653	ENSRNOG00000002013	Sidt1	-	SID1 transmembrane family, member 1	protein-coding	NA
WT_3_PR_run.rep1_peak_3306	chr3	121689530	121689801	+	95	NA	Intergenic	Intergenic	29653	NM_001106509	296147	Rn.8658	NM_001106509	ENSRNOG00000018491	Chchd5	-	coiled-coil-helix-coiled-coil-helix domain containing 5	protein-coding	NA
WT_3_PR_run.rep1_peak_1613	chr14	3501021	3501207	+	95	NA	Intergenic	L2|LINE|L2	-5302	NM_017256	29610	Rn.9953	NM_017256	ENSRNOG00000002093	Tgfbr3	betaglycan	transforming growth factor beta receptor 3	protein-coding	NA
WT_3_PR_run.rep1_peak_123	chr1	80256265	80256701	+	95	NA	promoter-TSS (NM_001106228)	promoter-TSS (NM_001106228)	-490	NM_001106228	292673	Rn.7320	NM_001106228	ENSRNOG00000017839	Ercc1	-	ERCC excision repair 1, endonuclease non-catalytic subunit	protein-coding	NA
WT_3_PR_run.rep1_peak_5142	chr9	86415393	86415632	+	95	NA	Intergenic	Intergenic	-312354	NM_001106923	301555	Rn.101949	NM_001106923	ENSRNOG00000015633	Cul3	-	cullin 3	protein-coding	NA
WT_3_PR_run.rep1_peak_1077	chr11	14589687	14589944	+	95	NA	Intergenic	Intergenic	151748	NM_001100560	304157	Rn.62118	NM_001100560	ENSRNOG00000001585	Nrip1	RIP140	nuclear receptor interacting protein 1	protein-coding	NA
WT_3_PR_run.rep1_peak_1364	chr12	37573925	37574082	+	95	NA	intron (NM_001246665, intron 1 of 6)	intron (NM_001246665, intron 1 of 6)	747	NM_001246665	689820	Rn.8879	NM_001246665	ENSRNOG00000001062	Kmt5a	Pr-set7|RGD1305893|Setd8	lysine methyltransferase 5A	protein-coding	NA
WT_3_PR_run.rep1_peak_1231	chr11	84037953	84038190	+	95	NA	promoter-TSS (NM_001011896)	promoter-TSS (NM_001011896)	-133	NM_001011896	287982	Rn.98647	NM_001011896	ENSRNOG00000001710	Abcf3	-	ATP binding cassette subfamily F member 3	protein-coding	NA
WT_3_PR_run.rep1_peak_4998	chr9	5960021	5960246	+	95	NA	Intergenic	RNLTR10-int|LTR|ERV1	-629311	NM_053521	85426	Rn.44872	NM_053521	ENSRNOG00000010597	Slc5a7	Cht1	solute carrier family 5 member 7	protein-coding	NA
WT_3_PR_run.rep1_peak_3411	chr3	170589578	170589869	+	95	NA	Intergenic	Intergenic	39409	NM_201420	362280	Rn.16142	NM_201420	ENSRNOG00000005246	Tfap2c	AP2-gamma|Tcfap2c	transcription factor AP-2 gamma	protein-coding	NA
WT_3_PR_run.rep1_peak_2671	chr2	84608698	84609034	+	95	NA	promoter-TSS (NM_001305274)	promoter-TSS (NM_001305274)	-146	NM_001305274	294862	Rn.2039	NM_001305274	ENSRNOG00000011066	2018-03-06	RGD1310927|RGD1565757	membrane associated ring-CH-type finger 6	protein-coding	NA
WT_3_PR_run.rep1_peak_4989	chr8	130793365	130793578	+	95	NA	intron (NM_138833, intron 3 of 5)	intron (NM_138833, intron 3 of 5)	30797	NM_138833	170837	Rn.10245	NM_138833	ENSRNOG00000004050	Snrk	-	SNF related kinase	protein-coding	NA
WT_3_PR_run.rep1_peak_154	chr1	83977004	83977340	+	95	NA	promoter-TSS (NM_001004083)	promoter-TSS (NM_001004083)	64	NM_001004083	308457	Rn.43384	NM_001004083	ENSRNOG00000020947	Egln2	HIF-PH1|HPH-1|HPH-3|PHD-1|PHD1	egl-9 family hypoxia-inducible factor 2	protein-coding	NA
WT_3_PR_run.rep1_peak_1731	chr14	86738462	86738818	+	95	NA	exon (NM_001017503, exon 2 of 2)	exon (NM_001017503, exon 2 of 2)	695	NM_001017503	498407	Rn.156213	NM_001017503	ENSRNOG00000056150	Purb	pur-beta	purine rich element binding protein B	protein-coding	NA
WT_3_PR_run.rep1_peak_312	chr1	162460120	162460478	+	95	NA	intron (NM_001191629, intron 4 of 22)	B4A|SINE|B4	12607	NM_001191629	308837	Rn.1948	NM_001191629	ENSRNOG00000012552	Ints4	RGD1305036	integrator complex subunit 4	protein-coding	NA
WT_3_PR_run.rep1_peak_5182	chr9	100389803	100389948	+	95	NA	intron (NM_001167842, intron 1 of 30)	intron (NM_001167842, intron 1 of 30)	9360	NM_001167842	316638	Rn.23447	NM_001167842	ENSRNOG00000023548	Sned1	IRE-BP1	sushi, nidogen and EGF-like domains 1	protein-coding	NA
WT_3_PR_run.rep1_peak_2407	chr19	10075541	10075806	+	95	NA	Intergenic	Intergenic	25707	NM_001106168	291848	Rn.165433	NM_001106168	ENSRNOG00000012622	Mmp15	-	matrix metallopeptidase 15	protein-coding	NA
WT_3_PR_run.rep1_peak_4548	chr7	110074513	110074728	+	94	NA	intron (NM_022249, intron 1 of 8)	intron (NM_022249, intron 1 of 8)	42802	NM_022249	64015	Rn.229046	NM_022249	ENSRNOG00000009539	Khdrbs3	Etle|Slm2	KH RNA binding domain containing, signal transduction associated 3	protein-coding	NA
WT_3_PR_run.rep1_peak_2148	chr17	30600001	30600241	+	94	NA	Intergenic	Intergenic	-17261	NM_001009275	291076	Rn.3194	NM_001009275	ENSRNOG00000029549	Eci3	RGD1310224	enoyl-Coenzyme A delta isomerase 3	protein-coding	NA
WT_3_PR_run.rep1_peak_3977	chr5	154175911	154176284	+	94	NA	Intergenic	Intergenic	-29305	NM_001025738	362630	Rn.162118	NM_001025738	ENSRNOG00000007992	Srsf10	Fusip1	serine and arginine rich splicing factor 10	protein-coding	NA
WT_3_PR_run.rep1_peak_5139	chr9	82718492	82718718	+	94	NA	promoter-TSS (NM_001106922)	promoter-TSS (NM_001106922)	-104	NM_001106922	301535	Rn.17056	NM_001106922	ENSRNOG00000020107	Stk11ip	-	serine/threonine kinase 11 interacting protein	protein-coding	NA
WT_3_PR_run.rep1_peak_1553	chr13	89708233	89708505	+	94	NA	Intergenic	Intergenic	-9697	NM_031800	83631	Rn.203286	NM_031800	ENSRNOG00000003779	Dedd	Deft	death effector domain-containing	protein-coding	NA
WT_3_PR_run.rep1_peak_2402	chr19	5836655	5836860	+	94	NA	Intergenic	CpG	-195178	NM_053393	84408	Rn.214220	NM_053393	ENSRNOG00000056643	Cdh8	-	cadherin 8	protein-coding	NA
WT_3_PR_run.rep1_peak_1277	chr12	9951249	9951416	+	94	NA	Intergenic	Intergenic	38952	NM_001002829	304268	Rn.105901	NM_001002829	ENSRNOG00000000956	Rasl11a	-	RAS-like family 11 member A	protein-coding	NA
WT_3_PR_run.rep1_peak_3229	chr3	62524973	62525169	+	94	NA	promoter-TSS (NM_031789)	promoter-TSS (NM_031789)	-77	NM_031789	83619	Rn.10867	NM_031789	ENSRNOG00000001548	Nfe2l2	-	nuclear factor, erythroid 2-like 2	protein-coding	NA
WT_3_PR_run.rep1_peak_4117	chr6	23580775	23581125	+	94	NA	5' UTR (NM_013065, exon 1 of 8)	5' UTR (NM_013065, exon 1 of 8)	102	NM_013065	25594	Rn.39034	NM_013065	ENSRNOG00000004612	Ppp1cb	-	protein phosphatase 1 catalytic subunit beta	protein-coding	NA
WT_3_PR_run.rep1_peak_1228	chr11	82938199	82938434	+	94	NA	promoter-TSS (NM_001013978)	promoter-TSS (NM_001013978)	41	NM_001013978	303823	Rn.70204	NM_001013978	ENSRNOG00000025423	Map3k13	-	mitogen-activated protein kinase kinase kinase 13	protein-coding	NA
WT_3_PR_run.rep1_peak_136	chr1	80867011	80867209	+	94	NA	Intergenic	Intergenic	-13746	NM_001170324	292701	Rn.136602	NM_001170324	ENSRNOG00000019260	Ceacam20	RGD1311281	carcinoembryonic antigen-related cell adhesion molecule 20	protein-coding	NA
WT_3_PR_run.rep1_peak_3054	chr20	26853612	26853829	+	94	NA	Intergenic	CpG	-39419	NM_001034032	619393	Rn.9583	NM_001034032	ENSRNOG00000051960	Dnajc12	Jdp1	DnaJ heat shock protein family (Hsp40) member C12	protein-coding	NA
WT_3_PR_run.rep1_peak_4796	chr8	62298114	62298285	+	94	NA	promoter-TSS (NM_145783)	promoter-TSS (NM_145783)	-159	NM_145783	252934	Rn.11077	NM_145783	ENSRNOG00000018816	Cox5a	-	cytochrome c oxidase subunit 5A	protein-coding	NA
WT_3_PR_run.rep1_peak_3569	chr4	100334355	100334534	+	94	NA	Intergenic	Intergenic	-31397	NM_134351	171347	Rn.41420	NM_134351	ENSRNOG00000013520	Mat2a	Sams2	methionine adenosyltransferase 2A	protein-coding	NA
WT_3_PR_run.rep1_peak_3662	chr4	149902215	149902395	+	94	NA	Intergenic	CpG	24416	NM_001134908	362425	Rn.63909	NM_001134908	ENSRNOG00000023065	Zfp637	AZF1|DZF11	zinc finger protein 637	protein-coding	NA
WT_3_PR_run.rep1_peak_5083	chr9	49795710	49795855	+	94	NA	Intergenic	Intergenic	-42086	NM_001106906	301372	Rn.147923	NM_001106906	ENSRNOG00000016446	Gpr45	-	G protein-coupled receptor 45	protein-coding	NA
WT_3_PR_run.rep1_peak_2822	chr2	204592355	204592525	+	93	NA	intron (NM_001109584, intron 4 of 7)	intron (NM_001109584, intron 4 of 7)	33354	NM_001109584	690366	Rn.35269	NM_001109584	ENSRNOG00000016477	Vangl1	-	VANGL planar cell polarity protein 1	protein-coding	NA
WT_3_PR_run.rep1_peak_1162	chr11	64583883	64584189	+	93	NA	promoter-TSS (NM_001012018)	promoter-TSS (NM_001012018)	-67	NM_001012018	303923	Rn.143976	NM_001012018	ENSRNOG00000003114	B4galt4	-	beta-1,4-galactosyltransferase 4	protein-coding	NA
WT_3_PR_run.rep1_peak_2916	chr2	257604967	257605123	+	93	NA	Intergenic	CpG	-28380	NM_001134549	310958	Rn.198185	NM_001134549	ENSRNOG00000050321	Zzz3	RGD1565468	zinc finger, ZZ-type containing 3	protein-coding	NA
WT_3_PR_run.rep1_peak_2680	chr2	94456489	94456650	+	93	NA	Intergenic	Intergenic	190465	NM_022253	64019	Rn.127786	NM_022253		Pag1	Cbp	phosphoprotein membrane anchor with glycosphingolipid microdomains 1	protein-coding	NA
WT_3_PR_run.rep1_peak_4533	chr7	99608688	99608978	+	93	NA	Intergenic	CpG	-1096	NM_017136	29230	Rn.33239	NM_017136	ENSRNOG00000009550	Sqle	-	squalene epoxidase	protein-coding	NA
WT_3_PR_run.rep1_peak_4937	chr8	117586016	117586189	+	93	NA	intron (NM_021660, intron 2 of 6)	intron (NM_021660, intron 2 of 6)	10054	NM_021660	59268	Rn.112574	NM_021660	ENSRNOG00000020361	Ip6k2	Ihpk2|Pius	inositol hexakisphosphate kinase 2	protein-coding	NA
WT_3_PR_run.rep1_peak_129	chr1	80667318	80667544	+	93	NA	promoter-TSS (NM_001012064)	promoter-TSS (NM_001012064)	-846	NM_001012064	308417	Rn.203297	NM_001012064	ENSRNOG00000018730	Nectin2	Pvrl2	nectin cell adhesion molecule 2	protein-coding	NA
WT_3_PR_run.rep1_peak_468	chr1	219972243	219972437	+	93	NA	intron (NM_019167, intron 2 of 36)	intron (NM_019167, intron 2 of 36)	7911	NM_019167	29211	Rn.20389	NM_019167	ENSRNOG00000058842	Sptbn2	Spnb3	spectrin, beta, non-erythrocytic 2	protein-coding	NA
WT_3_PR_run.rep1_peak_1516	chr13	77641271	77641447	+	93	NA	intron (NM_013045, intron 14 of 25)	intron (NM_013045, intron 14 of 25)	39110	NM_013045	25567	Rn.11028	NM_013045	ENSRNOG00000002468	Tnr	J1NRM	tenascin R	protein-coding	NA
WT_3_PR_run.rep1_peak_3429	chr3	175661589	175661789	+	93	NA	Intergenic	Intergenic	32513	NM_031111	81775	Rn.4153	NM_031111	ENSRNOG00000060449	Rps21	-	ribosomal protein S21	protein-coding	NA
WT_3_PR_run.rep1_peak_1175	chr11	71272892	71273072	+	93	NA	Intergenic	Intergenic	50361	NM_001107089	303886	Rn.93766	NM_001107089	ENSRNOG00000001776	Muc20	-	mucin 20, cell surface associated	protein-coding	NA
WT_3_PR_run.rep1_peak_762	chr10	46837203	46837401	+	93	NA	Intergenic	ID_B1|SINE|B4	-53413	NM_001107006	303190	Rn.2167	NM_001107006	ENSRNOG00000003719	Atpaf2	-	ATP synthase mitochondrial F1 complex assembly factor 2	protein-coding	NA
WT_3_PR_run.rep1_peak_2607	chr2	25294370	25294556	+	93	NA	Intergenic	Intergenic	-59188	NM_053897	116677	Rn.10543	NM_053897	ENSRNOG00000018003	F2rl1	Par-2|Par2	F2R like trypsin receptor 1	protein-coding	NA
WT_3_PR_run.rep1_peak_478	chr1	221164617	221165011	+	93	NA	Intergenic	Intergenic	-35210	NM_001011938	293684	Rn.143751	NM_001011938	ENSRNOG00000023668	Scyl1	-	SCY1 like pseudokinase 1	protein-coding	NA
WT_3_PR_run.rep1_peak_1183	chr11	73238096	73238245	+	93	NA	Intergenic	PB1D10|SINE|Alu	159188	NM_001034006	619382	Rn.208307	NM_001034006	ENSRNOG00000001730	Acap2	Centb2|cnt-b2	ArfGAP with coiled-coil, ankyrin repeat and PH domains 2	protein-coding	NA
WT_3_PR_run.rep1_peak_2758	chr2	185169611	185169925	+	93	NA	Intergenic	Intergenic	-176418	NM_001134592	365834	Rn.220610	NM_001134592		Fam160a1	RGD1565007	family with sequence similarity 160, member A1	protein-coding	NA
WT_3_PR_run.rep1_peak_2270	chr18	1142533	1142835	+	93	NA	promoter-TSS (NM_001047850)	promoter-TSS (NM_001047850)	-98	NM_001047850	291797	Rn.202648	NM_001047850	ENSRNOG00000015332	Thoc1	LRRGT00070	THO complex 1	protein-coding	NA
WT_3_PR_run.rep1_peak_445	chr1	217743600	217743849	+	93	NA	Intergenic	Intergenic	4857	NM_152937	266610	Rn.16183	NM_152937	ENSRNOG00000047035	Fadd	Mort1	Fas associated via death domain	protein-coding	NA
WT_3_PR_run.rep1_peak_264	chr1	140871699	140872167	+	93	NA	Intergenic	MER5B|DNA|hAT-Charlie	-11051	NM_012811	25277	Rn.3742	NM_012811	ENSRNOG00000017510	Mfge8	AGS|MFGME8|MFGMP-E8|OAcGD3S	milk fat globule-EGF factor 8 protein	protein-coding	NA
WT_3_PR_run.rep1_peak_188	chr1	89336639	89337080	+	93	NA	Intergenic	L1_Rod|LINE|L1	-7441	NM_001107503	308501	Rn.25921	NM_001107503	ENSRNOG00000024000	Cd22	-	CD22 molecule	protein-coding	NA
WT_3_PR_run.rep1_peak_4268	chr6	105316053	105316272	+	93	NA	promoter-TSS (NM_001106742)	promoter-TSS (NM_001106742)	-138	NM_001106742	299180	Rn.97814	NM_001106742	ENSRNOG00000006976	Med6	-	mediator complex subunit 6	protein-coding	NA
WT_3_PR_run.rep1_peak_3839	chr5	118032023	118032363	+	93	NA	Intergenic	Intergenic	169447	NM_001107948	313391	Rn.23378	NM_001107948	ENSRNOG00000008767	Atg4c	-	autophagy related 4C, cysteine peptidase	protein-coding	NA
WT_3_PR_run.rep1_peak_3820	chr5	100048470	100048850	+	93	NA	Intergenic	Intergenic	-482343	NM_019196	29365	Rn.6684	NM_019196	ENSRNOG00000007894	Mpdz	-	multiple PDZ domain crumbs cell polarity complex component	protein-coding	NA
WT_3_PR_run.rep1_peak_3502	chr4	62373196	62373395	+	92	NA	Intergenic	L1MD1|LINE|L1	-7619	NM_001009709	362334	Rn.203463	NM_001009709	ENSRNOG00000026965	Tmem140	-	transmembrane protein 140	protein-coding	NA
WT_3_PR_run.rep1_peak_1192	chr11	74149107	74149280	+	92	NA	Intergenic	Intergenic	91798	NM_001107085	303861	Rn.126621	NM_001107085	ENSRNOG00000024384	Cpn2	RGD1305170	carboxypeptidase N subunit 2	protein-coding	NA
WT_3_PR_run.rep1_peak_3325	chr3	139979677	139980092	+	92	NA	intron (NM_001107786, intron 2 of 12)	intron (NM_001107786, intron 2 of 12)	85553	NM_001107786	311494	Rn.34193	NM_001107786	ENSRNOG00000010131	Rin2	-	Ras and Rab interactor 2	protein-coding	NA
WT_3_PR_run.rep1_peak_3871	chr5	133897488	133897640	+	92	NA	intron (NM_130401, intron 2 of 4)	intron (NM_130401, intron 2 of 4)	1666	NM_130401	81916	Rn.3605	NM_130401	ENSRNOG00000008161	Pdzk1ip1	Dd96|Map17	PDZK1 interacting protein 1	protein-coding	NA
WT_3_PR_run.rep1_peak_5141	chr9	86128088	86128233	+	92	NA	Intergenic	Intergenic	-25002	NM_001106923	301555	Rn.101949	NM_001106923	ENSRNOG00000015633	Cul3	-	cullin 3	protein-coding	NA
WT_3_PR_run.rep1_peak_417	chr1	206897435	206897659	+	92	NA	Intergenic	Intergenic	-3070	NM_001143858	309081	Rn.1482	NM_001143858	ENSRNOG00000018683	Dock1	RGD1566072	dedicator of cyto-kinesis 1	protein-coding	NA
WT_3_PR_run.rep1_peak_3434	chr4	654566	654812	+	92	NA	intron (NM_001191859, intron 10 of 18)	intron (NM_001191859, intron 10 of 18)	59807	NM_001191859	362297	Rn.23554	NM_001191859	ENSRNOG00000006718	Rbm33	RGD1310651	RNA binding motif protein 33	protein-coding	NA
WT_3_PR_run.rep1_peak_3680	chr4	153722161	153722439	+	92	NA	Intergenic	Tigger5b_Glire|DNA|TcMar-Tigger	-26043	NM_001106618	297570	Rn.28713	NM_001106618	ENSRNOG00000049982	Pex26	-	peroxisomal biogenesis factor 26	protein-coding	NA
WT_3_PR_run.rep1_peak_3305	chr3	121275754	121276098	+	92	NA	intron (NM_022943, intron 4 of 18)	intron (NM_022943, intron 4 of 18)	40696	NM_022943	65037	Rn.48789	NM_022943	ENSRNOG00000017319	Mertk	rdy	MER proto-oncogene, tyrosine kinase	protein-coding	NA
WT_3_PR_run.rep1_peak_23	chr1	15841034	15841236	+	91	NA	intron (NM_001290110, intron 3 of 7)	intron (NM_001290110, intron 3 of 7)	6356	NM_001290110	100911069	Rn.202401	NM_001290110	ENSRNOG00000058050	Mtfr2	Dufd1	mitochondrial fission regulator 2	protein-coding	NA
WT_3_PR_run.rep1_peak_2460	chr19	26094689	26095041	+	91	NA	promoter-TSS (NM_021836)	promoter-TSS (NM_021836)	-109	NM_021836	24517	Rn.15806	NM_021836	ENSRNOG00000042838	Junb	-	JunB proto-oncogene, AP-1 transcription factor subunit	protein-coding	NA
WT_3_PR_run.rep1_peak_1071	chr10	110555716	110555925	+	91	NA	promoter-TSS (NM_001039587)	promoter-TSS (NM_001039587)	-191	NM_001039587	360682	Rn.11823	NM_001039587	ENSRNOG00000036662	Wdr45b	RGD1305141|WIPI-3|Wdr45l	WD repeat domain 45B	protein-coding	NA
WT_3_PR_run.rep1_peak_2591	chr2	9525683	9525906	+	91	NA	promoter-TSS (NM_001009698)	promoter-TSS (NM_001009698)	-419	NM_001009698	315923	Rn.146128	NM_001009698	ENSRNOG00000016298	Lysmd3	RGD1308805	LysM domain containing 3	protein-coding	NA
WT_3_PR_run.rep1_peak_5098	chr9	61656191	61656401	+	91	NA	intron (NM_001009671, intron 1 of 4)	CpG	333	NM_001009671	301416	Rn.101706	NM_001009671	ENSRNOG00000014456	Coq10b	RGD1359509	coenzyme Q10B	protein-coding	NA
WT_3_PR_run.rep1_peak_424	chr1	213605660	213605824	+	91	NA	promoter-TSS (NM_019368)	promoter-TSS (NM_019368)	-99	NM_019368	54400	Rn.3234	NM_019368	ENSRNOG00000013165	Bet1l	Bet1|Gs15	Bet1 golgi vesicular membrane trafficking protein-like	protein-coding	NA
WT_3_PR_run.rep1_peak_2826	chr2	205516647	205516901	+	91	NA	Intergenic	CpG	-8420	NM_054006	117180	Rn.3562	NM_054006	ENSRNOG00000061058	Csde1	Unr	cold shock domain containing E1, RNA binding	protein-coding	NA
WT_3_PR_run.rep1_peak_3552	chr4	87119521	87119700	+	91	NA	Intergenic	Intergenic	-8585	NM_001107861	312372	Rn.1688	NM_001107861	ENSRNOG00000013809	Kbtbd2	-	kelch repeat and BTB domain containing 2	protein-coding	NA
WT_3_PR_run.rep1_peak_963	chr10	89040949	89041174	+	91	NA	Intergenic	Intergenic	10196	NM_145778	252921	Rn.154431	NM_145778	ENSRNOG00000020213	Tubg1	-	tubulin, gamma 1	protein-coding	NA
WT_3_PR_run.rep1_peak_2962	chr20	4818061	4818654	+	91	NA	intron (NM_133300, intron 1 of 10)	CpG	201	NM_133300	114612	Rn.202950	NM_133300	ENSRNOG00000000841	Ddx39b	Bat1|Bat1a|p47	DExD-box helicase 39B	protein-coding	NA
WT_3_PR_run.rep1_peak_636	chr10	5405462	5405712	+	91	NA	Intergenic	Intergenic	-27661	NM_001007721	360468	Rn.21730	NM_001007721	ENSRNOG00000002664	Emp2	EMP-2	epithelial membrane protein 2	protein-coding	NA
WT_3_PR_run.rep1_peak_330	chr1	167017123	167017454	+	91	NA	promoter-TSS (NM_001106284)	promoter-TSS (NM_001106284)	-96	NM_001106284	293156	Rn.162471	NM_001106284	ENSRNOG00000020124	Lrrc51	RGD1565856	leucine rich repeat containing 51	protein-coding	NA
WT_3_PR_run.rep1_peak_3129	chr3	4000417	4000694	+	91	NA	Intergenic	Intergenic	-34390	NM_139104	245963	Rn.144669	NM_139104	ENSRNOG00000019388	Egfl7	-	EGF-like-domain, multiple 7	protein-coding	NA
WT_3_PR_run.rep1_peak_4291	chr6	110855783	110856180	+	91	NA	Intergenic	Intergenic	48307	NM_001012470	314329	Rn.15682	NM_001012470	ENSRNOG00000011026	Irf2bpl	Eap1|Pqcp|RGD1310994	interferon regulatory factor 2 binding protein-like	protein-coding	NA
WT_3_PR_run.rep1_peak_1363	chr12	37480335	37480535	+	91	NA	promoter-TSS (NM_031722)	promoter-TSS (NM_031722)	-138	NM_031722	65165	Rn.1022	NM_031722	ENSRNOG00000001053	Tmed2	Rnp24	transmembrane p24 trafficking protein 2	protein-coding	NA
WT_3_PR_run.rep1_peak_4435	chr7	36610112	36610326	+	91	NA	promoter-TSS (NM_053928)	promoter-TSS (NM_053928)	72	NM_053928	116725	Rn.230134	NM_053928	ENSRNOG00000058053	Ube2n	-	ubiquitin-conjugating enzyme E2N	protein-coding	NA
WT_3_PR_run.rep1_peak_2275	chr18	3429873	3430348	+	91	NA	Intergenic	Intergenic	112386	NM_001107404	307585	Rn.43941	NM_001107404	ENSRNOG00000012795	Cables1	-	Cdk5 and Abl enzyme substrate 1	protein-coding	NA
WT_3_PR_run.rep1_peak_3908	chr5	144176880	144177056	+	91	NA	promoter-TSS (NM_001162535)	promoter-TSS (NM_001162535)	-194	NM_001162535	362598	Rn.206632	NM_001162535	ENSRNOG00000024566	Sh3d21	RGD1305090	SH3 domain containing 21	protein-coding	NA
WT_3_PR_run.rep1_peak_1936	chr16	7313496	7313811	+	91	NA	exon (NM_001100882, exon 16 of 16)	exon (NM_001100882, exon 16 of 16)	10071	NM_001100882	290562	Rn.32183	NM_001100882	ENSRNOG00000018952	Sema3g	CSG53|RGD1306079	semaphorin 3G	protein-coding	NA
WT_3_PR_run.rep1_peak_217	chr1	101697608	101697867	+	91	NA	promoter-TSS (NM_001012066)	promoter-TSS (NM_001012066)	-460	NM_001012066	308589	Rn.41053	NM_001012066	ENSRNOG00000021032	Sphk2	-	sphingosine kinase 2	protein-coding	NA
WT_3_PR_run.rep1_peak_3317	chr3	130879101	130879274	+	91	NA	Intergenic	MLT1H|LTR|ERVL-MaLR	-472400	NM_001107782	311462	Rn.12235	NM_001107782	ENSRNOG00000008088	Btbd3	-	BTB domain containing 3	protein-coding	NA
WT_3_PR_run.rep1_peak_3391	chr3	164198195	164198389	+	91	NA	intron (NM_001025281, intron 6 of 15)	intron (NM_001025281, intron 6 of 15)	23935	NM_001025281	311651	Rn.153853	NM_001025281	ENSRNOG00000008354	Slc9a8	-	solute carrier family 9 member A8	protein-coding	NA
WT_3_PR_run.rep1_peak_1486	chr13	52982480	52982713	+	90	NA	intron (NM_001105990, intron 1 of 35)	intron (NM_001105990, intron 1 of 35)	6074	NM_001105990	289397	Rn.214166	NM_001105990	ENSRNOG00000008471	Kif21b	-	kinesin family member 21B	protein-coding	NA
WT_3_PR_run.rep1_peak_3059	chr20	27895898	27896315	+	90	NA	Intergenic	CpG	-58461	NM_001145456	499443	Rn.1897	NM_001145456	ENSRNOG00000037765	Lims1	Pinch1|RGD1560732	LIM zinc finger domain containing 1	protein-coding	NA
WT_3_PR_run.rep1_peak_455	chr1	218310831	218311040	+	90	NA	Intergenic	Intergenic	63684	NM_145088	246306	Rn.81216	NM_145088		Rmt1	-	mammary cancer associated protein RMT-1	protein-coding	NA
WT_3_PR_run.rep1_peak_3797	chr5	70137008	70137167	+	90	NA	Intergenic	Intergenic	-108756	NM_053492	85254	Rn.97686	NM_053492	ENSRNOG00000055089	Slc44a1	Cdw92|Ctl1	solute carrier family 44 member 1	protein-coding	NA
WT_3_PR_run.rep1_peak_1935	chr16	7221724	7221889	+	90	NA	Intergenic	Intergenic	9318	NM_001009271	290558	Rn.2956	NM_001009271	ENSRNOG00000018358	Nt5dc2	RGD1305524	5'-nucleotidase domain containing 2	protein-coding	NA
WT_3_PR_run.rep1_peak_3120	chr3	3594273	3594500	+	90	NA	promoter-TSS (NM_001126295)	promoter-TSS (NM_001126295)	89	NM_001126295	499758	Rn.7256	NM_001126295	ENSRNOG00000042501	RGD1564379	-	RGD1564379	protein-coding	NA
WT_3_PR_run.rep1_peak_5048	chr9	30562027	30562173	+	90	NA	Intergenic	Intergenic	143099	NM_001100842	305104	Rn.90726	NM_001100842	ENSRNOG00000012920	Col9a1	-	collagen type IX alpha 1 chain	protein-coding	NA
WT_3_PR_run.rep1_peak_3687	chr4	157489607	157489821	+	90	NA	Intergenic	B3|SINE|B2	-2800	NM_001047098	312710	Rn.154627	NM_001047098	ENSRNOG00000016778	Cops7a	-	COP9 signalosome subunit 7A	protein-coding	NA
WT_3_PR_run.rep1_peak_1788	chr15	19733996	19734202	+	90	NA	promoter-TSS (NM_001134756)	promoter-TSS (NM_001134756)	-513	NM_001134756	498486	Rn.14702	NM_001134756	ENSRNOG00000008641	Gnpnat1	RGD1563144	glucosamine-phosphate N-acetyltransferase 1	protein-coding	NA
WT_3_PR_run.rep1_peak_4860	chr8	77540351	77540590	+	89	NA	Intergenic	Intergenic	59311	NM_022960	65054	Rn.30018	NM_022960	ENSRNOG00000061883	Aqp9	-	aquaporin 9	protein-coding	NA
WT_3_PR_run.rep1_peak_285	chr1	146273464	146273734	+	89	NA	intron (NM_001100736, intron 1 of 2)	intron (NM_001100736, intron 1 of 2)	15866	NM_001100736	361601	Rn.198511	NM_001100736	ENSRNOG00000012683	Abhd17c	Fam108c1|RGD1308210	abhydrolase domain containing 17C	protein-coding	NA
WT_3_PR_run.rep1_peak_1911	chr15	108210773	108211035	+	89	NA	promoter-TSS (NM_001105759)	promoter-TSS (NM_001105759)	-78	NM_001105759	259237	Rn.10431	NM_001105759	ENSRNOG00000011969	Dock9	Trg	dedicator of cytokinesis 9	protein-coding	NA
WT_3_PR_run.rep1_peak_4074	chr6	1960811	1961025	+	89	NA	Intergenic	Intergenic	-17946	NM_001048044	313838	Rn.4040	NM_001048044	ENSRNOG00000032136	Cdc42ep3	-	CDC42 effector protein 3	protein-coding	NA
WT_3_PR_run.rep1_peak_2026	chr16	73844473	73844881	+	89	NA	Intergenic	Intergenic	-17189	NM_001107322	306570	Rn.20868	NM_001107322	ENSRNOG00000018241	Ank1	-	ankyrin 1	protein-coding	NA
WT_3_PR_run.rep1_peak_4359	chr7	2954892	2955051	+	89	NA	Intergenic	Intergenic	-13758	NM_017249	29579	Rn.11636	NM_017249	ENSRNOG00000060753	Esyt1	Fam62a|Mbc2	extended synaptotagmin 1	protein-coding	NA
WT_3_PR_run.rep1_peak_3638	chr4	132966814	132967016	+	89	NA	Intergenic	Intergenic	160260	NM_001134713	297483	Rn.54034	NM_001134713	ENSRNOG00000005433	Shq1	RGD1310610	SHQ1, H/ACA ribonucleoprotein assembly factor	protein-coding	NA
WT_3_PR_run.rep1_peak_3969	chr5	153251937	153252098	+	89	NA	promoter-TSS (NM_001127525)	promoter-TSS (NM_001127525)	-11	NM_001127525	298552	Rn.957	NM_001127525	ENSRNOG00000017279	Tmem50a	RGD1305638	transmembrane protein 50A	protein-coding	NA
WT_3_PR_run.rep1_peak_2029	chr16	74276408	74276636	+	89	NA	Intergenic	RMER20C_Mm|LTR|ERVK	-12380	NM_001109332	502097	Rn.163335	NM_001109332	ENSRNOG00000019267	Dkk4	RGD1563172	dickkopf WNT signaling pathway inhibitor 4	protein-coding	NA
WT_3_PR_run.rep1_peak_3930	chr5	148483447	148483699	+	89	NA	intron (NM_001031656, intron 1 of 9)	intron (NM_001031656, intron 1 of 9)	8659	NM_001031656	313057	Rn.144273	NM_001031656	ENSRNOG00000012989	Serinc2	Tde2l	serine incorporator 2	protein-coding	NA
WT_3_PR_run.rep1_peak_1559	chr13	96219452	96219913	+	89	NA	promoter-TSS (NM_001105976)	promoter-TSS (NM_001105976)	-171	NM_001105976	289278	Rn.98232	NM_001105976	ENSRNOG00000004553	Cox20	Fam36a|RGD1309105	COX20 cytochrome C oxidase assembly factor	protein-coding	NA
WT_3_PR_run.rep1_peak_2434	chr19	16962384	16962625	+	89	NA	intron (NM_001039713, intron 6 of 8)	intron (NM_001039713, intron 6 of 8)	152594	NM_001039713	291905	Rn.229320	NM_001039713	ENSRNOG00000011728	Fto	RGD1305121	FTO, alpha-ketoglutarate dependent dioxygenase	protein-coding	NA
WT_3_PR_run.rep1_peak_3561	chr4	99133797	99134008	+	89	NA	promoter-TSS (NM_001009413)	promoter-TSS (NM_001009413)	60	NM_001009413	312437	Rn.7008	NM_001009413	ENSRNOG00000007124	Krcc1	RGD1306495	lysine-rich coiled-coil 1	protein-coding	NA
WT_3_PR_run.rep1_peak_2216	chr17	56488018	56488238	+	89	NA	Intergenic	Intergenic	-218883	NM_001108882	364745	Rn.124844	NM_001108882	ENSRNOG00000016295	Lyzl1	Lyzd1|RGD1559869	lysozyme-like 1	protein-coding	NA
WT_3_PR_run.rep1_peak_3616	chr4	123420405	123420570	+	88	NA	Intergenic	Intergenic	74255	NM_001037492	641603	Rn.190829	NM_001037492	ENSRNOG00000045821	Slc41a3	-	solute carrier family 41, member 3	protein-coding	NA
WT_3_PR_run.rep1_peak_1964	chr16	20557507	20557839	+	88	NA	exon (NM_019216, exon 2 of 2)	exon (NM_019216, exon 2 of 2)	2278	NM_019216	29455	Rn.44228	NM_019216	ENSRNOG00000019661	Gdf15	-	growth differentiation factor 15	protein-coding	NA
WT_3_PR_run.rep1_peak_2095	chr17	15955810	15956248	+	88	NA	intron (NM_001191556, intron 1 of 26)	intron (NM_001191556, intron 1 of 26)	31981	NM_001191556	306811	Rn.30163	NM_001191556	ENSRNOG00000016684	Wnk2	RGD1307284	WNK lysine deficient protein kinase 2	protein-coding	NA
WT_3_PR_run.rep1_peak_37	chr1	24409643	24409830	+	88	NA	Intergenic	Intergenic	-216169	NM_001193569	29517	Rn.4636	NM_019232	ENSRNOG00000011815	Sgk1	Sgk	serum/glucocorticoid regulated kinase 1	protein-coding	NA
WT_3_PR_run.rep1_peak_294	chr1	148643385	148643743	+	88	NA	Intergenic	Intergenic	193351	NM_001037659	652956	Rn.189455	NM_001037659		Mpp1	p55	membrane palmitoylated protein 1	protein-coding	NA
WT_3_PR_run.rep1_peak_3048	chr20	22903875	22904029	+	88	NA	Intergenic	Intergenic	-9697	NM_001106386	294375	Rn.1132	NM_001106386	ENSRNOG00000000645	Reep3	RGD1560401	receptor accessory protein 3	protein-coding	NA
WT_3_PR_run.rep1_peak_2473	chr19	32844387	32844641	+	88	NA	Intergenic	Intergenic	73859	NM_001126085	498934	Rn.139376	NM_001126085	ENSRNOG00000049370	Lsm6	RGD1561937	LSM6 homolog, U6 small nuclear RNA and mRNA degradation associated	protein-coding	NA
WT_3_PR_run.rep1_peak_506	chr1	228443732	228444046	+	88	NA	Intergenic	Intergenic	31383	NM_001000244	293759	Rn.141709	NM_001000244	ENSRNOG00000021065	Olr321	ratchr1-215051967-215051035_ORF	olfactory receptor 321	protein-coding	NA
WT_3_PR_run.rep1_peak_1389	chr12	41549358	41549508	+	88	NA	intron (NM_139332, intron 17 of 34)	intron (NM_139332, intron 17 of 34)	40811	NM_001017488	498185	Rn.13225	NM_001017488	ENSRNOG00000001383	Slc8b1	Slc24a6	solute carrier family 8 member B1	protein-coding	NA
WT_3_PR_run.rep1_peak_4141	chr6	27974972	27975201	+	88	NA	promoter-TSS (NM_001012191)	promoter-TSS (NM_001012191)	-763	NM_001012191	362715	Rn.61275	NM_001012191	ENSRNOG00000011914	Dtnb	-	dystrobrevin, beta	protein-coding	NA
WT_3_PR_run.rep1_peak_5060	chr9	42619398	42619744	+	88	NA	promoter-TSS (NM_001108210)	promoter-TSS (NM_001108210)	-435	NM_001108210	316325	Rn.163751	NM_001108210	ENSRNOG00000014516	Hs6st1	-	heparan sulfate 6-O-sulfotransferase 1	protein-coding	NA
WT_3_PR_run.rep1_peak_1004	chr10	101584461	101584724	+	88	NA	Intergenic	Intergenic	111746	NR_031941	100314063		NR_031941	ENSRNOG00000036251	Mir297	rno-mir-297	microRNA 297	ncRNA	NA
WT_3_PR_run.rep1_peak_3358	chr3	154894302	154894735	+	88	NA	Intergenic	CpG	-16108	NM_001271210	362257	Rn.28469	NM_001271210	ENSRNOG00000014836	Ralgapb	RGD1306861|p170	Ral GTPase activating protein non-catalytic beta subunit	protein-coding	NA
WT_3_PR_run.rep1_peak_2484	chr19	37569389	37569545	+	88	NA	intron (NM_001100660, intron 1 of 21)	intron (NM_001100660, intron 1 of 21)	1354	NM_001100660	291974	Rn.105873	NM_001100660	ENSRNOG00000017604	Fam65a	RGD1307772	family with sequence similarity 65, member A	protein-coding	NA
WT_3_PR_run.rep1_peak_4252	chr6	99904868	99905105	+	88	NA	intron (NM_172034, intron 2 of 11)	intron (NM_172034, intron 2 of 11)	21027	NM_172034	64511	Rn.8873	NM_172034	ENSRNOG00000007660	Fntb	-	farnesyltransferase, CAAX box, beta	protein-coding	NA
WT_3_PR_run.rep1_peak_3423	chr3	175547872	175548141	+	88	NA	promoter-TSS (NM_031708)	promoter-TSS (NM_031708)	-175	NM_031708	65138	Rn.9320	NM_031708	ENSRNOG00000055984	Adrm1	Gp110	adhesion regulating molecule 1	protein-coding	NA
WT_3_PR_run.rep1_peak_2339	chr18	51784963	51785610	+	88	NA	5' UTR (NM_053905, exon 1 of 13)	5' UTR (NM_053905, exon 1 of 13)	162	NM_053905	116685	Rn.11362	NM_053905	ENSRNOG00000013774	Lmnb1	-	lamin B1	protein-coding	NA
WT_3_PR_run.rep1_peak_2253	chr17	77711352	77711517	+	88	NA	intron (NM_001191821, intron 11 of 21)	intron (NM_001191821, intron 11 of 21)	109520	NM_138523	171552	Rn.203914	NM_138523	ENSRNOG00000018396	Prpf18	KCRF|Pprf18	pre-mRNA processing factor 18	protein-coding	NA
WT_3_PR_run.rep1_peak_471	chr1	220191915	220192143	+	88	NA	Intergenic	Intergenic	-3488	NM_053748	114591	Rn.10902	NM_053748	ENSRNOG00000031485	Dpp3	-	dipeptidylpeptidase 3	protein-coding	NA
WT_3_PR_run.rep1_peak_4401	chr7	14303007	14303155	+	88	NA	promoter-TSS (NM_001100903)	promoter-TSS (NM_001100903)	-26	NM_001100903	362844	Rn.12110	NM_001100903	ENSRNOG00000006770	Brd4	-	bromodomain containing 4	protein-coding	NA
WT_3_PR_run.rep1_peak_394	chr1	198680646	198680846	+	88	NA	Intergenic	CpG	-18136	NM_001012460	293507	Rn.68675	NM_001012460	ENSRNOG00000017804	2018-09-01	-	septin 1	protein-coding	NA
WT_3_PR_run.rep1_peak_1329	chr12	24556932	24557109	+	88	NA	promoter-TSS (NM_001109021)	promoter-TSS (NM_001109021)	73	NM_001109021	368001	Rn.37635	NM_001109021		Bcl7b	-	BCL tumor suppressor 7B	protein-coding	NA
WT_3_PR_run.rep1_peak_2060	chr17	6407434	6407912	+	87	NA	Intergenic	Intergenic	-51436	NM_080908	140944	Rn.81200	NM_080908	ENSRNOG00000018853	Slc28a3	Cnt3	solute carrier family 28 member 3	protein-coding	NA
WT_3_PR_run.rep1_peak_1350	chr12	30921105	30921514	+	87	NA	Intergenic	Intergenic	-110345	NM_001034924	304431	Rn.12338	NM_001034924	ENSRNOG00000000931	Sfswap	Sfrs8|Srsf8	splicing factor SWAP homolog	protein-coding	NA
WT_3_PR_run.rep1_peak_4314	chr6	133834903	133835086	+	87	NA	Intergenic	Intergenic	-22706	NR_032124	100314168		NR_032124	ENSRNOG00000035556	Mir379	rno-mir-379	microRNA 379	ncRNA	NA
WT_3_PR_run.rep1_peak_2015	chr16	70835135	70835305	+	87	NA	intron (NM_012847, intron 1 of 8)	CpG	263	NM_012847	25318	Rn.5990	NM_012847	ENSRNOG00000014462	Fnta	PFAS	farnesyltransferase, CAAX box, alpha	protein-coding	NA
WT_3_PR_run.rep1_peak_4518	chr7	90714119	90714445	+	87	NA	Intergenic	Intergenic	-396061	NM_001134837	299897	Rn.229882	NM_001134837	ENSRNOG00000024998	Trps1	-	transcriptional repressor GATA binding 1	protein-coding	NA
WT_3_PR_run.rep1_peak_1282	chr12	12837764	12837981	+	87	NA	Intergenic	Intergenic	-21801	NM_001105909	288482	Rn.25011	NM_001105909	ENSRNOG00000001059	Usp42	-	ubiquitin specific peptidase 42	protein-coding	NA
WT_3_PR_run.rep1_peak_1752	chr14	104976040	104976213	+	87	NA	promoter-TSS (NM_001305127)	promoter-TSS (NM_001305127)	-531	NM_001305127	305544	Rn.105388	NM_001305127	ENSRNOG00000005411	Aftph	RGD1311920	aftiphilin	protein-coding	NA
WT_3_PR_run.rep1_peak_2745	chr2	172441295	172441602	+	87	NA	intron (NM_001100666, intron 5 of 10)	intron (NM_001100666, intron 5 of 10)	645788	NM_001100666	295105	Rn.22212	NM_001100666	ENSRNOG00000009276	Schip1	-	schwannomin interacting protein 1	protein-coding	NA
WT_3_PR_run.rep1_peak_3110	chr3	2503401	2503683	+	87	NA	Intergenic	Intergenic	-2884	NM_001014053	311803	Rn.154622	NM_001014053	ENSRNOG00000011457	Lrrc26	RGD1308398	leucine rich repeat containing 26	protein-coding	NA
WT_3_PR_run.rep1_peak_811	chr10	56309865	56310095	+	87	NA	Intergenic	Intergenic	-9903	NM_001001513	360548	Rn.3211	NM_001001513	ENSRNOG00000045670	Tnfsf12	TWEAK|Tnlg4a	tumor necrosis factor superfamily member 12	protein-coding	NA
WT_3_PR_run.rep1_peak_2211	chr17	55059163	55059356	+	87	NA	intron (NM_001107358, intron 2 of 4)	intron (NM_001107358, intron 2 of 4)	50994	NM_001107358	307024	Rn.51710	NM_001107358	ENSRNOG00000028329	Zfp438	RGD1307214	zinc finger protein 438	protein-coding	NA
WT_3_PR_run.rep1_peak_2395	chr18	79780286	79780559	+	87	NA	Intergenic	Intergenic	-33337	NM_001191695	291406	Rn.210038	NM_001191695	ENSRNOG00000016258	Zfp516	RGD1306817|Znf516	zinc finger protein 516	protein-coding	NA
WT_3_PR_run.rep1_peak_1219	chr11	80978465	80978691	+	87	NA	intron (NM_001113344, intron 1 of 5)	intron (NM_001113344, intron 1 of 5)	2844	NM_001113344	25197	Rn.54567	NM_147205	ENSRNOG00000001823	St6gal1	Siat1	ST6 beta-galactoside alpha-2,6-sialyltransferase 1	protein-coding	NA
WT_3_PR_run.rep1_peak_3247	chr3	81965215	81965432	+	87	NA	Intergenic	Intergenic	-23120	NM_001271530	690358	Rn.44730	NM_001271530	ENSRNOG00000008674	Prdm11	RGD1305673	PR/SET domain 11	protein-coding	NA
WT_3_PR_run.rep1_peak_2177	chr17	43821240	43821415	+	87	NA	Intergenic	CpG	-6144	NM_001013056	291159	Rn.230771	NM_001013056	ENSRNOG00000046434	Hist1h2ail1	H3 histone|Hist1h2ail	histone cluster 1, H2ai-like1	protein-coding	NA
WT_3_PR_run.rep1_peak_490	chr1	221424298	221424557	+	87	NA	promoter-TSS (NM_001107574)	promoter-TSS (NM_001107574)	44	NM_001107574	309177	Rn.18470	NM_001107574	ENSRNOG00000021794	Znhit2	RGD1307918	zinc finger, HIT-type containing 2	protein-coding	NA
WT_3_PR_run.rep1_peak_2448	chr19	25181630	25181977	+	87	NA	intron (NM_001105944, intron 1 of 20)	CpG	239	NM_001105944	288906	Rn.154447	NM_001105944	ENSRNOG00000006049	Rfx1	-	regulatory factor X1	protein-coding	NA
WT_3_PR_run.rep1_peak_2812	chr2	198811123	198811486	+	87	NA	Intergenic	Intergenic	-12065	NM_031784	83614	Rn.14548	NM_031784	ENSRNOG00000021218	Pias3	-	protein inhibitor of activated STAT, 3	protein-coding	NA
WT_3_PR_run.rep1_peak_2672	chr2	84637257	84637508	+	87	NA	Intergenic	Intergenic	-7702	NM_001008770	310201	Rn.64439	NM_001008770	ENSRNOG00000011260	Cmbl	RGD1306952	carboxymethylenebutenolidase homolog	protein-coding	NA
WT_3_PR_run.rep1_peak_174	chr1	86873414	86873587	+	87	NA	exon (NM_001110491, exon 2 of 3)	exon (NM_001110491, exon 2 of 3)	692	NM_001110491	499114	Rn.105566	NM_001110491		Fbxo27	RGD1563982	F-box protein 27	protein-coding	NA
WT_3_PR_run.rep1_peak_1513	chr13	74480806	74481003	+	87	NA	intron (NM_001100680, intron 10 of 13)	PB1D9|SINE|Alu	24417	NM_001109383	679942	Rn.225475	NM_001109383	ENSRNOG00000004712	Angptl1	-	angiopoietin-like 1	protein-coding	NA
WT_3_PR_run.rep1_peak_866	chr10	71368654	71368852	+	87	NA	intron (NM_001079893, intron 1 of 1)	intron (NM_001079893, intron 1 of 1)	-9866	NM_001287624	102552783	Rn.230759	NM_001287624	ENSRNOG00000058372	Ac1576	-	uncharacterized LOC102552783	protein-coding	NA
WT_3_PR_run.rep1_peak_1692	chr14	60612824	60613146	+	87	NA	Intergenic	Intergenic	-18164	NM_001005883	305419	Rn.21189	NM_001005883	ENSRNOG00000003924	Pi4k2b	-	phosphatidylinositol 4-kinase type 2 beta	protein-coding	NA
WT_3_PR_run.rep1_peak_2021	chr16	71597217	71597362	+	87	NA	Intergenic	Intergenic	-32236	NM_001004107	306562	Rn.73645	NM_001004107	ENSRNOG00000016423	Tacc1	Tacc1a	transforming, acidic coiled-coil containing protein 1	protein-coding	NA
WT_3_PR_run.rep1_peak_2047	chr16	84537301	84537515	+	87	NA	Intergenic	Intergenic	71752	NM_001047978	689713	Rn.123858	NM_001047978	ENSRNOG00000033703	LOC689713	-	LRRGT00175	protein-coding	NA
WT_3_PR_run.rep1_peak_2526	chr19	52471526	52471714	+	87	NA	intron (NM_001108452, intron 3 of 3)	intron (NM_001108452, intron 3 of 3)	27813	NM_001108452	361422	Rn.98506	NM_001108452	ENSRNOG00000016257	Cotl1	Clp	coactosin-like F-actin binding protein 1	protein-coding	NA
WT_3_PR_run.rep1_peak_4919	chr8	116123318	116123489	+	87	NA	Intergenic	Intergenic	28552	NM_001106854	300990	Rn.27558	NM_001106854	ENSRNOG00000015718	RGD1307461	-	similar to RIKEN cDNA 6430571L13 gene; similar to g20 protein	protein-coding	NA
WT_3_PR_run.rep1_peak_589	chr1	266462935	266463110	+	87	NA	intron (NM_001134509, intron 4 of 4)	intron (NM_001134509, intron 4 of 4)	12001	NM_001134509	294012	Rn.25364	NM_001134509	ENSRNOG00000020076	Borcs7	RGD1311783	BLOC-1 related complex subunit 7	protein-coding	NA
WT_3_PR_run.rep1_peak_4414	chr7	26478283	26478433	+	87	NA	promoter-TSS (NM_001271340)	promoter-TSS (NM_001271340)	-169	NM_001271340	299700		NM_001271340	ENSRNOG00000008696	RGD1563365	-	similar to DNA segment, Chr 10, Wayne State University 102, expressed	protein-coding	NA
WT_3_PR_run.rep1_peak_4702	chr7	143679327	143679496	+	87	NA	promoter-TSS (NM_001008324)	promoter-TSS (NM_001008324)	-245	NM_001008324	300253	Rn.95954	NM_001008324	ENSRNOG00000010103	Eif4b	-	eukaryotic translation initiation factor 4B	protein-coding	NA
WT_3_PR_run.rep1_peak_974	chr10	90357334	90357553	+	87	NA	Intergenic	Intergenic	-1201	NM_001024792	360636	Rn.55537	NM_001024792	ENSRNOG00000020994	Slc25a39	RGD1306193	solute carrier family 25, member 39	protein-coding	NA
WT_3_PR_run.rep1_peak_267	chr1	141033418	141033566	+	87	NA	intron (NM_001106275, intron 3 of 10)	intron (NM_001106275, intron 3 of 10)	35252	NM_001106275	293050	Rn.136611	NM_001106275	ENSRNOG00000017120	Abhd2	-	abhydrolase domain containing 2	protein-coding	NA
WT_3_PR_run.rep1_peak_857	chr10	68117428	68117610	+	87	NA	intron (NM_012983, intron 1 of 21)	EuthAT-2|DNA|hAT-Ac	25345	NM_012983	25485	Rn.10376	NM_012983	ENSRNOG00000003276	Myo1d	Myo1c|Myr2|Myr4	myosin ID	protein-coding	NA
WT_3_PR_run.rep1_peak_2786	chr2	189979738	189979905	+	87	NA	Intergenic	Intergenic	-13441	NM_053681	114216	Rn.29233	NM_053681	ENSRNOG00000012008	S100a3	-	S100 calcium binding protein A3	protein-coding	NA
WT_3_PR_run.rep1_peak_3761	chr5	47425362	47425517	+	87	NA	Intergenic	Intergenic	-120575	NM_001135754	313125	Rn.212302	NM_001135754	ENSRNOG00000006170	Bach2	RGD1562865	BTB domain and CNC homolog 2	protein-coding	NA
WT_3_PR_run.rep1_peak_2593	chr2	12252473	12252736	+	87	NA	Intergenic	CpG	150006	NM_001191842	170895	Rn.3974	NM_001191842	ENSRNOG00000048563	Cetn3	-	centrin 3	protein-coding	NA
WT_3_PR_run.rep1_peak_2104	chr17	18244220	18244780	+	87	NA	intron (NM_001107462, intron 2 of 36)	intron (NM_001107462, intron 2 of 36)	92518	NM_001107462	308173	Rn.41333	NM_001107462	ENSRNOG00000001455	Kif13a	-	kinesin family member 13A	protein-coding	NA
WT_3_PR_run.rep1_peak_1352	chr12	31507931	31508184	+	87	NA	intron (NM_001100488, intron 2 of 21)	intron (NM_001100488, intron 2 of 21)	114828	NM_001100488	266780	Rn.50806	NM_001100488	ENSRNOG00000022893	Rimbp2	RIM-BP2|Rbp2	RIMS binding protein 2	protein-coding	NA
WT_3_PR_run.rep1_peak_3245	chr3	81170701	81170864	+	86	NA	Intergenic	Intergenic	111375	NM_199107	311202	Rn.205174	NM_199107	ENSRNOG00000006353	Large2	Gyltl1b	LARGE xylosyl- and glucuronyltransferase 2	protein-coding	NA
WT_3_PR_run.rep1_peak_1761	chr14	107836374	107836729	+	86	NA	Intergenic	CpG	51522	NM_001013876	289833	Rn.154454	NM_001013876	ENSRNOG00000009881	Fam161a	RGD1304999	family with sequence similarity 161, member A	protein-coding	NA
WT_3_PR_run.rep1_peak_2844	chr2	212488090	212488358	+	86	NA	intron (NM_001191714, intron 19 of 26)	intron (NM_001191714, intron 19 of 26)	240773	NM_001191714	295378	Rn.27881	NM_001191714	ENSRNOG00000020485	Vav3	RGD1565941	vav guanine nucleotide exchange factor 3	protein-coding	NA
WT_3_PR_run.rep1_peak_2457	chr19	26084008	26084373	+	86	NA	promoter-TSS (NM_017169)	promoter-TSS (NM_017169)	489	NM_001013234	364974	Rn.3693	NM_001013234	ENSRNOG00000003504	Rnaseh2a	-	ribonuclease H2, subunit A	protein-coding	NA
WT_3_PR_run.rep1_peak_1719	chr14	84496438	84496653	+	86	NA	promoter-TSS (NM_022196)	promoter-TSS (NM_022196)	75	NM_022196	60584	Rn.44379	NM_022196	ENSRNOG00000007002	Lif	-	leukemia inhibitory factor	protein-coding	NA
WT_3_PR_run.rep1_peak_1037	chr10	106940851	106941130	+	86	NA	Intergenic	(AGGCCC)n|Simple_repeat|Simple_repeat	35050	NM_053565	89829	Rn.127801	NM_053565	ENSRNOG00000002946	Socs3	Cish3|Socs-3|Ssi-3	suppressor of cytokine signaling 3	protein-coding	NA
WT_3_PR_run.rep1_peak_938	chr10	86403690	86403851	+	86	NA	intron (NM_053403, intron 1 of 14)	(GCA)n|Simple_repeat|Simple_repeat	3929	NM_053403	84427	Rn.28109	NM_053403	ENSRNOG00000006990	Grb7	-	growth factor receptor bound protein 7	protein-coding	NA
WT_3_PR_run.rep1_peak_809	chr10	56051539	56051751	+	86	NA	Intergenic	Intergenic	-42063	NM_001108829	363630	Rn.205533	NM_001108829	ENSRNOG00000037613	Kdm6b	Jmjd3	lysine demethylase 6B	protein-coding	NA
WT_3_PR_run.rep1_peak_2491	chr19	38745378	38745561	+	86	NA	Intergenic	Intergenic	-22998	NM_031334	83502	Rn.1303	NM_031334	ENSRNOG00000020151	Cdh1	-	cadherin 1	protein-coding	NA
WT_3_PR_run.rep1_peak_4630	chr7	125734607	125734822	+	86	NA	intron (NM_001004242, intron 10 of 11)	B4|SINE|B4	61250	NM_001004242	300115	Rn.7830	NM_001004242	ENSRNOG00000033570	Arhgap8	-	Rho GTPase activating protein 8	protein-coding	NA
WT_3_PR_run.rep1_peak_2468	chr19	32008214	32008406	+	86	NA	Intergenic	Intergenic	-66130	NM_001191700	307774	Rn.228676	NM_001191700	ENSRNOG00000018477	Otud4	RGD1305606	OTU deubiquitinase 4	protein-coding	NA
WT_3_PR_run.rep1_peak_4170	chr6	43511510	43511707	+	86	NA	Intergenic	Intergenic	-17792	NM_013053	25577	Rn.2502	NM_013053	ENSRNOG00000051650	Ywhaq	14-3-3t	tyrosine 3-monooxygenase/tryptophan 5-monooxygenase activation protein, theta	protein-coding	NA
WT_3_PR_run.rep1_peak_5037	chr9	20461131	20461337	+	86	NA	Intergenic	Intergenic	159817	NM_001108207	316256	Rn.98293	NM_001108207	ENSRNOG00000011517	Tnfrsf21	-	TNF receptor superfamily member 21	protein-coding	NA
WT_3_PR_run.rep1_peak_2960	chr20	4594452	4594698	+	86	NA	intron (NM_212541, intron 1 of 20)	intron (NM_212541, intron 1 of 20)	1186	NM_212541	294255	Rn.27480	NM_212541	ENSRNOG00000000878	Slc44a4	Ng22	solute carrier family 44, member 4	protein-coding	NA
WT_3_PR_run.rep1_peak_2241	chr17	75564143	75564419	+	86	NA	intron (NM_017197, intron 3 of 12)	intron (NM_017197, intron 3 of 12)	305012	NM_017197	29428	Rn.162247	NM_017197	ENSRNOG00000023661	Celf2	Brunol3|Cugbp2|Etr3|Napor	CUGBP, Elav-like family member 2	protein-coding	NA
WT_3_PR_run.rep1_peak_3323	chr3	137998475	137998624	+	86	NA	Intergenic	Intergenic	-25959	NM_001033666	502674	Rn.102412	NM_001033666	ENSRNOG00000005924	Dstn	-	destrin, actin depolymerizing factor	protein-coding	NA
WT_3_PR_run.rep1_peak_3144	chr3	7090012	7090322	+	86	NA	Intergenic	CpG	-19753	NM_019250	29622	Rn.40174	NM_019250	ENSRNOG00000010219	Ralgds	Rgds	ral guanine nucleotide dissociation stimulator	protein-coding	NA
WT_3_PR_run.rep1_peak_4531	chr7	99099955	99100268	+	86	NA	Intergenic	Intergenic	-57991	NM_001134844	24300	Rn.228579	NM_001134844	ENSRNOG00000033680	Cyp2b1	Cyp2b-1|Cypbe	cytochrome P450, family 2, subfamily b, polypeptide 1	protein-coding	NA
WT_3_PR_run.rep1_peak_2731	chr2	142686430	142686881	+	86	NA	promoter-TSS (NM_001107676)	promoter-TSS (NM_001107676)	-69	NM_001107676	310417	Rn.38949	NM_001107676	ENSRNOG00000010980	Proser1	RGD1309403	proline and serine rich 1	protein-coding	NA
WT_3_PR_run.rep1_peak_4573	chr7	118396625	118396866	+	86	NA	promoter-TSS (NM_001079895)	promoter-TSS (NM_001079895)	-17	NM_001079895	362950	Rn.137551	NM_001079895	ENSRNOG00000004688	Rbfox2	Rbm9	RNA binding protein, fox-1 homolog 2	protein-coding	NA
WT_3_PR_run.rep1_peak_2113	chr17	19987780	19987953	+	86	NA	Intergenic	Intergenic	-102270	NM_001037664	641528	Rn.187290	NM_001037664		Dtnbp1	-	dystrobrevin binding protein 1	protein-coding	NA
WT_3_PR_run.rep1_peak_1833	chr15	41287179	41287324	+	86	NA	intron (NM_001044229, intron 3 of 8)	intron (NM_001044229, intron 3 of 8)	28952	NM_001044229	290300	Rn.202731	NM_001044229	ENSRNOG00000014265	Tnfrsf19	RGD1564996	TNF receptor superfamily member 19	protein-coding	NA
WT_3_PR_run.rep1_peak_1153	chr11	61324685	61324874	+	86	NA	intron (NM_001100653, intron 1 of 25)	intron (NM_001100653, intron 1 of 25)	3427	NM_001100653	288109	Rn.51246	NM_001100653	ENSRNOG00000002013	Sidt1	-	SID1 transmembrane family, member 1	protein-coding	NA
WT_3_PR_run.rep1_peak_200	chr1	92068846	92069217	+	86	NA	5' UTR (NM_001135835, exon 1 of 19)	5' UTR (NM_001135835, exon 1 of 19)	129	NM_001135835	308519	Rn.26603	NM_001135835	ENSRNOG00000021573	Dpy19l3	RGD1308334	dpy-19-like 3 (C. elegans)	protein-coding	NA
WT_3_PR_run.rep1_peak_3789	chr5	61558468	61558619	+	86	NA	Intergenic	Intergenic	-6321	NM_138871	85425	Rn.16138	NM_138871	ENSRNOG00000055779	Tdrd7	Pctaire2bp	tudor domain containing 7	protein-coding	NA
WT_3_PR_run.rep1_peak_4515	chr7	83666259	83666505	+	86	NA	Intergenic	CpG	-3799	NM_001346303	314915		NM_001346302		RGD1309489	-	similar to Est1p-like protein B	protein-coding	NA
WT_3_PR_run.rep1_peak_3528	chr4	77463313	77463582	+	86	NA	Intergenic	Intergenic	26088	NM_053849	116598	Rn.39305	NM_053849	ENSRNOG00000006228	Pdia4	ERp-72|Erp70|Erp72	protein disulfide isomerase family A, member 4	protein-coding	NA
WT_3_PR_run.rep1_peak_404	chr1	201419677	201419948	+	86	NA	Intergenic	Intergenic	-9959	NM_001079894	361659	Rn.17662	NM_001079894	ENSRNOG00000020497	Plekha1	RGD1564153	pleckstrin homology domain containing A1	protein-coding	NA
WT_3_PR_run.rep1_peak_3003	chr20	8081703	8081925	+	86	NA	Intergenic	Intergenic	-20090	NM_001012174	361810	Rn.144288	NM_001012174	ENSRNOG00000022523	Fkbp5	-	FK506 binding protein 5	protein-coding	NA
WT_3_PR_run.rep1_peak_1403	chr12	44266223	44266666	+	86	NA	intron (NM_001108338, intron 9 of 16)	intron (NM_001108338, intron 9 of 16)	12600	NM_001108338	360818	Rn.137498	NM_001108338	ENSRNOG00000001129	Fbxo21	-	F-box protein 21	protein-coding	NA
WT_3_PR_run.rep1_peak_437	chr1	216702055	216702272	+	86	NA	TTS (NM_001170480)	TTS (NM_001170480)	1328	NM_001170480	293637	Rn.17288	NM_001100521	ENSRNOG00000020614	Phlda2	-	pleckstrin homology-like domain, family A, member 2	protein-coding	NA
WT_3_PR_run.rep1_peak_4331	chr6	136035789	136035992	+	86	NA	Intergenic	Intergenic	-6169	NM_130749	170577	Rn.23232	NM_130749	ENSRNOG00000010330	Mark3	-	microtubule affinity regulating kinase 3	protein-coding	NA
WT_3_PR_run.rep1_peak_3445	chr4	7282658	7282884	+	86	NA	promoter-TSS (NM_080885)	promoter-TSS (NM_080885)	-174	NM_080885	140908	Rn.10749	NM_080885	ENSRNOG00000008017	Cdk5	-	cyclin-dependent kinase 5	protein-coding	NA
WT_3_PR_run.rep1_peak_5224	chrX	33689315	33689488	+	86	NA	Intergenic	Intergenic	-23580	NM_031816	83712	Rn.3600	NM_031816	ENSRNOG00000005157	Rbbp7	-	RB binding protein 7, chromatin remodeling factor	protein-coding	NA
WT_3_PR_run.rep1_peak_3214	chr3	55605837	55606002	+	86	NA	Intergenic	Intergenic	-17752	NM_130819	170635	Rn.81185	NM_130819	ENSRNOG00000058568	Dhrs9	Rdhl	dehydrogenase/reductase 9	protein-coding	NA
WT_3_PR_run.rep1_peak_530	chr1	242017046	242017240	+	86	NA	intron (NM_053773, intron 2 of 23)	intron (NM_053773, intron 2 of 23)	66341	NM_053773	115769	Rn.10965	NM_053773	ENSRNOG00000015030	Tjp2	ZO-2	tight junction protein 2	protein-coding	NA
WT_3_PR_run.rep1_peak_2366	chr18	65043353	65043581	+	86	NA	Intergenic	Intergenic	-241853	NM_053369	84382	Rn.23354	NM_053369	ENSRNOG00000012405	Tcf4	-	transcription factor 4	protein-coding	NA
WT_3_PR_run.rep1_peak_3637	chr4	132923894	132924074	+	86	NA	Intergenic	Intergenic	-183161	NM_001107879	312603	Rn.33148	NM_001107879		Rybp	-	RING1 and YY1 binding protein	protein-coding	NA
WT_3_PR_run.rep1_peak_4164	chr6	43211187	43211332	+	86	NA	Intergenic	Intergenic	152076	NM_001106719	298914	Rn.29469	NM_001106719	ENSRNOG00000059402	Itgb1bp1	-	integrin subunit beta 1 binding protein 1	protein-coding	NA
WT_3_PR_run.rep1_peak_3319	chr3	135310116	135310286	+	86	NA	Intergenic	Intergenic	-613615	NM_001126291	366205	Rn.220263	NM_001126291		Flrt3	RGD1566005	fibronectin leucine rich transmembrane protein 3	protein-coding	NA
WT_3_PR_run.rep1_peak_3473	chr4	40190559	40190789	+	86	NA	Intergenic	Intergenic	29389	NM_001047955	500035	Rn.217387	NM_001047955	ENSRNOG00000031207	LOC500035	-	hypothetical protein LOC500035	protein-coding	NA
WT_3_PR_run.rep1_peak_2580	chr19	59768915	59769131	+	86	NA	Intergenic	Intergenic	104388	NM_152935	266601	Rn.2143	NM_152935	ENSRNOG00000019980	Tomm20	-	translocase of outer mitochondrial membrane 20	protein-coding	NA
WT_3_PR_run.rep1_peak_891	chr10	75762983	75763218	+	86	NA	Intergenic	(TTG)n|Simple_repeat|Simple_repeat	142630	NM_001277485	689962		NM_001277485	ENSRNOG00000010446	Ccdc182	-	coiled-coil domain containing 182	protein-coding	NA
WT_3_PR_run.rep1_peak_3439	chr4	6034329	6034613	+	86	NA	Intergenic	Intergenic	5260	NM_031065	81729	Rn.2262	NM_031065	ENSRNOG00000000505	Rpl10a	-	ribosomal protein L10A	protein-coding	NA
WT_3_PR_run.rep1_peak_567	chr1	261497722	261497952	+	86	NA	intron (NM_001305219, intron 2 of 6)	intron (NM_001305219, intron 2 of 6)	3326	NM_001305219	309378		NM_001305219	ENSRNOG00000015051	Golga7b	-	golgin A7 family, member B	protein-coding	NA
WT_3_PR_run.rep1_peak_4967	chr8	128670021	128670302	+	86	NA	Intergenic	Intergenic	-4173	NM_001108786	363165	Rn.8793	NM_001108786	ENSRNOG00000033433	Csrnp1	Axud1	cysteine and serine rich nuclear protein 1	protein-coding	NA
WT_3_PR_run.rep1_peak_683	chr10	16409236	16409523	+	86	NA	Intergenic	L2d|LINE|L2	-133530	NM_022230	63878	Rn.44823	NM_022230	ENSRNOG00000020729	Stc2	-	stanniocalcin 2	protein-coding	NA
WT_3_PR_run.rep1_peak_3327	chr3	140819574	140819889	+	86	NA	Intergenic	Intergenic	591439	NM_001191904	366214	Rn.32651	NM_001191904	ENSRNOG00000012728	Nkx2-2	-	NK2 homeobox 2	protein-coding	NA
WT_3_PR_run.rep1_peak_1588	chr13	107534950	107535152	+	86	NA	Intergenic	Intergenic	-63208	NM_001107199	305055	Rn.19263	NM_001107199	ENSRNOG00000002627	Kctd3	Ren-45	potassium channel tetramerization domain containing 3	protein-coding	NA
WT_3_PR_run.rep1_peak_3318	chr3	134859841	134860375	+	86	NA	Intergenic	Intergenic	-163522	NM_001126291	366205	Rn.220263	NM_001126291		Flrt3	RGD1566005	fibronectin leucine rich transmembrane protein 3	protein-coding	NA
WT_3_PR_run.rep1_peak_3220	chr3	58461117	58461265	+	86	NA	intron (NM_053725, intron 1 of 25)	intron (NM_053725, intron 1 of 25)	18090	NM_053725	114517	Rn.22382	NM_053725	ENSRNOG00000001518	Itga6	-	integrin subunit alpha 6	protein-coding	NA
WT_3_PR_run.rep1_peak_125	chr1	80425907	80426199	+	86	NA	Intergenic	Intergenic	8539	NM_001109410	680465	Rn.19687	NM_001109410	ENSRNOG00000017468	Trappc6a	RGD1309160	trafficking protein particle complex 6A	protein-coding	NA
WT_3_PR_run.rep1_peak_5016	chr9	16002670	16002844	+	86	NA	promoter-TSS (NM_001178071)	promoter-TSS (NM_001178071)	-301	NM_001178071	363188	Rn.67473	NM_001178071	ENSRNOG00000015813	Ubr2	-	ubiquitin protein ligase E3 component n-recognin 2	protein-coding	NA
WT_3_PR_run.rep1_peak_1125	chr11	36218276	36218594	+	86	NA	Intergenic	Intergenic	117543	NM_001105891	288236	Rn.82972	NM_001105891	ENSRNOG00000001643	Psmg1	Dscr2	proteasome assembly chaperone 1	protein-coding	NA
WT_3_PR_run.rep1_peak_3915	chr5	146404535	146404696	+	86	NA	Intergenic	(TCCTCC)n|Simple_repeat|Simple_repeat	41612	NM_001109463	685271	Rn.172241	NM_001109463	ENSRNOG00000032889	Hmgb4	-	high-mobility group box 4	protein-coding	NA
WT_3_PR_run.rep1_peak_1947	chr16	11522330	11522623	+	85	NA	intron (NM_024378, intron 4 of 16)	RMER19C|LTR|ERVK	272422	NR_031790	100314221		NR_031790	ENSRNOG00000052819	Mir346	rno-mir-346	microRNA 346	ncRNA	NA
WT_3_PR_run.rep1_peak_3639	chr4	133254506	133254754	+	85	NA	Intergenic	Intergenic	-30922	NM_001106613	297486	Rn.11876	NM_001106613	ENSRNOG00000024647	Ppp4r2	-	protein phosphatase 4, regulatory subunit 2	protein-coding	NA
WT_3_PR_run.rep1_peak_290	chr1	148441968	148442312	+	85	NA	Intergenic	CpG	-8073	NM_001037659	652956	Rn.189455	NM_001037659		Mpp1	p55	membrane palmitoylated protein 1	protein-coding	NA
WT_3_PR_run.rep1_peak_4711	chr8	5882257	5882448	+	85	NA	Intergenic	Intergenic	-10901	NM_012864	25335	Rn.10282	NM_012864	ENSRNOG00000010507	Mmp7	MPMM	matrix metallopeptidase 7	protein-coding	NA
WT_3_PR_run.rep1_peak_1325	chr12	23954516	23954721	+	85	NA	promoter-TSS (NM_001037788)	promoter-TSS (NM_001037788)	-142	NM_001037788	360792	Rn.144029	NM_001037788	ENSRNOG00000023366	Styxl1	Dusp24|RGD1305845	serine/threonine/tyrosine interacting-like 1	protein-coding	NA
WT_3_PR_run.rep1_peak_425	chr1	213849658	213849870	+	85	NA	Intergenic	Intergenic	-20564	NM_001107562	309105	Rn.98521	NM_001107562	ENSRNOG00000053075	B4galnt4	RGD1310052	beta-1,4-N-acetyl-galactosaminyl transferase 4	protein-coding	NA
WT_3_PR_run.rep1_peak_860	chr10	70191219	70191400	+	85	NA	Intergenic	Intergenic	-9601	NM_001004068	282844	Rn.159718	NM_001004068	ENSRNOG00000007596	Rffl	-	ring finger and FYVE-like domain containing E3 ubiquitin protein ligase	protein-coding	NA
WT_3_PR_run.rep1_peak_2138	chr17	27117016	27117189	+	85	NA	Intergenic	Intergenic	-4282	NM_013107	25644	Rn.40476	NM_013107	ENSRNOG00000013717	Bmp6	VGR	bone morphogenetic protein 6	protein-coding	NA
WT_3_PR_run.rep1_peak_894	chr10	76689211	76689543	+	85	NA	Intergenic	L1MC1|LINE|L1	124009	NM_012990	25495	Rn.10154	NM_012990	ENSRNOG00000023683	Nog	-	noggin	protein-coding	NA
WT_3_PR_run.rep1_peak_3432	chr3	176693279	176693438	+	85	NA	Intergenic	Intergenic	2029	NM_001009316	296470	Rn.1389	NM_001009316	ENSRNOG00000012722	Ppdpf	RGD1310660	pancreatic progenitor cell differentiation and proliferation factor	protein-coding	NA
WT_3_PR_run.rep1_peak_2548	chr19	55873605	55873776	+	85	NA	Intergenic	Intergenic	-6871	NM_181388	353231	Rn.16437	NM_181388	ENSRNOG00000015150	Spg7	-	SPG7, paraplegin matrix AAA peptidase subunit	protein-coding	NA
WT_3_PR_run.rep1_peak_2997	chr20	7821675	7822108	+	85	NA	intron (NM_013141, intron 1 of 7)	intron (NM_013141, intron 1 of 7)	3602	NM_013141	25682	Rn.96181	NM_013141	ENSRNOG00000000503	Ppard	Pparb	peroxisome proliferator-activated receptor delta	protein-coding	NA
WT_3_PR_run.rep1_peak_1651	chr14	21155707	21155895	+	85	NA	promoter-TSS (NM_001012036)	promoter-TSS (NM_001012036)	-149	NM_001012036	305258	Rn.23516	NM_001012036	ENSRNOG00000003599	Utp3	Crlz1	UTP3, small subunit processome component homolog (S. cerevisiae)	protein-coding	NA
WT_3_PR_run.rep1_peak_4759	chr8	48804472	48804725	+	85	NA	Intergenic	Intergenic	-1086	NM_001106817	300673	Rn.32447	NM_001106817	ENSRNOG00000012420	Bcl9l	-	B-cell CLL/lymphoma 9-like	protein-coding	NA
WT_3_PR_run.rep1_peak_4888	chr8	94311997	94312155	+	85	NA	intron (NM_012600, intron 8 of 15)	intron (NM_012600, intron 8 of 15)	56758	NM_012600	24552	Rn.3519	NM_012600	ENSRNOG00000009715	Me1	MOD1	malic enzyme 1	protein-coding	NA
WT_3_PR_run.rep1_peak_3962	chr5	152457187	152457403	+	85	NA	intron (NM_001039011, intron 1 of 20)	intron (NM_001039011, intron 1 of 20)	710	NM_001039011	298545	Rn.79548	NM_001039011	ENSRNOG00000022838	Cnksr1	-	connector enhancer of kinase suppressor of Ras 1	protein-coding	NA
WT_3_PR_run.rep1_peak_249	chr1	127770757	127770934	+	84	NA	intron (NM_001127561, intron 10 of 10)	intron (NM_001127561, intron 10 of 10)	122611	NM_001127561	499174	Rn.130397	NM_001127561	ENSRNOG00000013823	Cers3	Lass3|RGD1564356	ceramide synthase 3	protein-coding	NA
WT_3_PR_run.rep1_peak_1995	chr16	50111574	50111750	+	84	NA	promoter-TSS (NM_001135600)	promoter-TSS (NM_001135600)	-141	NM_001135600	266761	Rn.201722	NM_001135600	ENSRNOG00000042426	Cyp4v3	Cyp4v2	cytochrome P450, family 4, subfamily v, polypeptide 3	protein-coding	NA
WT_3_PR_run.rep1_peak_3609	chr4	119188834	119189011	+	84	NA	Intergenic	Intergenic	17677	NM_001039686	297419	Rn.20773	NM_001039686	ENSRNOG00000009256	Gkn2	RGD1311934	gastrokine 2	protein-coding	NA
WT_3_PR_run.rep1_peak_121	chr1	80238647	80239176	+	84	NA	Intergenic	Intergenic	-17494	NM_001256509	100360880	Rn.32994	NM_001256509	ENSRNOG00000046667	Fosb	fra-2	FosB proto-oncogene, AP-1 transcription factor subunit	protein-coding	NA
WT_3_PR_run.rep1_peak_2081	chr17	12261685	12261876	+	84	NA	intron (NM_053727, intron 1 of 1)	intron (NM_053727, intron 1 of 1)	678	NM_053727	114519	Rn.54147	NM_053727	ENSRNOG00000011668	Nfil3	E4BP4	nuclear factor, interleukin 3 regulated	protein-coding	NA
WT_3_PR_run.rep1_peak_3749	chr5	22203468	22203659	+	84	NA	Intergenic	Intergenic	-75171	NR_126574	104845257		NR_126574		Lnc056	Lncsn056	long non-coding RNA 056	ncRNA	NA
WT_3_PR_run.rep1_peak_150	chr1	82500150	82500435	+	84	NA	Intergenic	Intergenic	11035	NM_001106235	292724	Rn.44186	NM_001106235	ENSRNOG00000020675	Ccdc97	RGD1309393	coiled-coil domain containing 97	protein-coding	NA
WT_3_PR_run.rep1_peak_3039	chr20	20322647	20322801	+	84	NA	intron (NM_001033984, intron 11 of 45)	(A)n|Simple_repeat|Simple_repeat	217677	NM_001033984	361833	Rn.211093	NM_031805	ENSRNOG00000053288	Ank3	ANK-3	ankyrin 3	protein-coding	NA
WT_3_PR_run.rep1_peak_3455	chr4	11405386	11405578	+	84	NA	intron (NM_053621, intron 6 of 23)	intron (NM_053621, intron 6 of 23)	582224	NM_001106577	296762	Rn.18302	NM_001106577	ENSRNOG00000013517	Phtf2	-	putative homeodomain transcription factor 2	protein-coding	NA
WT_3_PR_run.rep1_peak_4809	chr8	64515807	64516104	+	84	NA	Intergenic	Intergenic	34781	NM_053297	25630	Rn.1556	NM_053297	ENSRNOG00000011329	Pkm	PK|PKM12|Pk3|Pkm2	pyruvate kinase, muscle	protein-coding	NA
WT_3_PR_run.rep1_peak_369	chr1	188116681	188116951	+	84	NA	Intergenic	Intergenic	-15559	NM_138849	192189	Rn.31973	NM_138849	ENSRNOG00000017136	Syt17	Bk	synaptotagmin 17	protein-coding	NA
WT_3_PR_run.rep1_peak_3099	chr20	49301585	49301997	+	84	NA	promoter-TSS (NM_001014250)	promoter-TSS (NM_001014250)	8	NM_001014250	365601	Rn.98385	NM_001014250		Atg5	-	autophagy related 5	protein-coding	NA
WT_3_PR_run.rep1_peak_3954	chr5	152032233	152032415	+	84	NA	Intergenic	CpG	-84605	NM_001106635	297867	Rn.61077	NM_001106635	ENSRNOG00000006137	Arid1a	-	AT-rich interaction domain 1A	protein-coding	NA
WT_3_PR_run.rep1_peak_695	chr10	17345585	17345762	+	83	NA	Intergenic	Intergenic	69578	NM_001191091	688481	Rn.228211	NM_001191091		Efcab9	-	EF-hand calcium binding domain 9	protein-coding	NA
WT_3_PR_run.rep1_peak_4869	chr8	80176045	80176236	+	83	NA	Intergenic	MIRb|SINE|MIR	383553	NM_001014212	363099	Rn.105523	NM_001014212	ENSRNOG00000052787	Rsl24d1	RGD1309784	ribosomal L24 domain containing 1	protein-coding	NA
WT_3_PR_run.rep1_peak_3865	chr5	129324313	129324620	+	83	NA	Intergenic	Intergenic	28420	NM_131902	54238	Rn.63865	NM_131902	ENSRNOG00000008956	Cdkn2c	p18	cyclin-dependent kinase inhibitor 2C	protein-coding	NA
WT_3_PR_run.rep1_peak_75	chr1	47477190	47477543	+	83	NA	Intergenic	CpG	24654	NM_001309449	308097		NM_001107455	ENSRNOG00000018915	Tagap	-	T-cell activation RhoGTPase activating protein	protein-coding	NA
WT_3_PR_run.rep1_peak_2052	chr17	796027	796182	+	83	NA	intron (NM_001012346, intron 12 of 14)	intron (NM_001012346, intron 12 of 14)	-27118	NR_031826	100314002		NR_031826	ENSRNOG00000035467	Mir23b	rno-mir-23b	microRNA 23b	ncRNA	NA
WT_3_PR_run.rep1_peak_1164	chr11	65759507	65759735	+	83	NA	promoter-TSS (NM_001195558)	promoter-TSS (NM_001195558)	-63	NM_001195558	303919	Rn.16536	NM_001195558	ENSRNOG00000027151	Lrrc58	RGD1307440	leucine rich repeat containing 58	protein-coding	NA
WT_3_PR_run.rep1_peak_1581	chr13	100980320	100980537	+	83	NA	promoter-TSS (NM_133309)	promoter-TSS (NM_133309)	-146	NM_133309	170808	Rn.80837	NM_133309	ENSRNOG00000003468	Capn8	CL-2'|Cls4|nCL-2	calpain 8	protein-coding	NA
WT_3_PR_run.rep1_peak_3652	chr4	145487391	145487542	+	83	NA	promoter-TSS (NM_001008355)	promoter-TSS (NM_001008355)	-91	NM_001008355	312640	Rn.2282	NM_001008355	ENSRNOG00000009934	Emc3	Pob|RGD1311566|Tmem111	ER membrane protein complex subunit 3	protein-coding	NA
WT_3_PR_run.rep1_peak_1668	chr14	37284244	37284512	+	83	NA	intron (NM_001108359, intron 1 of 10)	CpG	223	NM_001108359	360928	Rn.20231	NM_001108359	ENSRNOG00000002152	Dcun1d4	RGD1310422	defective in cullin neddylation 1 domain containing 4	protein-coding	NA
WT_3_PR_run.rep1_peak_5076	chr9	46309390	46309638	+	83	NA	Intergenic	CpG	39285	NM_001108794	363221	Rn.22860	NM_001108794	ENSRNOG00000023220	Cnot11	RGD1560909	CCR4-NOT transcription complex, subunit 11	protein-coding	NA
WT_3_PR_run.rep1_peak_5220	chrX	20878061	20878231	+	83	NA	Intergenic	Intergenic	-185399	NM_001108253	317425	Rn.22904	NM_001108253	ENSRNOG00000002708	Phf8	RGD1561065	PHD finger protein 8	protein-coding	NA
WT_3_PR_run.rep1_peak_143	chr1	82068199	82068492	+	83	NA	Intergenic	MIRb|SINE|MIR	39858	NM_017344	50686	Rn.36807	NM_017344	ENSRNOG00000020417	Gsk3a	-	glycogen synthase kinase 3 alpha	protein-coding	NA
WT_3_PR_run.rep1_peak_5134	chr9	82290702	82291019	+	83	NA	intron (NM_001014217, intron 5 of 7)	intron (NM_001014217, intron 5 of 7)	36674	NM_001014217	363251	Rn.35483	NM_001014217	ENSRNOG00000018162	Nhej1	-	nonhomologous end-joining factor 1	protein-coding	NA
WT_3_PR_run.rep1_peak_2442	chr19	20919754	20920099	+	83	NA	Intergenic	Intergenic	-298415	NM_001305181	291921		NM_001305181	ENSRNOG00000015121	N4bp1	RGD1305179	Nedd4 binding protein 1	protein-coding	NA
WT_3_PR_run.rep1_peak_1958	chr16	20400244	20400510	+	83	NA	promoter-TSS (NM_001134796)	promoter-TSS (NM_001134796)	-200	NM_001134796	688540	Rn.155444	NM_001134796	ENSRNOG00000022753	Mast3	-	microtubule associated serine/threonine kinase 3	protein-coding	NA
WT_3_PR_run.rep1_peak_3575	chr4	100852294	100852439	+	83	NA	Intergenic	Intergenic	30909	NM_021261	50665	Rn.5983	NM_021261	ENSRNOG00000042499	Tmsb10	Ptmb10|THYb10	thymosin, beta 10	protein-coding	NA
WT_3_PR_run.rep1_peak_4743	chr8	32275489	32275719	+	83	NA	intron (NM_053635, intron 1 of 18)	intron (NM_053635, intron 1 of 18)	5209	NM_053635	114093	Rn.49170	NM_053635	ENSRNOG00000005903	St14	MT-SP1	suppression of tumorigenicity 14	protein-coding	NA
WT_3_PR_run.rep1_peak_3708	chr4	170476967	170477181	+	83	NA	Intergenic	CpG	129664	NM_001047957	500350	Rn.144382	NM_001047957	ENSRNOG00000030158	LOC500350	-	LRRGT00139	protein-coding	NA
WT_3_PR_run.rep1_peak_2704	chr2	123282372	123282774	+	83	NA	promoter-TSS (NM_053702)	promoter-TSS (NM_053702)	-359	NM_053702	114494	Rn.13094	NM_053702	ENSRNOG00000015423	Ccna2	-	cyclin A2	protein-coding	NA
WT_3_PR_run.rep1_peak_2377	chr18	71324226	71324462	+	83	NA	Intergenic	Intergenic	-71486	NM_030858	81516	Rn.29980	NM_030858	ENSRNOG00000018359	Smad7	Madh7	SMAD family member 7	protein-coding	NA
WT_3_PR_run.rep1_peak_4272	chr6	107231719	107231899	+	83	NA	Intergenic	Intergenic	50757	NM_019163	29192	Rn.44440	NM_019163	ENSRNOG00000009110	Psen1	-	presenilin 1	protein-coding	NA
WT_3_PR_run.rep1_peak_3152	chr3	8690169	8690381	+	83	NA	promoter-TSS (NM_001100707)	promoter-TSS (NM_001100707)	30	NM_001100707	311842	Rn.23384	NM_001100707	ENSRNOG00000025832	Zer1	RGD1310284|Zyg11bl	zyg-11 related, cell cycle regulator	protein-coding	NA
WT_3_PR_run.rep1_peak_677	chr10	15538745	15539033	+	83	NA	Intergenic	CpG	-1879	NM_001024269	360503	Rn.99992	NM_001024269	ENSRNOG00000020488	Luc7l	-	LUC7-like	protein-coding	NA
WT_3_PR_run.rep1_peak_1960	chr16	20483671	20484311	+	83	NA	Intergenic	PB1D10|SINE|Alu	2716	NM_001286966	24518	Rn.46225	NM_138875	ENSRNOG00000019568	Jund	-	JunD proto-oncogene, AP-1 transcription factor subunit	protein-coding	NA
WT_3_PR_run.rep1_peak_3971	chr5	153710642	153710873	+	83	NA	Intergenic	Intergenic	-2643	NM_001107986	313620	Rn.39266	NM_001107986	ENSRNOG00000018194	Srrm1	-	serine and arginine repetitive matrix 1	protein-coding	NA
WT_3_PR_run.rep1_peak_791	chr10	55626512	55626730	+	83	NA	promoter-TSS (NM_053749)	promoter-TSS (NM_053749)	-120	NM_053749	114592	Rn.10865	NM_053749	ENSRNOG00000005659	Aurkb	ARK-2|Aim1|STK-1|Stk12	aurora kinase B	protein-coding	NA
WT_3_PR_run.rep1_peak_5070	chr9	44308757	44308939	+	83	NA	Intergenic	Intergenic	147719	NM_001030022	252923	Rn.30052	NM_001030022	ENSRNOG00000058681	Tsga10	-	testis specific 10	protein-coding	NA
WT_3_PR_run.rep1_peak_3558	chr4	97784743	97784925	+	83	NA	promoter-TSS (NM_024127)	promoter-TSS (NM_024127)	-20	NM_024127	25112	Rn.10250	NM_024127	ENSRNOG00000005615	Gadd45a	Ddit1|Gadd45	growth arrest and DNA-damage-inducible, alpha	protein-coding	NA
WT_3_PR_run.rep1_peak_1033	chr10	106238396	106238643	+	83	NA	intron (NM_176856, intron 2 of 7)	intron (NM_176856, intron 2 of 7)	-2682	NM_031837	83788	Rn.91127	NM_031837		2018-09-09	Eseptin|Msf|Slpa	septin 9	protein-coding	NA
WT_3_PR_run.rep1_peak_534	chr1	245516924	245517322	+	83	NA	promoter-TSS (NM_001025036)	promoter-TSS (NM_001025036)	-97	NM_001025036	499339	Rn.127943	NM_001025036	ENSRNOG00000012574	Pum3	-	pumilio RNA-binding family member 3	protein-coding	NA
WT_3_PR_run.rep1_peak_1864	chr15	56563166	56563355	+	83	NA	Intergenic	Intergenic	-102892	NM_017254	29595	Rn.10294	NM_017254	ENSRNOG00000010063	Htr2a	5-HT2A|5Ht-2	5-hydroxytryptamine receptor 2A	protein-coding	NA
WT_3_PR_run.rep1_peak_3103	chr20	56191727	56192012	+	82	NA	TTS (NM_001100804)	TTS (NM_001100804)	5092	NM_001100804	652929	Rn.195321	NM_001100804	ENSRNOG00000050735	Cd99	-	CD99 molecule	protein-coding	NA
WT_3_PR_run.rep1_peak_3641	chr4	140666283	140666428	+	82	NA	Intergenic	Intergenic	-37264	NM_053328	79431	Rn.81055	NM_053328	ENSRNOG00000007152	Bhlhe40	Bhlhb2|Dec1|SHARP-2|Sharp2|Stra13|Stra14	basic helix-loop-helix family, member e40	protein-coding	NA
WT_3_PR_run.rep1_peak_4089	chr6	6900536	6900701	+	82	NA	Intergenic	Intergenic	-57860	NM_133426	171011	Rn.82689	NM_133426	ENSRNOG00000004535	Kcng3	Kv10.1|Kv6.3	potassium voltage-gated channel modifier subfamily G member 3	protein-coding	NA
WT_3_PR_run.rep1_peak_351	chr1	175787565	175787741	+	82	NA	intron (NM_001105210, intron 1 of 20)	intron (NM_001105210, intron 1 of 20)	8387	NM_001105210	308899	Rn.33889	NM_001105210	ENSRNOG00000017767	Mrvi1	-	murine retrovirus integration site 1 homolog	protein-coding	NA
WT_3_PR_run.rep1_peak_4110	chr6	11368380	11368528	+	82	NA	Intergenic	Intergenic	-70298	NM_138541	171577	Rn.106481	NM_138541	ENSRNOG00000015667	Epcam	Egp314|Tacstd1	epithelial cell adhesion molecule	protein-coding	NA
WT_3_PR_run.rep1_peak_560	chr1	260270730	260271098	+	82	NA	Intergenic	Intergenic	-16424	NM_001025767	499356	Rn.32684	NM_001025767	ENSRNOG00000013967	Blnk	-	B-cell linker	protein-coding	NA
WT_3_PR_run.rep1_peak_4194	chr6	51316138	51316283	+	82	NA	intron (NM_001030020, intron 2 of 10)	(ACAA)n|Simple_repeat|Simple_repeat	40173	NM_001030020	24679	Rn.4075	NM_001030020	ENSRNOG00000009079	Prkar2b	RATDNA	protein kinase cAMP-dependent type 2 regulatory subunit beta	protein-coding	NA
WT_3_PR_run.rep1_peak_2868	chr2	226889205	226889372	+	82	NA	Intergenic	Intergenic	-11331	NM_133584	171115	Rn.10861	NM_133584	ENSRNOG00000014443	Pde5a	PDE5A2	phosphodiesterase 5A	protein-coding	NA
WT_3_PR_run.rep1_peak_4739	chr8	27852884	27853093	+	82	NA	promoter-TSS (NM_001192018)	promoter-TSS (NM_001192018)	8	NM_001192018	503194	Rn.162985	NM_001192018	ENSRNOG00000007561	Glb1l2	RGD1564436	galactosidase, beta 1-like 2	protein-coding	NA
WT_3_PR_run.rep1_peak_2897	chr2	247903509	247903656	+	82	NA	intron (NM_053326, intron 3 of 12)	intron (NM_053326, intron 3 of 12)	84880	NM_053326	64353	Rn.17933	NM_053326	ENSRNOG00000016419	Pdlim5	Enh|Enh1	PDZ and LIM domain 5	protein-coding	NA
WT_3_PR_run.rep1_peak_1085	chr11	16222337	16222607	+	82	NA	Intergenic	Intergenic	-125030	NR_037386	100526604		NR_037386	ENSRNOG00000035526	Mir3588	rno-mir-3588	microRNA 3588	ncRNA	NA
WT_3_PR_run.rep1_peak_5064	chr9	43534704	43535041	+	82	NA	Intergenic	Intergenic	203723	NM_001012002	301348	Rn.17862	NM_001012002	ENSRNOG00000016995	Zap70	Srk	zeta chain of T cell receptor associated protein kinase 70	protein-coding	NA
WT_3_PR_run.rep1_peak_223	chr1	102497469	102497662	+	82	NA	Intergenic	Intergenic	82940	NM_012856	25327	Rn.33095	NM_012856	ENSRNOG00000055401	Kcnc1	KShIIIB|Kv3.1|Kv4|NGK2-KV4	potassium voltage-gated channel subfamily C member 1	protein-coding	NA
WT_3_PR_run.rep1_peak_2578	chr19	59716723	59716936	+	82	NA	Intergenic	Intergenic	156582	NM_152935	266601	Rn.2143	NM_152935	ENSRNOG00000019980	Tomm20	-	translocase of outer mitochondrial membrane 20	protein-coding	NA
WT_3_PR_run.rep1_peak_3546	chr4	83645108	83645336	+	81	NA	intron (NM_001134621, intron 6 of 11)	intron (NM_001134621, intron 6 of 11)	178727	NM_001134621	500131	Rn.210235	NM_001134621	ENSRNOG00000008622	Creb5	RGD1566107	cAMP responsive element binding protein 5	protein-coding	NA
WT_3_PR_run.rep1_peak_5034	chr9	18884904	18885188	+	81	NA	Intergenic	Intergenic	241476	NM_001278484	367218	Rn.83672	NM_053470	ENSRNOG00000020193	Runx2	Cbfa1|OSF-2	runt-related transcription factor 2	protein-coding	NA
WT_3_PR_run.rep1_peak_550	chr1	252998374	252998574	+	81	NA	intron (NM_001191637, intron 1 of 5)	intron (NM_001191637, intron 1 of 5)	2150	NM_001191637	309525	Rn.22717	NM_001191637	ENSRNOG00000021916	Slc16a12	RGD1311468	solute carrier family 16, member 12	protein-coding	NA
WT_3_PR_run.rep1_peak_3782	chr5	59445338	59445678	+	81	NA	Intergenic	Intergenic	-6840	NM_001005904	298392	Rn.109532	NM_001005904	ENSRNOG00000014831	Ccin	-	calicin	protein-coding	NA
WT_3_PR_run.rep1_peak_1725	chr14	85750434	85750588	+	81	NA	Intergenic	Intergenic	-3225	NM_001271731	289754	Rn.101044	NM_001004210	ENSRNOG00000010298	Xbp1	HTF	X-box binding protein 1	protein-coding	NA
WT_3_PR_run.rep1_peak_2268	chr18	325378	325528	+	81	NA	promoter-TSS (NM_001191725)	promoter-TSS (NM_001191725)	-76	NM_001191725	317296	Rn.18311	NM_001191725	ENSRNOG00000002697	Mtmr1	-	myotubularin related protein 1	protein-coding	NA
WT_3_PR_run.rep1_peak_638	chr10	10619919	10620215	+	81	NA	intron (NM_001135710, intron 2 of 15)	intron (NM_001135710, intron 2 of 15)	9668	NM_001135710	287060	Rn.214183	NM_001135710	ENSRNOG00000002917	Sec14l5	RGD1564638	SEC14-like lipid binding 5	protein-coding	NA
WT_3_PR_run.rep1_peak_1902	chr15	106177789	106178302	+	81	NA	Intergenic	Intergenic	-256132	NM_001107287	306183	Rn.92109	NM_001107287	ENSRNOG00000011203	Farp1	-	FERM, ARH/RhoGEF and pleckstrin domain protein 1	protein-coding	NA
WT_3_PR_run.rep1_peak_18	chr1	14618033	14618415	+	81	NA	Intergenic	LTR101_Mam|LTR|ERVL	-179542	NM_001106269	293012	Rn.140572	NM_001106269	ENSRNOG00000012057	Olig3	-	oligodendrocyte transcription factor 3	protein-coding	NA
WT_3_PR_run.rep1_peak_4129	chr6	26496959	26497141	+	81	NA	intron (NM_001034997, intron 1 of 17)	CpG	278	NM_001034997	619579	Rn.190830	NM_001034997	ENSRNOG00000050570	Nrbp1	Nrbp	nuclear receptor binding protein 1	protein-coding	NA
WT_3_PR_run.rep1_peak_4511	chr7	80660748	80661136	+	81	NA	intron (NM_001197907, intron 3 of 16)	intron (NM_001197907, intron 3 of 16)	-52431	NM_057153	117520	Rn.4252	NM_057153	ENSRNOG00000056487	Oxr1	-	oxidation resistance 1	protein-coding	NA
WT_3_PR_run.rep1_peak_584	chr1	266051991	266052363	+	81	NA	promoter-TSS (NM_001008349)	promoter-TSS (NM_001008349)	-825	NM_001008349	309452	Rn.204814	NM_001008349	ENSRNOG00000019311	Nfkb2	RGD1307189	nuclear factor kappa B subunit 2	protein-coding	NA
WT_3_PR_run.rep1_peak_3471	chr4	38974421	38974621	+	81	NA	intron (NM_001191970, intron 1 of 28)	intron (NM_001191970, intron 1 of 28)	128286	NM_001191970	500032	Rn.208326	NM_001191970	ENSRNOG00000030151	Thsd7a	RGD1566201	thrombospondin type 1 domain containing 7A	protein-coding	NA
WT_3_PR_run.rep1_peak_2599	chr2	22105797	22106020	+	80	NA	promoter-TSS (NM_001191958)	promoter-TSS (NM_001191958)	-198	NM_001191958	499508	Rn.78858	NM_001191958	ENSRNOG00000013055	Zfyve16	RGD1564784	zinc finger FYVE-type containing 16	protein-coding	NA
WT_3_PR_run.rep1_peak_585	chr1	266086136	266086308	+	80	NA	promoter-TSS (NM_001079886)	promoter-TSS (NM_001079886)	77	NM_001079886	294009	Rn.19673	NM_001079886	ENSRNOG00000019574	Cuedc2	-	CUE domain containing 2	protein-coding	NA
WT_3_PR_run.rep1_peak_3640	chr4	140247106	140247259	+	80	NA	promoter-TSS (NM_001270596)	promoter-TSS (NM_001270596)	-153	NM_001270597	25262	Rn.2135	NM_001007235	ENSRNOG00000007104	Itpr1	I145TR|IP3R1|InsP3R|InsP3R1|P400	inositol 1,4,5-trisphosphate receptor, type 1	protein-coding	NA
WT_3_PR_run.rep1_peak_3963	chr5	152469201	152469368	+	80	NA	Intergenic	Intergenic	-4434	NM_001106689	298546	Rn.147537	NM_001106689	ENSRNOG00000016392	Zfp593	Znf593	zinc finger protein 593	protein-coding	NA
WT_3_PR_run.rep1_peak_4510	chr7	80660158	80660520	+	80	NA	intron (NM_001197907, intron 3 of 16)	intron (NM_001197907, intron 3 of 16)	-53034	NM_057153	117520	Rn.4252	NM_057153	ENSRNOG00000056487	Oxr1	-	oxidation resistance 1	protein-coding	NA
WT_3_PR_run.rep1_peak_3336	chr3	148263512	148263679	+	80	NA	intron (NM_001033671, intron 1 of 1)	intron (NM_001033671, intron 1 of 1)	29049	NM_053472	84683	Rn.7214	NM_053472	ENSRNOG00000007827	Cox4i2	Cox4b|CoxIV-2	cytochrome c oxidase subunit 4i2	protein-coding	NA
WT_3_PR_run.rep1_peak_4691	chr7	142796795	142796971	+	80	NA	Intergenic	Intergenic	-20291	NM_199230	29381	Rn.214018	NM_199230	ENSRNOG00000006934	Acvr1b	Skr2	activin A receptor type 1B	protein-coding	NA
WT_3_PR_run.rep1_peak_607	chr1	274535240	274535535	+	80	NA	intron (NM_001107611, intron 1 of 13)	intron (NM_001107611, intron 1 of 13)	-93632	NM_022265	64031	Rn.122017	NM_022265	ENSRNOG00000014779	Pdcd4	Dug	programmed cell death 4	protein-coding	NA
WT_3_PR_run.rep1_peak_4242	chr6	94835894	94836122	+	80	NA	5' UTR (NM_001106738, exon 1 of 7)	5' UTR (NM_001106738, exon 1 of 7)	163	NM_001106738	299127	Rn.106021	NM_001106738	ENSRNOG00000004751	Jkamp	RGD1308917	JNK1/MAPK8-associated membrane protein	protein-coding	NA
WT_3_PR_run.rep1_peak_3105	chr3	41582	41974	+	80	NA	Intergenic	91ES8_RN|Satellite|Satellite	120960	NM_001024308	499742	Rn.124034	NM_001024308		LOC499742	-	LRRG00137	protein-coding	NA
WT_3_PR_run.rep1_peak_3624	chr4	126718040	126718196	+	80	NA	Intergenic	Intergenic	195783	NM_001108638	362403	Rn.96303	NM_001108638		Slc25a26	SZGENESYMBOL2	solute carrier family 25 member 26	protein-coding	NA
WT_3_PR_run.rep1_peak_848	chr10	66099574	66099822	+	80	NA	intron (NM_001173471, intron 1 of 3)	CpG	167	NM_001173471	497962	Rn.156118	NM_001173471	ENSRNOG00000037204	Lyrm9	RGD1562012	LYR motif containing 9	protein-coding	NA
WT_3_PR_run.rep1_peak_5067	chr9	43837718	43837907	+	80	NA	intron (NM_053495, intron 2 of 4)	intron (NM_053495, intron 2 of 4)	7182	NM_053495	85257	Rn.10886	NM_053495	ENSRNOG00000051950	Cnga3	-	cyclic nucleotide gated channel alpha 3	protein-coding	NA
WT_3_PR_run.rep1_peak_2059	chr17	5553146	5553326	+	80	NA	intron (NM_001106100, intron 12 of 26)	intron (NM_001106100, intron 12 of 26)	41851	NM_001106100	290986	Rn.33035	NM_001106100	ENSRNOG00000018651	Agtpbp1	-	ATP/GTP binding protein 1	protein-coding	NA
WT_3_PR_run.rep1_peak_3929	chr5	148438685	148438853	+	80	NA	Intergenic	Intergenic	-46688	NM_053582	94174	Rn.1256	NM_053582	ENSRNOG00000013179	Tinagl1	Lcn7|gis5	tubulointerstitial nephritis antigen-like 1	protein-coding	NA
WT_3_PR_run.rep1_peak_4070	chr5	173494233	173494600	+	80	NA	promoter-TSS (NR_132445)	promoter-TSS (NR_132445)	86	NR_132445	106182250	Rn.43453	NR_132445		LOC106182250	-	uncharacterized LOC106182250	ncRNA	NA
WT_3_PR_run.rep1_peak_372	chr1	190791167	190791572	+	80	NA	Intergenic	Intergenic	-7336	NM_012947	25435	Rn.10958	NM_012947	ENSRNOG00000016448	Eef2k	SMEF2K	eukaryotic elongation factor-2 kinase	protein-coding	NA
WT_3_PR_run.rep1_peak_4101	chr6	10367267	10367527	+	80	NA	intron (NM_023090, intron 6 of 17)	intron (NM_023090, intron 6 of 17)	60889	NM_023090	29452	Rn.55138	NM_023090	ENSRNOG00000021318	Epas1	HIF-2 alpha|HIF2 alpha|HLF|Hif2a	endothelial PAS domain protein 1	protein-coding	NA
WT_3_PR_run.rep1_peak_2065	chr17	8430669	8430887	+	80	NA	Intergenic	Intergenic	-1440	NM_053802	116487	Rn.1046	NM_053802	ENSRNOG00000012216	Tgfbi	BIGH3|Big-h3	transforming growth factor, beta induced	protein-coding	NA
WT_3_PR_run.rep1_peak_5104	chr9	66483684	66483976	+	80	NA	promoter-TSS (NM_001009672)	promoter-TSS (NM_001009672)	-216	NM_001009672	301442	Rn.1221	NM_001009672	ENSRNOG00000016133	Sumo1	-	small ubiquitin-like modifier 1	protein-coding	NA
WT_3_PR_run.rep1_peak_786	chr10	55464762	55465191	+	80	NA	Intergenic	MamRTE1|LINE|RTE-BovB	-13322	NM_001108828	363627	Rn.161281	NM_001108828	ENSRNOG00000022964	Rnf222	RGD1310573	ring finger protein 222	protein-coding	NA
WT_3_PR_run.rep1_peak_1673	chr14	42520634	42520802	+	80	NA	Intergenic	RLTR19B|LTR|ERVK	-1039	NM_001109088	498358	Rn.159709	NM_001109088	ENSRNOG00000002246	Slc30a9	-	solute carrier family 30 member 9	protein-coding	NA
WT_3_PR_run.rep1_peak_2734	chr2	144966979	144967124	+	80	NA	Intergenic	(GCCTCC)n|Simple_repeat|Simple_repeat	105606	NM_053343	83825	Rn.80575	NM_021584	ENSRNOG00000032922	Dclk1	Ania4|Cpg16|Dcamkl1	doublecortin-like kinase 1	protein-coding	NA
WT_3_PR_run.rep1_peak_4512	chr7	80661250	80661460	+	80	NA	intron (NM_001197907, intron 3 of 16)	intron (NM_001197907, intron 3 of 16)	-52018	NM_057153	117520	Rn.4252	NM_057153	ENSRNOG00000056487	Oxr1	-	oxidation resistance 1	protein-coding	NA
WT_3_PR_run.rep1_peak_286	chr1	146736733	146736989	+	80	NA	promoter-TSS (NM_017181)	promoter-TSS (NM_017181)	-522	NM_017181	29383	Rn.9195	NM_017181	ENSRNOG00000013223	Fah	-	fumarylacetoacetate hydrolase	protein-coding	NA
WT_3_PR_run.rep1_peak_3114	chr3	2713888	2714055	+	80	NA	Intergenic	RMER1A|Other|Other	5164	NM_001128138	680602	Rn.225348	NM_001128138	ENSRNOG00000028730	Lcn12	-	lipocalin 12	protein-coding	NA
WT_3_PR_run.rep1_peak_4447	chr7	42314623	42314857	+	80	NA	intron (NM_021843, intron 2 of 9)	intron (NM_021843, intron 2 of 9)	44956	NM_021844	60427	Rn.44216	NM_021843	ENSRNOG00000005386	Kitlg	Kitl|Mgf|SCF	KIT ligand	protein-coding	NA
WT_3_PR_run.rep1_peak_3288	chr3	113316097	113316326	+	80	NA	Intergenic	CpG	-3245	NM_001012738	29593	Rn.155589	NM_001012738	ENSRNOG00000014573	Ckmt1	Ckmt1b	creatine kinase, mitochondrial 1	protein-coding	NA
WT_3_PR_run.rep1_peak_517	chr1	237928991	237929157	+	80	NA	Intergenic	Intergenic	-19072	NM_012904	25380	Rn.1792	NM_012904	ENSRNOG00000017469	Anxa1	Anx1|p35	annexin A1	protein-coding	NA
WT_3_PR_run.rep1_peak_3382	chr3	163253127	163253274	+	80	NA	Intergenic	Intergenic	224622	NM_001135718	311647	Rn.224665	NM_001135718	ENSRNOG00000006952	Prex1	RGD1306534	phosphatidylinositol-3,4,5-trisphosphate-dependent Rac exchange factor 1	protein-coding	NA
WT_3_PR_run.rep1_peak_1722	chr14	85314616	85314910	+	80	NA	intron (NM_001108365, intron 6 of 6)	CpG	2930	NM_001108862	364190	Rn.50230	NM_001108862	ENSRNOG00000008951	Rasl10a	RGD1306100	RAS-like, family 10, member A	protein-coding	NA
WT_3_PR_run.rep1_peak_2551	chr19	56337917	56338100	+	80	NA	Intergenic	Intergenic	21564	NM_001039030	361438	Rn.209051	NM_001039030	ENSRNOG00000026964	Gas8	-	growth arrest specific 8	protein-coding	NA
WT_3_PR_run.rep1_peak_3864	chr5	128771413	128771566	+	80	NA	intron (NM_001044234, intron 3 of 23)	intron (NM_001044234, intron 3 of 23)	67946	NM_001044234	298369	Rn.61554	NM_001044234	ENSRNOG00000033593	Osbpl9	-	oxysterol binding protein-like 9	protein-coding	NA
WT_3_PR_run.rep1_peak_2305	chr18	28681961	28682138	+	80	NA	Intergenic	CpG	28396	NM_001007628	291670	Rn.105695	NM_001007628	ENSRNOG00000032878	Cxxc5	-	CXXC finger protein 5	protein-coding	NA
WT_3_PR_run.rep1_peak_2503	chr19	41923414	41923606	+	79	NA	Intergenic	L1MD1|LINE|L1	-45195	NM_001017454	307833	Rn.2250	NM_001017454	ENSRNOG00000015144	Ist1	RGD1307799	IST1, ESCRT-III associated factor	protein-coding	NA
WT_3_PR_run.rep1_peak_2492	chr19	38781234	38781492	+	79	NA	intron (NM_031334, intron 2 of 15)	intron (NM_031334, intron 2 of 15)	12896	NM_031334	83502	Rn.1303	NM_031334	ENSRNOG00000020151	Cdh1	-	cadherin 1	protein-coding	NA
WT_3_PR_run.rep1_peak_3222	chr3	58916232	58916441	+	79	NA	Intergenic	Intergenic	-236945	NM_001025693	311742	Rn.161800	NM_001025693	ENSRNOG00000001514	Cdca7	-	cell division cycle associated 7	protein-coding	NA
WT_3_PR_run.rep1_peak_2540	chr19	54110034	54110225	+	79	NA	Intergenic	CpG	53479	NM_001106190	292058	Rn.232068	NM_001106190	ENSRNOG00000017575	Gins2	RGD1311055	GINS complex subunit 2	protein-coding	NA
WT_3_PR_run.rep1_peak_3889	chr5	137118213	137118480	+	79	NA	Intergenic	Intergenic	-13353	NM_019249	360406	Rn.11386	NM_019249	ENSRNOG00000019977	Ptprf	LARFN5C	protein tyrosine phosphatase, receptor type, F	protein-coding	NA
WT_3_PR_run.rep1_peak_2934	chr20	3364749	3364982	+	79	NA	promoter-TSS (NM_213610)	promoter-TSS (NM_213610)	51	NM_213610	294231	Rn.106287	NM_213610	ENSRNOG00000000812	RGD1302996	-	hypothetical protein MGC:15854	protein-coding	NA
WT_3_PR_run.rep1_peak_467	chr1	219863540	219864040	+	79	NA	exon (NM_001100585, exon 1 of 8)	exon (NM_001100585, exon 1 of 8)	136	NM_001100585	309153	Rn.105170	NM_001100585	ENSRNOG00000019468	Rce1	-	Ras converting CAAX endopeptidase 1	protein-coding	NA
WT_3_PR_run.rep1_peak_3389	chr3	164074737	164074918	+	79	NA	Intergenic	Intergenic	-19266	NM_001108608	362275	Rn.107246	NM_001108608	ENSRNOG00000008283	B4galt5	-	beta-1,4-galactosyltransferase 5	protein-coding	NA
WT_3_PR_run.rep1_peak_1718	chr14	84393090	84393564	+	79	NA	exon (NM_001107235, exon 1 of 16)	exon (NM_001107235, exon 1 of 16)	145	NM_001107235	305479	Rn.114913	NM_001107235	ENSRNOG00000005218	Sf3a1	-	splicing factor 3a, subunit 1	protein-coding	NA
WT_3_PR_run.rep1_peak_2013	chr16	69242159	69242530	+	79	NA	promoter-TSS (NM_001109425)	promoter-TSS (NM_001109425)	-316	NM_001109425	680717	Rn.15384	NM_001109425	ENSRNOG00000014199	Zfp703	Znf703	zinc finger protein 703	protein-coding	NA
WT_3_PR_run.rep1_peak_2876	chr2	232245302	232245455	+	79	NA	promoter-TSS (NM_001109651)	promoter-TSS (NM_001109651)	-59	NM_001109651	691931	Rn.198615	NM_001109651	ENSRNOG00000010875	LOC691931	-	hypothetical protein LOC691931	protein-coding	NA
WT_3_PR_run.rep1_peak_3348	chr3	151232398	151232571	+	79	NA	TTS (NM_001004230)	TTS (NM_001004230)	-8361	NM_001100748	362247	Rn.100109	NM_001100748	ENSRNOG00000019152	Trpc4ap	-	transient receptor potential cation channel, subfamily C, member 4 associated protein	protein-coding	NA
WT_3_PR_run.rep1_peak_2252	chr17	77254720	77254919	+	79	NA	intron (NM_001106121, intron 2 of 2)	intron (NM_001106121, intron 2 of 2)	6360	NM_001106121	291312	Rn.139226	NM_001106121		Ucma	GRP|RGD1308977	upper zone of growth plate and cartilage matrix associated	protein-coding	NA
WT_3_PR_run.rep1_peak_4060	chr5	169357259	169357681	+	79	NA	promoter-TSS (NM_013214)	promoter-TSS (NM_013214)	-112	NM_013214	26759	Rn.6024	NM_013214	ENSRNOG00000010580	Acot7	Bach	acyl-CoA thioesterase 7	protein-coding	NA
WT_3_PR_run.rep1_peak_1645	chr14	18989568	18989753	+	79	NA	Intergenic	Intergenic	-3524	NM_001025671	305251	Rn.18159	NM_001025671	ENSRNOG00000002866	Rassf6	-	Ras association domain family member 6	protein-coding	NA
WT_3_PR_run.rep1_peak_2226	chr17	67905086	67905704	+	79	NA	promoter-TSS (NM_031642)	promoter-TSS (NM_031642)	-477	NM_031642	58954	Rn.7947	NM_031642	ENSRNOG00000016885	Klf6	Aa1017|CPBP|Copeb|Zf9	Kruppel-like factor 6	protein-coding	NA
WT_3_PR_run.rep1_peak_575	chr1	264047138	264047633	+	79	NA	Intergenic	Intergenic	-11989	NM_031841	83792	Rn.83595	NM_031841	ENSRNOG00000046005	Scd2	Scd	stearoyl-Coenzyme A desaturase 2	protein-coding	NA
WT_3_PR_run.rep1_peak_3340	chr3	150114977	150115141	+	79	NA	Intergenic	CpG	-6166	NM_172223	282634	Rn.7752	NM_172223	ENSRNOG00000016975	Pxmp4	-	peroxisomal membrane protein 4	protein-coding	NA
WT_3_PR_run.rep1_peak_4358	chr7	2913991	2914142	+	79	NA	Intergenic	CpG	-4887	NM_001109486	685883	Rn.146093	NM_001109486		Myl6b	-	myosin, light chain 6B, alkali, smooth muscle and non-muscle	protein-coding	NA
WT_3_PR_run.rep1_peak_2543	chr19	54966494	54966668	+	79	NA	Intergenic	Intergenic	-128004	NM_001242627	691504	Rn.160024	NM_001242627	ENSRNOG00000043077	Zfpm1	-	zinc finger protein, multitype 1	protein-coding	NA
WT_3_PR_run.rep1_peak_1015	chr10	104305585	104305789	+	79	NA	Intergenic	CpG	-35021	NR_037369	100526638		NR_037369	ENSRNOG00000049542	Mir3577	rno-mir-3577	microRNA 3577	ncRNA	NA
WT_3_PR_run.rep1_peak_1945	chr16	10902687	10902890	+	79	NA	intron (NM_001277165, intron 9 of 13)	CpG	38630	NM_001110490	498587	Rn.17340	NM_001110490	ENSRNOG00000059166	Ldb3	RGD1564875	LIM domain binding 3	protein-coding	NA
WT_3_PR_run.rep1_peak_1010	chr10	103394800	103394952	+	79	NA	Intergenic	Intergenic	-1279	NM_001191591	287805	Rn.3658	NM_001191591	ENSRNOG00000003144	Gprc5c	-	G protein-coupled receptor, class C, group 5, member C	protein-coding	NA
WT_3_PR_run.rep1_peak_2963	chr20	4882661	4882853	+	79	NA	intron (NM_001008837, intron 6 of 7)	intron (NM_001008837, intron 6 of 7)	-1006	NM_212504	294254	Rn.1950	NM_212504		Hspa1b	HSP70.2|Hsp70-1|Hsp70-2|Hsp72|Hspa1|Hspa1a|Hspa2	heat shock 70kD protein 1B (mapped)	protein-coding	NA
WT_3_PR_run.rep1_peak_185	chr1	89060301	89060516	+	79	NA	TTS (NM_001108911)	TTS (NM_001108911)	7940	NM_001108911	365227	Rn.140554	NM_001108911	ENSRNOG00000024331	Upk1a	-	uroplakin 1A	protein-coding	NA
WT_3_PR_run.rep1_peak_2150	chr17	30801833	30802020	+	79	NA	Intergenic	Intergenic	66255	NR_024023	364704	Rn.196610	NR_024023		Hmgb1-ps2	-	high mobility group box 1, pseudogene 2	pseudo	NA
WT_3_PR_run.rep1_peak_3666	chr4	151455602	151455753	+	79	NA	Intergenic	Intergenic	-26858	NM_001037979	312670	Rn.101984	NM_001037979	ENSRNOG00000007990	Adipor2	-	adiponectin receptor 2	protein-coding	NA
WT_3_PR_run.rep1_peak_2176	chr17	43812380	43812607	+	79	NA	Intergenic	RNLTR20|LTR|ERV1	2690	NM_001013056	291159	Rn.230771	NM_001013056	ENSRNOG00000046434	Hist1h2ail1	H3 histone|Hist1h2ail	histone cluster 1, H2ai-like1	protein-coding	NA
WT_3_PR_run.rep1_peak_3863	chr5	128743175	128743457	+	79	NA	intron (NM_001044234, intron 4 of 23)	intron (NM_001044234, intron 4 of 23)	91449	NR_032765	100314211		NR_032765	ENSRNOG00000040424	Mir761	rno-mir-761	microRNA 761	ncRNA	NA
WT_3_PR_run.rep1_peak_1358	chr12	36875423	36875568	+	79	NA	intron (NM_001108334, intron 1 of 46)	intron (NM_001108334, intron 1 of 46)	3496	NM_001108334	360801	Rn.113362	NM_001108334	ENSRNOG00000001004	Ncor2	-	nuclear receptor co-repressor 2	protein-coding	NA
WT_3_PR_run.rep1_peak_3443	chr4	7088177	7088626	+	79	NA	intron (NM_001011966, intron 2 of 13)	intron (NM_001011966, intron 2 of 13)	11642	NM_001011966	296732	Rn.20043	NM_001011966	ENSRNOG00000010077	Smarcd3	-	SWI/SNF related, matrix associated, actin dependent regulator of chromatin, subfamily d, member 3	protein-coding	NA
WT_3_PR_run.rep1_peak_2657	chr2	60147002	60147390	+	78	NA	intron (NM_001034111, intron 1 of 10)	intron (NM_001034111, intron 1 of 10)	15420	NM_001034111	24684	Rn.9757	NM_012630	ENSRNOG00000057557	Prlr	RATPRLR	prolactin receptor	protein-coding	NA
WT_3_PR_run.rep1_peak_4503	chr7	76491013	76491197	+	78	NA	Intergenic	Intergenic	-196442	NM_001024371	553106	Rn.13744	NM_001024371	ENSRNOG00000042978	Ncald	-	neurocalcin delta	protein-coding	NA
WT_3_PR_run.rep1_peak_869	chr10	72450193	72450527	+	78	NA	Intergenic	CpG	-33290	NM_001107032	303394	Rn.16359	NM_001107032	ENSRNOG00000027711	Usp32	-	ubiquitin specific peptidase 32	protein-coding	NA
WT_3_PR_run.rep1_peak_1011	chr10	103826638	103826896	+	78	NA	promoter-TSS (NM_024153)	promoter-TSS (NM_024153)	-354	NM_024153	79122	Rn.10860	NM_024153	ENSRNOG00000058497	Fdxr	AR	ferredoxin reductase	protein-coding	NA
WT_3_PR_run.rep1_peak_2155	chr17	31535181	31535348	+	78	NA	promoter-TSS (NM_001037206)	promoter-TSS (NM_001037206)	-92	NM_001037206	361239	Rn.22050	NM_001037206	ENSRNOG00000017577	Bphl	-	biphenyl hydrolase like	protein-coding	NA
WT_3_PR_run.rep1_peak_816	chr10	56606466	56606656	+	78	NA	intron (NM_001004272, intron 1 of 4)	CpG	1421	NM_001004272	360550	Rn.20080	NM_001004272	ENSRNOG00000017657	Phf23	-	PHD finger protein 23	protein-coding	NA
WT_3_PR_run.rep1_peak_1463	chr13	49095608	49095798	+	78	NA	intron (NM_001007617, intron 1 of 6)	intron (NM_001007617, intron 1 of 6)	3397	NM_001007617	289419	Rn.16922	NM_001007617	ENSRNOG00000000034	Nuak2	1200013b22rik|Snark|UV126	NUAK family kinase 2	protein-coding	NA
WT_3_PR_run.rep1_peak_5132	chr9	81671082	81671396	+	78	NA	Intergenic	L2b|LINE|L2	-1374	NM_001128079	363249	Rn.163070	NM_001128079	ENSRNOG00000015295	Ctdsp1	-	CTD small phosphatase 1	protein-coding	NA
WT_3_PR_run.rep1_peak_132	chr1	80738679	80739092	+	78	NA	intron (NM_001109422, intron 2 of 8)	intron (NM_001109422, intron 2 of 8)	6108	NM_001109422	680611	Rn.198135	NM_001109422	ENSRNOG00000043416	Bcl3	-	B-cell CLL/lymphoma 3	protein-coding	NA
WT_3_PR_run.rep1_peak_818	chr10	57184822	57185016	+	78	NA	promoter-TSS (NM_001271136)	promoter-TSS (NM_001271136)	-428	NM_001271136	303259	Rn.32511	NM_001271136	ENSRNOG00000033508	Mink1	MEKKK 6	misshapen-like kinase 1	protein-coding	NA
WT_3_PR_run.rep1_peak_1255	chr12	2540205	2540421	+	78	NA	exon (NM_001013121, exon 1 of 5)	exon (NM_001013121, exon 1 of 5)	176	NM_001013121	304204	Rn.162080	NM_001013121	ENSRNOG00000001056	Snapc2	-	small nuclear RNA activating complex, polypeptide 2	protein-coding	NA
WT_3_PR_run.rep1_peak_3276	chr3	110975190	110975442	+	78	NA	promoter-TSS (NM_133595)	promoter-TSS (NM_133595)	-607	NM_133595	171128	Rn.11137	NM_133595	ENSRNOG00000012290	Gchfr	-	GTP cyclohydrolase I feedback regulator	protein-coding	NA
WT_3_PR_run.rep1_peak_1637	chr14	17123372	17123578	+	78	NA	promoter-TSS (NM_017361)	promoter-TSS (NM_017361)	-56	NM_017361	53372	Rn.11160	NM_017361	ENSRNOG00000002247	Nup54	-	nucleoporin 54	protein-coding	NA
WT_3_PR_run.rep1_peak_1615	chr14	4973801	4973965	+	78	NA	Intergenic	Intergenic	127294	NM_001008338	305131	Rn.7626	NM_001008338	ENSRNOG00000002121	Lrrc8d	Lrrc5	leucine rich repeat containing 8 family, member D	protein-coding	NA
WT_3_PR_run.rep1_peak_4218	chr6	78172616	78172960	+	78	NA	promoter-TSS (NM_001009694)	promoter-TSS (NM_001009694)	26	NM_001009694	314140	Rn.91470	NM_001009694	ENSRNOG00000056011	LOC314140	-	ribose-phosphate pyrophosphokinase I -like	protein-coding	NA
WT_3_PR_run.rep1_peak_3860	chr5	128506799	128507218	+	78	NA	intron (NM_031091, intron 1 of 4)	intron (NM_031091, intron 1 of 4)	5175	NM_031091	81755	Rn.3788	NM_031091	ENSRNOG00000008001	Rab3b	-	RAB3B, member RAS oncogene family	protein-coding	NA
WT_3_PR_run.rep1_peak_4337	chr6	136760998	136761306	+	78	NA	Intergenic	Intergenic	40886	NM_001170348	314473	Rn.214070	NM_001170348	ENSRNOG00000013661	Kif26a	-	kinesin family member 26A	protein-coding	NA
WT_3_PR_run.rep1_peak_3141	chr3	6142713	6142905	+	78	NA	Intergenic	Intergenic	-69007	NM_012805	25271	Rn.108206	NM_012805	ENSRNOG00000009446	Rxra	-	retinoid X receptor alpha	protein-coding	NA
WT_3_PR_run.rep1_peak_2105	chr17	18245778	18245977	+	78	NA	intron (NM_001107462, intron 2 of 36)	intron (NM_001107462, intron 2 of 36)	93895	NM_001107462	308173	Rn.41333	NM_001107462	ENSRNOG00000001455	Kif13a	-	kinesin family member 13A	protein-coding	NA
WT_3_PR_run.rep1_peak_166	chr1	85294088	85294358	+	78	NA	intron (NM_001127694, intron 1 of 1)	intron (NM_001127694, intron 1 of 1)	6602	NM_001127694	365222	Rn.234182	NM_001108910	ENSRNOG00000019869	Lrfn1	-	leucine rich repeat and fibronectin type III domain containing 1	protein-coding	NA
WT_3_PR_run.rep1_peak_1985	chr16	48732141	48732497	+	78	NA	Intergenic	CpG	-39843	NM_001047086	290749	Rn.107887	NM_001047086	ENSRNOG00000009824	Irf2	-	interferon regulatory factor 2	protein-coding	NA
WT_3_PR_run.rep1_peak_619	chr1	277395402	277395617	+	78	NA	intron (NM_001107444, intron 5 of 11)	MIR|SINE|MIR	39890	NM_001107444	307986	Rn.101809	NM_001107444	ENSRNOG00000016948	Nhlrc2	-	NHL repeat containing 2	protein-coding	NA
WT_3_PR_run.rep1_peak_1304	chr12	17666357	17666784	+	78	NA	intron (NM_001033679, intron 3 of 11)	intron (NM_001033679, intron 3 of 11)	52005	NM_001033679	25521	Rn.145151	NM_001033679	ENSRNOG00000028733	Prkar1b	RGD1563094|RIbeta	protein kinase cAMP-dependent type 1 regulatory subunit beta	protein-coding	NA
WT_3_PR_run.rep1_peak_4560	chr7	117175368	117175555	+	78	NA	Intergenic	Intergenic	-23767	NM_001135007	680451	Rn.198238	NM_001135007	ENSRNOG00000029535	Nrbp2	-	nuclear receptor binding protein 2	protein-coding	NA
WT_3_PR_run.rep1_peak_1426	chr12	50389118	50389296	+	78	NA	Intergenic	Intergenic	-5673	NM_001008508	288719	Rn.3659	NM_001008508	ENSRNOG00000000664	Tpst2	TPST-2	tyrosylprotein sulfotransferase 2	protein-coding	NA
WT_3_PR_run.rep1_peak_3217	chr3	56966276	56966591	+	78	NA	promoter-TSS (NM_001007720)	promoter-TSS (NM_001007720)	-221	NM_001007720	113961	Rn.145137	NM_001007720	ENSRNOG00000055853	Gorasp2	GRASP55|Grs2	golgi reassembly stacking protein 2	protein-coding	NA
WT_3_PR_run.rep1_peak_1310	chr12	22059790	22060001	+	78	NA	Intergenic	MLT1F|LTR|ERVL-MaLR	-22170	NM_001107131	304375	Rn.17775	NM_001107131	ENSRNOG00000001404	Agfg2	Hrbl	ArfGAP with FG repeats 2	protein-coding	NA
WT_3_PR_run.rep1_peak_3328	chr3	141141726	141141942	+	78	NA	Intergenic	Intergenic	269336	NM_001191904	366214	Rn.32651	NM_001191904	ENSRNOG00000012728	Nkx2-2	-	NK2 homeobox 2	protein-coding	NA
WT_3_PR_run.rep1_peak_3605	chr4	118587206	118587362	+	78	NA	intron (NM_024155, intron 1 of 12)	L1MA6|LINE|L1	8296	NM_024155	79124	Rn.19270	NM_024155	ENSRNOG00000018159	Anxa4	Anx4	annexin A4	protein-coding	NA
WT_3_PR_run.rep1_peak_2982	chr20	6614522	6614868	+	78	NA	intron (NM_001034188, intron 2 of 3)	RMER19B|LTR|ERVK	-42904	NM_001110056	100126231	Rn.218365	NM_001110056	ENSRNOG00000042186	Mln	-	motilin	protein-coding	NA
WT_3_PR_run.rep1_peak_4061	chr5	169442947	169443220	+	78	NA	intron (NM_013214, intron 8 of 8)	intron (NM_013214, intron 8 of 8)	-9410	NM_001034855	619550	Rn.198305	NM_001034855	ENSRNOG00000010718	Gpr153	-	G protein-coupled receptor 153	protein-coding	NA
WT_3_PR_run.rep1_peak_3503	chr4	62505849	62506051	+	78	NA	intron (NM_001270038, intron 3 of 11)	intron (NM_001270038, intron 3 of 11)	20774	NM_001270038	312226	Rn.16045	NM_001270038	ENSRNOG00000026919	RGD1565367	SNBT1|slc23A4	similar to Solute carrier family 23, member 2 (Sodium-dependent vitamin C transporter 2)	protein-coding	NA
WT_3_PR_run.rep1_peak_4647	chr7	130150129	130150276	+	78	NA	intron (NM_001108106, intron 3 of 37)	intron (NM_001108106, intron 3 of 37)	-3588	NR_031791	100313983		NR_031791	ENSRNOG00000036516	Mir349	rno-mir-349	microRNA 349	ncRNA	NA
WT_3_PR_run.rep1_peak_5233	chrX	71412152	71412323	+	78	NA	promoter-TSS (NM_001191723)	promoter-TSS (NM_001191723)	-54	NM_001191723	317256	Rn.40190	NM_001191723		Taf1	RGD1562050	TATA-box binding protein associated factor 1	protein-coding	NA
WT_3_PR_run.rep1_peak_378	chr1	191838433	191838725	+	77	NA	intron (NM_012648, intron 1 of 12)	intron (NM_012648, intron 1 of 12)	8992	NM_012648	24767	Rn.9807	NM_012648	ENSRNOG00000030981	Scnn1b	RNENACB	sodium channel epithelial 1 beta subunit	protein-coding	NA
WT_3_PR_run.rep1_peak_4887	chr8	91432113	91432366	+	77	NA	Intergenic	MER58B|DNA|hAT-Charlie	-31990	NM_019267	29711	Rn.15623	NM_019267	ENSRNOG00000009928	Bckdhb	BCKDE1B	branched chain keto acid dehydrogenase E1 subunit beta	protein-coding	NA
WT_3_PR_run.rep1_peak_177	chr1	87024734	87024886	+	77	NA	intron (NM_012975, intron 4 of 9)	intron (NM_012975, intron 4 of 9)	4833	NM_012975	25474	Rn.9656	NM_012975	ENSRNOG00000020338	Lgals4	L-36|L36LBI	galectin 4	protein-coding	NA
WT_3_PR_run.rep1_peak_201	chr1	92130251	92130396	+	77	NA	Intergenic	Intergenic	-10372	NM_001106248	292816	Rn.225260	NM_001106248	ENSRNOG00000013565	Zfp507	Znf507	zinc finger protein 507	protein-coding	NA
WT_3_PR_run.rep1_peak_1605	chr13	114003821	114004064	+	77	NA	Intergenic	Intergenic	-76197	NM_001105989	289395	Rn.23490	NM_001105989	ENSRNOG00000034164	Cr2	Cd21	complement C3d receptor 2	protein-coding	NA
WT_3_PR_run.rep1_peak_583	chr1	266051700	266051892	+	77	NA	Intergenic	CpG	-1206	NM_001008349	309452	Rn.204814	NM_001008349	ENSRNOG00000019311	Nfkb2	RGD1307189	nuclear factor kappa B subunit 2	protein-coding	NA
WT_3_PR_run.rep1_peak_918	chr10	83729728	83729944	+	77	NA	Intergenic	Intergenic	74376	NM_001135767	690825	Rn.37315	NM_001135767	ENSRNOG00000006108	Gngt2	-	G protein subunit gamma transducin 2	protein-coding	NA
WT_3_PR_run.rep1_peak_1470	chr13	49968165	49968366	+	77	NA	Intergenic	Intergenic	35110	NM_001107175	304799	Rn.78049	NM_001107175	ENSRNOG00000028493	Ppp1r15b	-	protein phosphatase 1, regulatory subunit 15B	protein-coding	NA
WT_3_PR_run.rep1_peak_2910	chr2	252123303	252123602	+	77	NA	intron (NM_023969, intron 1 of 1)	intron (NM_023969, intron 1 of 1)	9079	NM_023969	66025	Rn.64507	NM_023969	ENSRNOG00000015260	Lpar3	Edg7	lysophosphatidic acid receptor 3	protein-coding	NA
WT_3_PR_run.rep1_peak_1840	chr15	43820632	43820922	+	77	NA	Intergenic	MLT1A0|LTR|ERVL-MaLR	-84322	NM_001108383	361060	Rn.137334	NM_001108383	ENSRNOG00000011548	Ebf2	-	early B-cell factor 2	protein-coding	NA
WT_3_PR_run.rep1_peak_4220	chr6	78475089	78475245	+	77	NA	Intergenic	Intergenic	74502	NM_012742	25098	Rn.10470	NM_012742		Foxa1	Hnf3a	forkhead box A1	protein-coding	NA
WT_3_PR_run.rep1_peak_4254	chr6	99974925	99975132	+	77	NA	Intergenic	Intergenic	36198	NM_022210	60661	Rn.4210	NM_022210	ENSRNOG00000008049	Max	-	MYC associated factor X	protein-coding	NA
WT_3_PR_run.rep1_peak_82	chr1	53891950	53892276	+	77	NA	Intergenic	Intergenic	-50857	NM_013217	26955	Rn.58	NM_013217	ENSRNOG00000023753	Afdn	Af6|Mllt4	afadin, adherens junction formation factor	protein-coding	NA
WT_3_PR_run.rep1_peak_1293	chr12	14281240	14281408	+	77	NA	Intergenic	Intergenic	-36690	NM_001037219	304298	Rn.211697	NM_001037219	ENSRNOG00000001104	Foxk1	RGD1309643	forkhead box K1	protein-coding	NA
WT_3_PR_run.rep1_peak_2074	chr17	11052946	11053376	+	77	NA	intron (NM_001012213, intron 8 of 10)	intron (NM_001012213, intron 8 of 10)	28863	NM_001012213	364678	Rn.115752	NM_001012213	ENSRNOG00000018279	Sfxn1	-	sideroflexin 1	protein-coding	NA
WT_3_PR_run.rep1_peak_2077	chr17	11461951	11462194	+	77	NA	Intergenic	Intergenic	-221790	NM_012982	25483	Rn.10414	NM_012982	ENSRNOG00000018355	Msx2	-	msh homeobox 2	protein-coding	NA
WT_3_PR_run.rep1_peak_5227	chrX	36469770	36469981	+	77	NA	intron (NM_001190994, intron 19 of 32)	intron (NM_001190994, intron 19 of 32)	456037	NM_001190994	678739	Rn.225026	NM_001190994		Phka2	-	phosphorylase kinase, alpha 2	protein-coding	NA
WT_3_PR_run.rep1_peak_69	chr1	47073576	47073801	+	77	NA	intron (NM_001109137, intron 2 of 13)	intron (NM_001109137, intron 2 of 13)	41376	NM_001109137	499016	Rn.198109	NM_001109137	ENSRNOG00000018012	Tulp4	RGD1564487	tubby like protein 4	protein-coding	NA
WT_3_PR_run.rep1_peak_77	chr1	48441273	48441469	+	77	NA	intron (NM_019230, intron 1 of 10)	intron (NM_019230, intron 1 of 10)	8292	NM_019230	29504	Rn.24231	NM_019230	ENSRNOG00000022946	Slc22a3	-	solute carrier family 22 member 3	protein-coding	NA
WT_3_PR_run.rep1_peak_277	chr1	142759999	142760359	+	77	NA	promoter-TSS (NM_031723)	promoter-TSS (NM_031723)	-405	NM_031723	65166	Rn.13070	NM_031723	ENSRNOG00000011029	Sec11a	Sec11l1|Spc18	SEC11 homolog A, signal peptidase complex subunit	protein-coding	NA
WT_3_PR_run.rep1_peak_1345	chr12	30149859	30150243	+	77	NA	intron (NM_053670, intron 2 of 5)	intron (NM_053670, intron 2 of 5)	10806	NM_053670	114205	Rn.9449	NM_053670	ENSRNOG00000000901	Crcp	Cgrp-rcp	CGRP receptor component	protein-coding	NA
WT_3_PR_run.rep1_peak_1956	chr16	20137076	20137376	+	77	NA	intron (NM_001106069, intron 25 of 27)	intron (NM_001106069, intron 25 of 27)	-3904	NM_001106068	290638	Rn.218499	NM_001106068	ENSRNOG00000018764	B3gnt3	-	UDP-GlcNAc:betaGal beta-1,3-N-acetylglucosaminyltransferase 3	protein-coding	NA
WT_3_PR_run.rep1_peak_824	chr10	59588329	59588486	+	77	NA	intron (NM_031662, intron 1 of 15)	intron (NM_031662, intron 1 of 15)	3315	NM_031662	60341	Rn.4851	NM_031662	ENSRNOG00000018242	Camkk1	-	calcium/calmodulin-dependent protein kinase kinase 1	protein-coding	NA
WT_3_PR_run.rep1_peak_2683	chr2	104291519	104291734	+	77	NA	intron (NM_001109180, intron 1 of 4)	intron (NM_001109180, intron 1 of 4)	866	NM_001109180	499579	Rn.141356	NM_001109180	ENSRNOG00000012851	Dnajc5b	RGD1562486	DnaJ heat shock protein family (Hsp40) member C5 beta	protein-coding	NA
WT_3_PR_run.rep1_peak_2512	chr19	49027917	49028124	+	77	NA	intron (NM_001108451, intron 3 of 3)	intron (NM_001108451, intron 3 of 3)	11101	NM_001108451	361415	Rn.27744	NM_001108451	ENSRNOG00000012450	Dynlrb2	Dncl2b	dynein light chain roadblock-type 2	protein-coding	NA
WT_3_PR_run.rep1_peak_2128	chr17	24253140	24253350	+	77	NA	intron (NM_001109117, intron 1 of 1)	intron (NM_001109117, intron 1 of 1)	10603	NM_001109117	498726	Rn.141306	NM_001109117	ENSRNOG00000018070	Rnf182	RGD1560399	ring finger protein 182	protein-coding	NA
WT_3_PR_run.rep1_peak_3176	chr3	12511076	12511568	+	77	NA	Intergenic	B1F|SINE|Alu	-2017	NM_001012094	311872	Rn.7867	NM_001012094	ENSRNOG00000017017	Zbtb43	Zfp297b	zinc finger and BTB domain containing 43	protein-coding	NA
WT_3_PR_run.rep1_peak_1860	chr15	55340845	55341049	+	77	NA	Intergenic	Intergenic	-63234	NM_001006963	290364	Rn.107335	NM_001006963	ENSRNOG00000016271	Itm2b	Bri|imBRI2	integral membrane protein 2B	protein-coding	NA
WT_3_PR_run.rep1_peak_225	chr1	102772162	102772504	+	77	NA	Intergenic	Intergenic	8048	NM_001009478	365245	Rn.25066	NM_001009478	ENSRNOG00000055531	Saa4	-	serum amyloid A4	protein-coding	NA
WT_3_PR_run.rep1_peak_3071	chr20	31844975	31845270	+	77	NA	intron (NM_001115032, intron 1 of 11)	intron (NM_001115032, intron 1 of 11)	12069	NM_001115032	679462	Rn.216503	NM_001115032	ENSRNOG00000046204	Tspan15	-	tetraspanin 15	protein-coding	NA
WT_3_PR_run.rep1_peak_5078	chr9	46422854	46423021	+	77	NA	Intergenic	Intergenic	152708	NM_001108794	363221	Rn.22860	NM_001108794	ENSRNOG00000023220	Cnot11	RGD1560909	CCR4-NOT transcription complex, subunit 11	protein-coding	NA
WT_3_PR_run.rep1_peak_4385	chr7	12203825	12203973	+	77	NA	Intergenic	Intergenic	17431	NM_001170557	314627	Rn.65962	NM_001170557	ENSRNOG00000034102	Plk5	Plk5p	polo-like kinase 5	protein-coding	NA
WT_3_PR_run.rep1_peak_2883	chr2	236531210	236531516	+	77	NA	Intergenic	CpG	-50861	NM_001014043	310849	Rn.161863	NM_001014043	ENSRNOG00000011284	Sgms2	RGD1305778|spermatin	sphingomyelin synthase 2	protein-coding	NA
WT_3_PR_run.rep1_peak_2019	chr16	71536530	71536736	+	77	NA	Intergenic	Intergenic	-92892	NM_001004107	306562	Rn.73645	NM_001004107	ENSRNOG00000016423	Tacc1	Tacc1a	transforming, acidic coiled-coil containing protein 1	protein-coding	NA
WT_3_PR_run.rep1_peak_4102	chr6	10612543	10612698	+	77	NA	Intergenic	Intergenic	18473	NM_019907	56725	Rn.30508	NM_019907	ENSRNOG00000015215	Cript	-	CXXC repeat containing interactor of PDZ3 domain	protein-coding	NA
WT_3_PR_run.rep1_peak_4506	chr7	77311969	77312114	+	77	NA	Intergenic	Intergenic	60357	NM_022585	58961	Rn.6290	NM_022585	ENSRNOG00000005333	Azin1	Oazi|Oazin	antizyme inhibitor 1	protein-coding	NA
WT_3_PR_run.rep1_peak_5115	chr9	72522629	72522914	+	77	NA	Intergenic	Intergenic	-410533	NM_001109557	689947	Rn.102739	NM_001109557	ENSRNOG00000032869	Crygf	Cryg6|Len	crystallin, gamma F	protein-coding	NA
WT_3_PR_run.rep1_peak_3935	chr5	150121226	150121453	+	77	NA	Intergenic	Intergenic	88340	NM_001108685	362612	Rn.63428	NM_001108685	ENSRNOG00000010007	Srsf4	RGD1561347|Sfrs4	serine and arginine rich splicing factor 4	protein-coding	NA
WT_3_PR_run.rep1_peak_3667	chr4	151481323	151481725	+	77	NA	Intergenic	Intergenic	35370	NM_001100489	282582	Rn.58724	NM_001100489	ENSRNOG00000008168	Wnt5b	-	wingless-type MMTV integration site family, member 5B	protein-coding	NA
WT_3_PR_run.rep1_peak_2952	chr20	4132472	4132915	+	77	NA	promoter-TSS (NM_001008847)	promoter-TSS (NM_001008847)	-77	NM_001008847	294269	Rn.103146	NM_001008847	ENSRNOG00000032844	RT1-Da	DA1|H2-Ea|RT1-u	RT1 class II, locus Da	protein-coding	NA
WT_3_PR_run.rep1_peak_4726	chr8	22208038	22208199	+	77	NA	intron (NM_013101, intron 1 of 19)	intron (NM_013101, intron 1 of 19)	18585	NM_013101	25638	Rn.91357	NM_013101	ENSRNOG00000020828	Pde4a	PHOSA	phosphodiesterase 4A	protein-coding	NA
WT_3_PR_run.rep1_peak_4411	chr7	25692528	25692741	+	77	NA	Intergenic	Intergenic	-227233	NM_175598	314681	Rn.214039	NM_175598	ENSRNOG00000007323	Ric8b	-	RIC8 guanine nucleotide exchange factor B	protein-coding	NA
WT_3_PR_run.rep1_peak_1621	chr14	7617568	7617788	+	77	NA	promoter-TSS (NM_198049)	promoter-TSS (NM_198049)	-344	NM_198049	289459	Rn.231621	NM_198049	ENSRNOG00000002057	Slc10a6	Soat	solute carrier family 10 member 6	protein-coding	NA
WT_3_PR_run.rep1_peak_1610	chr14	2816158	2816328	+	77	NA	intron (NM_001170456, intron 1 of 4)	intron (NM_001170456, intron 1 of 4)	26545	NM_001170456	360906	Rn.219993	NM_001170456	ENSRNOG00000023533	Fam69a	RGD1308581	family with sequence similarity 69, member A	protein-coding	NA
WT_3_PR_run.rep1_peak_760	chr10	46682985	46683136	+	77	NA	intron (NM_001108277, intron 1 of 11)	intron (NM_001108277, intron 1 of 11)	37850	NM_001108277	360537	Rn.219702	NM_001108277	ENSRNOG00000003590	Tom1l2	-	target of myb1 like 2 membrane trafficking protein	protein-coding	NA
WT_3_PR_run.rep1_peak_2559	chr19	57356424	57356596	+	77	NA	intron (NM_001271140, intron 5 of 19)	intron (NM_001271140, intron 5 of 19)	14572	NM_001271140	116694	Rn.10804	NM_001271140	ENSRNOG00000018480	Capn9	Ncl-4	calpain 9	protein-coding	NA
WT_3_PR_run.rep1_peak_1227	chr11	82906784	82907035	+	77	NA	intron (NM_001013978, intron 2 of 14)	intron (NM_001013978, intron 2 of 14)	31448	NM_001013978	303823	Rn.70204	NM_001013978	ENSRNOG00000025423	Map3k13	-	mitogen-activated protein kinase kinase kinase 13	protein-coding	NA
WT_3_PR_run.rep1_peak_4187	chr6	47904229	47904487	+	77	NA	promoter-TSS (NM_031570)	promoter-TSS (NM_031570)	31	NM_031570	29258	Rn.107039	NM_031570	ENSRNOG00000008551	Rps7	-	ribosomal protein S7	protein-coding	NA
WT_3_PR_run.rep1_peak_2576	chr19	59530234	59530628	+	77	NA	Intergenic	Intergenic	342980	NM_152935	266601	Rn.2143	NM_152935	ENSRNOG00000019980	Tomm20	-	translocase of outer mitochondrial membrane 20	protein-coding	NA
WT_3_PR_run.rep1_peak_591	chr1	266757682	266758226	+	77	NA	Intergenic	Intergenic	-24881	NM_019128	24503	Rn.88941	NM_019128	ENSRNOG00000020248	Ina	Inexa|Intlaa|Nf66|alpha-Inx	internexin neuronal intermediate filament protein, alpha	protein-coding	NA
WT_3_PR_run.rep1_peak_302	chr1	157422226	157422451	+	77	NA	exon (NM_001135013, exon 11 of 12)	exon (NM_001135013, exon 11 of 12)	18743	NM_001024885	308820	Rn.160643	NM_001024885	ENSRNOG00000009462	Ccdc90b	RGD1308637	coiled-coil domain containing 90B	protein-coding	NA
WT_3_PR_run.rep1_peak_2256	chr17	80021756	80021955	+	77	NA	Intergenic	Intergenic	-223420	NM_001106122	291320	Rn.106046	NM_001106122	ENSRNOG00000016955	Fam188a	RGD1309605	family with sequence similarity 188, member A	protein-coding	NA
WT_3_PR_run.rep1_peak_3128	chr3	3979719	3979983	+	77	NA	Intergenic	Intergenic	-28836	NM_001105721	25496	Rn.25046	NM_001105721	ENSRNOG00000019322	Notch1	NOTCH|TAN1	notch 1	protein-coding	NA
WT_3_PR_run.rep1_peak_3331	chr3	147865028	147865178	+	77	NA	exon (NM_001168650, exon 1 of 1)	exon (NM_001168650, exon 1 of 1)	290	NM_001168650	689988	Rn.224641	NM_001168650	ENSRNOG00000007514	Sox12	-	SRY box 12	protein-coding	NA
WT_3_PR_run.rep1_peak_1521	chr13	78609220	78609483	+	76	NA	Intergenic	Intergenic	-87440	NM_001107190	304914	Rn.203907	NM_001107190	ENSRNOG00000002736	Rabgap1l	RGD1304620	RAB GTPase activating protein 1-like	protein-coding	NA
WT_3_PR_run.rep1_peak_2754	chr2	183431287	183431610	+	76	NA	Intergenic	Intergenic	56372	NM_001106437	295161	Rn.4218	NM_001106437	ENSRNOG00000024594	Fhdc1	RGD1311955	FH2 domain containing 1	protein-coding	NA
WT_3_PR_run.rep1_peak_666	chr10	13736937	13737091	+	76	NA	Intergenic	Intergenic	-20083	NM_001031637	287112	Rn.67282	NM_001031637	ENSRNOG00000039656	Abca17	-	ATP-binding cassette, subfamily A (ABC1), member 17	protein-coding	NA
WT_3_PR_run.rep1_peak_1414	chr12	46984341	46984589	+	76	NA	Intergenic	Intergenic	5432	NM_001126099	691278	Rn.160852	NM_001126099	ENSRNOG00000001160	Triap1	-	TP53 regulated inhibitor of apoptosis 1	protein-coding	NA
WT_3_PR_run.rep1_peak_3501	chr4	61285489	61285773	+	76	NA	intron (NM_053875, intron 22 of 25)	Lx7|LINE|L1	-134379	NM_001106589	296968	Rn.200695	NM_001106589	ENSRNOG00000008775	Lrguk	RGD1308226	leucine-rich repeats and guanylate kinase domain containing	protein-coding	NA
WT_3_PR_run.rep1_peak_1113	chr11	33655205	33655461	+	76	NA	Intergenic	Intergenic	85077	NR_032753	100314132		NR_032753	ENSRNOG00000040376	Mir802	rno-mir-802	microRNA 802	ncRNA	NA
WT_3_PR_run.rep1_peak_2703	chr2	122964677	122964893	+	76	NA	Intergenic	Intergenic	-15544	NM_198199	310327	Rn.162584	NM_198199	ENSRNOG00000014414	Qrfpr	AQ27|Gpr103	pyroglutamylated RFamide peptide receptor	protein-coding	NA
WT_3_PR_run.rep1_peak_1841	chr15	43823241	43823415	+	76	NA	Intergenic	OldhAT1|DNA|hAT-Ac	-81771	NM_001108383	361060	Rn.137334	NM_001108383	ENSRNOG00000011548	Ebf2	-	early B-cell factor 2	protein-coding	NA
WT_3_PR_run.rep1_peak_5247	chrX	123405124	123405293	+	76	NA	intron (NM_057102, intron 1 of 3)	CpG	638	NM_057102	25176	Rn.102263	NM_057102	ENSRNOG00000039980	Slc25a5	Ant2	solute carrier family 25 member 5	protein-coding	NA
WT_3_PR_run.rep1_peak_1931	chr16	6905101	6905370	+	76	NA	intron (NM_198774, intron 1 of 7)	intron (NM_198774, intron 1 of 7)	2023	NM_198774	361110	Rn.203413	NM_198774	ENSRNOG00000017051	Tmem110	STIMATE	transmembrane protein 110	protein-coding	NA
WT_3_PR_run.rep1_peak_3106	chr3	1576734	1576964	+	76	NA	intron (NM_031141, intron 2 of 11)	intron (NM_031141, intron 2 of 11)	8076	NM_031141	81819	Rn.10392	NM_031141	ENSRNOG00000026203	Pax8	-	paired box 8	protein-coding	NA
WT_3_PR_run.rep1_peak_1890	chr15	89404809	89404956	+	76	NA	Intergenic	ERV3-16A3_LTR|LTR|ERVL	-2544	NM_001108390	361089	Rn.105750	NM_001108390	ENSRNOG00000024022	Ndfip2	-	Nedd4 family interacting protein 2	protein-coding	NA
WT_3_PR_run.rep1_peak_4806	chr8	63194061	63194206	+	76	NA	Intergenic	Intergenic	-43439	NM_001014210	363072	Rn.161079	NM_001014210	ENSRNOG00000008737	Tbc1d21	RGD1310243	TBC1 domain family, member 21	protein-coding	NA
WT_3_PR_run.rep1_peak_281	chr1	143550512	143550681	+	76	NA	Intergenic	Intergenic	-15020	NM_053309	29547	Rn.30014	NM_053309	ENSRNOG00000061450	Homer2	Vesl-2	homer scaffolding protein 2	protein-coding	NA
WT_3_PR_run.rep1_peak_3347	chr3	151190636	151190829	+	76	NA	intron (NM_001100748, intron 3 of 18)	B3A|SINE|B2	33391	NM_001100748	362247	Rn.100109	NM_001100748	ENSRNOG00000019152	Trpc4ap	-	transient receptor potential cation channel, subfamily C, member 4 associated protein	protein-coding	NA
WT_3_PR_run.rep1_peak_4407	chr7	24850688	24850941	+	76	NA	intron (NM_001191878, intron 1 of 27)	MIRc|SINE|MIR	413	NM_001191878	362858	Rn.37546	NM_001191878	ENSRNOG00000007432	Polr3b	RGD1565311	RNA polymerase III subunit B	protein-coding	NA
WT_3_PR_run.rep1_peak_1172	chr11	70743708	70743865	+	76	NA	intron (NM_001127550, intron 1 of 13)	intron (NM_001127550, intron 1 of 13)	9834	NM_001127550	360725	Rn.2645	NM_001127550	ENSRNOG00000001786	Snx4	-	sorting nexin 4	protein-coding	NA
WT_3_PR_run.rep1_peak_716	chr10	35783961	35784150	+	76	NA	intron (NM_001106997, intron 1 of 4)	intron (NM_001106997, intron 1 of 4)	16065	NM_001106997	303101	Rn.2394	NM_001106997	ENSRNOG00000003268	Maml1	-	mastermind-like transcriptional coactivator 1	protein-coding	NA
WT_3_PR_run.rep1_peak_1886	chr15	84004547	84004747	+	76	NA	Intergenic	Mam_R4|LINE|Dong-R4	296912	NM_053394	84410	Rn.8954	NM_053394	ENSRNOG00000008785	Klf5	Bteb2|IKLF|bteb2	Kruppel-like factor 5	protein-coding	NA
WT_3_PR_run.rep1_peak_27	chr1	18032704	18032904	+	76	NA	intron (NM_001029902, intron 1 of 29)	intron (NM_001029902, intron 1 of 29)	25251	NM_001029902	360302	Rn.126653	NM_001029902	ENSRNOG00000047605	Ptprk	Rptpk	protein tyrosine phosphatase, receptor type, K	protein-coding	NA
WT_3_PR_run.rep1_peak_3410	chr3	170486769	170486955	+	76	NA	Intergenic	Intergenic	11031	NM_001106548	296411	Rn.61802	NM_001106548	ENSRNOG00000005235	Fam209a	RGD1307805	family with sequence similarity 209, member A	protein-coding	NA
WT_3_PR_run.rep1_peak_1691	chr14	59736465	59736751	+	76	NA	Intergenic	CpG-5625	-1158	NM_001106631	679028	Rn.3958	NM_001106631	ENSRNOG00000046327	Rbpj	-	recombination signal binding protein for immunoglobulin kappa J region	protein-coding	NA
WT_3_PR_run.rep1_peak_2500	chr19	41433271	41433509	+	76	NA	promoter-TSS (NM_001106186)	promoter-TSS (NM_001106186)	-23	NM_001106186	292016	Rn.50250	NM_001106186	ENSRNOG00000017102	Cmtr2	Ftsjd1|RGD1309394	cap methyltransferase 2	protein-coding	NA
WT_3_PR_run.rep1_peak_1111	chr11	33197220	33197384	+	76	NA	Intergenic	Intergenic	-338477	NM_017325	50662	Rn.11201	NM_017325	ENSRNOG00000001704	Runx1	Aml1|B|CBF-alpha-2|Cbfa2|PEA2-alpha|PEBP2-alpha	runt-related transcription factor 1	protein-coding	NA
WT_3_PR_run.rep1_peak_244	chr1	126674208	126674541	+	76	NA	Intergenic	L1M5|LINE|L1	-75134	NM_012999	25507	Rn.950	NM_012999	ENSRNOG00000011526	Pcsk6	Pace4|Spc4	proprotein convertase subtilisin/kexin type 6	protein-coding	NA
WT_3_PR_run.rep1_peak_1739	chr14	89208736	89208888	+	76	NA	promoter-TSS (NM_001109092)	promoter-TSS (NM_001109092)	13	NM_001109092	498411	Rn.12812	NM_001109092	ENSRNOG00000005141	Hus1	-	HUS1 checkpoint clamp component	protein-coding	NA
WT_3_PR_run.rep1_peak_3586	chr4	113862254	113862399	+	76	NA	Intergenic	Intergenic	4348	NM_001025416	312477	Rn.117974	NM_001025416	ENSRNOG00000007412	Dok1	Dok-1	docking protein 1	protein-coding	NA
WT_3_PR_run.rep1_peak_1489	chr13	55337695	55337982	+	76	NA	Intergenic	Intergenic	63639	NM_001105991	289407	Rn.14800	NM_001105991	ENSRNOG00000022480	Atp6v1g3	-	ATPase H+ transporting V1 subunit G3	protein-coding	NA
WT_3_PR_run.rep1_peak_1688	chr14	59323990	59324183	+	76	NA	promoter-TSS (NM_001105750)	promoter-TSS (NM_001105750)	-139	NM_001105750	117087	Rn.162277	NM_001105750	ENSRNOG00000002956	Stim2	-	stromal interaction molecule 2	protein-coding	NA
WT_3_PR_run.rep1_peak_1014	chr10	104163958	104164243	+	75	NA	promoter-TSS (NM_001014122)	promoter-TSS (NM_001014122)	-466	NM_001014122	360659	Rn.198913	NM_001014122	ENSRNOG00000003837	Mif4gd	RGD1309685	MIF4G domain containing	protein-coding	NA
WT_3_PR_run.rep1_peak_3254	chr3	93102832	93102981	+	75	NA	Intergenic	Intergenic	113510	NM_001106493	295965	Rn.220252	NM_001106493	ENSRNOG00000007484	Ehf	-	ets homologous factor	protein-coding	NA
WT_3_PR_run.rep1_peak_5150	chr9	95495771	95496050	+	75	NA	Intergenic	Intergenic	-5602	NM_053577	94168	Rn.106183	NM_053577		Spp2	-	secreted phosphoprotein 2	protein-coding	NA
WT_3_PR_run.rep1_peak_5021	chr9	16543479	16543640	+	75	NA	promoter-TSS (NM_001134710)	promoter-TSS (NM_001134710)	-156	NM_001134710	685174	Rn.43984	NM_001134710	ENSRNOG00000016315	Cnpy3	-	canopy FGF signaling regulator 3	protein-coding	NA
WT_3_PR_run.rep1_peak_765	chr10	46985240	46985500	+	75	NA	Intergenic	Intergenic	-15964	NM_001008279	287375	Rn.144698	NM_001008279	ENSRNOG00000004159	Flii	Fliih	FLII, actin remodeling protein	protein-coding	NA
WT_3_PR_run.rep1_peak_1751	chr14	104974817	104975059	+	75	NA	intron (NM_001305127, intron 1 of 8)	intron (NM_001305127, intron 1 of 8)	657	NM_001305127	305544	Rn.105388	NM_001305127	ENSRNOG00000005411	Aftph	RGD1311920	aftiphilin	protein-coding	NA
WT_3_PR_run.rep1_peak_3259	chr3	94419001	94419152	+	75	NA	promoter-TSS (NM_031787)	promoter-TSS (NM_031787)	-28	NM_031787	83617	Rn.8099	NM_031787	ENSRNOG00000011358	Hipk3	ANPK	homeodomain interacting protein kinase 3	protein-coding	NA
WT_3_PR_run.rep1_peak_2236	chr17	70651329	70651494	+	75	NA	Intergenic	Intergenic	-32723	NM_057135	117276	Rn.10791	NM_057135	ENSRNOG00000018911	Pfkfb3	-	6-phosphofructo-2-kinase/fructose-2,6-biphosphatase 3	protein-coding	NA
WT_3_PR_run.rep1_peak_4341	chr6	137381512	137381764	+	75	NA	Intergenic	Intergenic	-5056	NM_001008377	362793	Rn.12746	NM_001008377	ENSRNOG00000013690	RGD1307315	-	LOC362793	protein-coding	NA
WT_3_PR_run.rep1_peak_1650	chr14	21144065	21144274	+	75	NA	Intergenic	CpG	11483	NM_001012036	305258	Rn.23516	NM_001012036	ENSRNOG00000003599	Utp3	Crlz1	UTP3, small subunit processome component homolog (S. cerevisiae)	protein-coding	NA
WT_3_PR_run.rep1_peak_4648	chr7	130187518	130187685	+	75	NA	Intergenic	Intergenic	-1008	NM_001106789	300146	Rn.135331	NM_001106789	ENSRNOG00000026425	Ppp6r2	RGD1563990|Saps2	protein phosphatase 6, regulatory subunit 2	protein-coding	NA
WT_3_PR_run.rep1_peak_2214	chr17	56109686	56109837	+	75	NA	intron (NM_053847, intron 1 of 7)	CpG	358	NM_053847	116596	Rn.9939	NM_053847	ENSRNOG00000016378	Map3k8	D17TPL2|Tpl-2|Tpl2	mitogen-activated protein kinase kinase kinase 8	protein-coding	NA
WT_3_PR_run.rep1_peak_352	chr1	175835635	175835917	+	75	NA	Intergenic	Intergenic	-3364	NM_001100661	293184	Rn.102000	NM_001100661	ENSRNOG00000017195	Ctr9	Sh2bp1	CTR9 homolog, Paf1/RNA polymerase II complex component	protein-coding	NA
WT_3_PR_run.rep1_peak_2834	chr2	210130731	210130897	+	75	NA	Intergenic	Intergenic	85521	NM_001013913	295356	Rn.72489	NM_001013913	ENSRNOG00000018131	Slc16a4	-	solute carrier family 16, member 4	protein-coding	NA
WT_3_PR_run.rep1_peak_1626	chr14	10841660	10842180	+	75	NA	Intergenic	CpG	-12817	NM_033021	93646	Rn.6322	NM_033021	ENSRNOG00000002251	Sec31a	Sec31l1|VAP1	SEC31 homolog A, COPII coat complex component	protein-coding	NA
WT_3_PR_run.rep1_peak_3248	chr3	82081593	82081855	+	75	NA	promoter-TSS (NM_001107749)	promoter-TSS (NM_001107749)	-173	NM_001107749	311209	Rn.22267	NM_001107749	ENSRNOG00000008738	Tp53i11	Trp53i11	tumor protein p53 inducible protein 11	protein-coding	NA
WT_3_PR_run.rep1_peak_3957	chr5	152122878	152123156	+	75	NA	promoter-TSS (NM_031107)	promoter-TSS (NM_031107)	-333	NM_031107	81771	Rn.34915	NM_031107	ENSRNOG00000042411	Rps6ka1	S6K-alpha 1	ribosomal protein S6 kinase A1	protein-coding	NA
WT_3_PR_run.rep1_peak_5181	chr9	100374404	100374692	+	75	NA	intron (NM_001009825, intron 5 of 9)	intron (NM_001009825, intron 5 of 9)	-5967	NM_001167842	316638	Rn.23447	NM_001167842	ENSRNOG00000023548	Sned1	IRE-BP1	sushi, nidogen and EGF-like domains 1	protein-coding	NA
WT_3_PR_run.rep1_peak_1755	chr14	106859133	106859385	+	75	NA	Intergenic	CpG	5674	NM_013109	25646	Rn.33443	NM_013109		Otx1	OTX1X	orthodenticle homeobox 1	protein-coding	NA
WT_3_PR_run.rep1_peak_4093	chr6	7405452	7405684	+	75	NA	Intergenic	Intergenic	15888	NM_001036626	298765	Rn.22055	NM_001036626	ENSRNOG00000005067	Zfp36l2	-	zinc finger protein 36, C3H type-like 2	protein-coding	NA
WT_3_PR_run.rep1_peak_2807	chr2	198679221	198679367	+	75	NA	Intergenic	B1F|SINE|Alu	-3874	NM_001008767	117514	Rn.2758	NM_001008767	ENSRNOG00000021201	Txnip	Vdup1	thioredoxin interacting protein	protein-coding	NA
WT_3_PR_run.rep1_peak_4637	chr7	126691554	126691990	+	75	NA	promoter-TSS (NM_001130696)	promoter-TSS (NM_001130696)	-540	NM_001130696	362975	Rn.3452	NM_001130696	ENSRNOG00000032846	Cdpf1	RGD1306001	cysteine rich, DPF motif domain containing 1	protein-coding	NA
WT_3_PR_run.rep1_peak_1225	chr11	82465945	82466137	+	74	NA	promoter-TSS (NM_001270599)	promoter-TSS (NM_001270599)	-30	NM_001270598	303824	Rn.17318	NM_001270598	ENSRNOG00000025946	Igf2bp2	RGD1305614	insulin-like growth factor 2 mRNA binding protein 2	protein-coding	NA
WT_3_PR_run.rep1_peak_2384	chr18	74428224	74428426	+	74	NA	Intergenic	Intergenic	-10992	NM_001191942	498888	Rn.225424	NM_001191942	ENSRNOG00000033588	Siglec15	RGD1565948	sialic acid binding Ig-like lectin 15	protein-coding	NA
WT_3_PR_run.rep1_peak_3442	chr4	6879186	6879583	+	74	NA	Intergenic	Intergenic	-23814	NM_001106573	296730	Rn.23610	NM_001106573	ENSRNOG00000009226	Crygn	-	crystallin, gamma N	protein-coding	NA
WT_3_PR_run.rep1_peak_1191	chr11	74148795	74148990	+	74	NA	Intergenic	Intergenic	91497	NM_001107085	303861	Rn.126621	NM_001107085	ENSRNOG00000024384	Cpn2	RGD1305170	carboxypeptidase N subunit 2	protein-coding	NA
WT_3_PR_run.rep1_peak_16	chr1	14293153	14293400	+	74	NA	Intergenic	Intergenic	68884	NM_001106265	292949	Rn.101762	NM_001106265	ENSRNOG00000011994	Perp	-	PERP, TP53 apoptosis effector	protein-coding	NA
WT_3_PR_run.rep1_peak_628	chr1	282220802	282220983	+	74	NA	intron (NM_001108527, intron 11 of 13)	intron (NM_001108527, intron 11 of 13)	14999	NM_001108527	361778	Rn.13517	NM_001108527	ENSRNOG00000036572	Sfxn4	-	sideroflexin 4	protein-coding	NA
WT_3_PR_run.rep1_peak_580	chr1	264764333	264764645	+	74	NA	Intergenic	Intergenic	-6551	NM_001014247	365468	Rn.23951	NM_001014247	ENSRNOG00000014969	Lzts2	Lapser1	leucine zipper tumor suppressor 2	protein-coding	NA
WT_3_PR_run.rep1_peak_2843	chr2	212220345	212220523	+	74	NA	Intergenic	Intergenic	-27017	NM_001191714	295378	Rn.27881	NM_001191714	ENSRNOG00000020485	Vav3	RGD1565941	vav guanine nucleotide exchange factor 3	protein-coding	NA
WT_3_PR_run.rep1_peak_135	chr1	80787881	80788175	+	74	NA	Intergenic	Intergenic	-4130	NM_001169579	292700	Rn.68084	NM_001169579	ENSRNOG00000031391	Ceacam16	-	carcinoembryonic antigen-related cell adhesion molecule 16	protein-coding	NA
WT_3_PR_run.rep1_peak_1614	chr14	4972862	4973049	+	74	NA	Intergenic	Intergenic	128222	NM_001008338	305131	Rn.7626	NM_001008338	ENSRNOG00000002121	Lrrc8d	Lrrc5	leucine rich repeat containing 8 family, member D	protein-coding	NA
WT_3_PR_run.rep1_peak_3113	chr3	2703119	2703400	+	74	NA	Intergenic	Intergenic	-14200	NM_013015	25526	Rn.11400	NM_013015	ENSRNOG00000015550	Ptgds	PH2DISO	prostaglandin D2 synthase	protein-coding	NA
WT_3_PR_run.rep1_peak_298	chr1	154037169	154037386	+	74	NA	intron (NM_001108491, intron 8 of 14)	intron (NM_001108491, intron 8 of 14)	74722	NM_001014021	308810	Rn.7655	NM_001014021		Ccdc81	RGD1306766	coiled-coil domain containing 81	protein-coding	NA
WT_3_PR_run.rep1_peak_1099	chr11	31806392	31806599	+	74	NA	promoter-TSS (NM_001011899)	promoter-TSS (NM_001011899)	-123	NM_001170327	304092	Rn.7967	NM_001170327	ENSRNOG00000002021	Son	-	Son DNA binding protein	protein-coding	NA
WT_3_PR_run.rep1_peak_905	chr10	82032496	82032666	+	74	NA	promoter-TSS (NM_001134699)	promoter-TSS (NM_001134699)	-75	NM_001134699	690586	Rn.17667	NM_001134699	ENSRNOG00000002935	Ankrd40	-	ankyrin repeat domain 40	protein-coding	NA
WT_3_PR_run.rep1_peak_5080	chr9	46610363	46610570	+	74	NA	Intergenic	Intergenic	-47456	NM_001106904	301363	Rn.101820	NM_001106904	ENSRNOG00000014013	Map4k4	-	mitogen-activated protein kinase kinase kinase kinase 4	protein-coding	NA
WT_3_PR_run.rep1_peak_3422	chr3	175543030	175543243	+	74	NA	Intergenic	Intergenic	-5045	NM_031708	65138	Rn.9320	NM_031708	ENSRNOG00000055984	Adrm1	Gp110	adhesion regulating molecule 1	protein-coding	NA
WT_3_PR_run.rep1_peak_4799	chr8	62368818	62369086	+	74	NA	promoter-TSS (NM_001271135)	promoter-TSS (NM_001271135)	-46	NM_001271135	691171	Rn.198816	NM_001271135	ENSRNOG00000038459	Ulk3	-	unc-51 like kinase 3	protein-coding	NA
WT_3_PR_run.rep1_peak_1858	chr15	55263064	55263250	+	74	NA	intron (NM_001006963, intron 1 of 5)	intron (NM_001006963, intron 1 of 5)	14455	NM_017045	24708	Rn.55115	NM_017045	ENSRNOG00000016029	Rb1	-	RB transcriptional corepressor 1	protein-coding	NA
WT_3_PR_run.rep1_peak_2487	chr19	38118676	38119019	+	74	NA	intron (NM_001107423, intron 2 of 14)	intron (NM_001107423, intron 2 of 14)	1731	NM_001107423	307810	Rn.137974	NM_001107423	ENSRNOG00000023177	Esrp2	RGD1310855|Rbm35b	epithelial splicing regulatory protein 2	protein-coding	NA
WT_3_PR_run.rep1_peak_1527	chr13	82072492	82072665	+	74	NA	promoter-TSS (NM_001105964)	promoter-TSS (NM_001105964)	81	NM_001105964	289168	Rn.163223	NM_001105964	ENSRNOG00000002544	Kifap3	-	kinesin-associated protein 3	protein-coding	NA
WT_3_PR_run.rep1_peak_4997	chr9	4546680	4546825	+	74	NA	intron (NM_001013177, intron 4 of 8)	CpG	131759	NM_001013177	316153	Rn.205998	NM_001013177		Sult1c2a	RGD1565421|ST1C2A|Sult1c1	sulfotransferase family, cytosolic, 1C, member 2a	protein-coding	NA
WT_3_PR_run.rep1_peak_614	chr1	276586917	276587131	+	74	NA	Intergenic	Intergenic	-117821	NM_001191052	679869	Rn.105849	NM_001191052		Tcf7l2	-	transcription factor 7 like 2	protein-coding	NA
WT_3_PR_run.rep1_peak_3077	chr20	35449288	35449443	+	74	NA	promoter-TSS (NM_001033656)	promoter-TSS (NM_001033656)	-85	NM_001033656	294410	Rn.3576	NM_001033656	ENSRNOG00000000800	Man1a1	Aa2-166|Man1a	mannosidase, alpha, class 1A, member 1	protein-coding	NA
WT_3_PR_run.rep1_peak_1512	chr13	74333177	74333599	+	74	NA	TTS (NM_001107186)	TTS (NM_001107186)	-2174	NM_001107187	304885	Rn.34667	NM_001107187	ENSRNOG00000004337	Fam20b	RGD1311162	FAM20B, glycosaminoglycan xylosylkinase	protein-coding	NA
WT_3_PR_run.rep1_peak_5092	chr9	52912336	52912546	+	73	NA	promoter-TSS (NM_133315)	promoter-TSS (NM_133315)	-148	NM_133315	170840	Rn.15324	NM_133315	ENSRNOG00000049995	Slc40a1	Fpn1|Slc11a3|Slc39a1	solute carrier family 40 member 1	protein-coding	NA
WT_3_PR_run.rep1_peak_2340	chr18	55874638	55874916	+	73	NA	intron (NM_021695, intron 1 of 1)	intron (NM_021695, intron 1 of 1)	16933	NM_021695	60324	Rn.42910	NM_021695	ENSRNOG00000019181	Synpo	-	synaptopodin	protein-coding	NA
WT_3_PR_run.rep1_peak_3302	chr3	120941784	120942013	+	73	NA	Intergenic	Intergenic	141338	NR_110721	102550367	Rn.231358	NR_110721		LOC102550367	-	uncharacterized LOC102550367	ncRNA	NA
WT_3_PR_run.rep1_peak_1856	chr15	52818461	52818606	+	73	NA	Intergenic	Intergenic	51091	NM_001017376	290356	Rn.11689	NM_001017376	ENSRNOG00000049071	Phyhip	-	phytanoyl-CoA 2-hydroxylase interacting protein	protein-coding	NA
WT_3_PR_run.rep1_peak_993	chr10	94987914	94988257	+	73	NA	promoter-TSS (NM_001013862)	promoter-TSS (NM_001013862)	-277	NM_001013862	287766	Rn.155284	NM_001013862	ENSRNOG00000014354	Cep95	Ccdc45|RGD1309655	centrosomal protein 95	protein-coding	NA
WT_3_PR_run.rep1_peak_1439	chr13	34628814	34628974	+	73	NA	intron (NM_001107170, intron 2 of 15)	L1MC4a|LINE|L1	18205	NM_001107170	304741	Rn.233953	NM_001107170	ENSRNOG00000002414	Tfcp2l1	Tcfcp2l1	transcription factor CP2-like 1	protein-coding	NA
WT_3_PR_run.rep1_peak_2014	chr16	70834807	70835039	+	73	NA	promoter-TSS (NM_012847)	promoter-TSS (NM_012847)	-34	NM_012847	25318	Rn.5990	NM_012847	ENSRNOG00000014462	Fnta	PFAS	farnesyltransferase, CAAX box, alpha	protein-coding	NA
WT_3_PR_run.rep1_peak_2071	chr17	10364501	10364646	+	73	NA	promoter-TSS (NM_001013138)	promoter-TSS (NM_001013138)	-3	NM_001013138	306771	Rn.39086	NM_001013138	ENSRNOG00000018122	Tspan17	Fbxo23|GHB-R	tetraspanin 17	protein-coding	NA
WT_3_PR_run.rep1_peak_4792	chr8	61750224	61750473	+	73	NA	Intergenic	Intergenic	-2462	NM_001108761	363067	Rn.63749	NM_001108761	ENSRNOG00000032254	Sin3a	-	SIN3 transcription regulator family member A	protein-coding	NA
WT_3_PR_run.rep1_peak_4200	chr6	52543229	52543448	+	73	NA	Intergenic	RSINE1|SINE|B4	-158966	NM_001108706	362727	Rn.47920	NM_001108706	ENSRNOG00000010730	Efcab10	RGD1307943	EF-hand calcium binding domain 10	protein-coding	NA
WT_3_PR_run.rep1_peak_465	chr1	219247602	219247811	+	73	NA	Intergenic	CpG	-2559	NM_001011937	293654	Rn.98629	NM_001011937	ENSRNOG00000018029	Doc2g	Doc2gp	double C2-like domains, gamma	protein-coding	NA
WT_3_PR_run.rep1_peak_5075	chr9	46265533	46265686	+	73	NA	Intergenic	Intergenic	-4620	NM_001108794	363221	Rn.22860	NM_001108794	ENSRNOG00000023220	Cnot11	RGD1560909	CCR4-NOT transcription complex, subunit 11	protein-coding	NA
WT_3_PR_run.rep1_peak_4092	chr6	7381199	7381360	+	73	NA	Intergenic	Intergenic	40177	NM_001036626	298765	Rn.22055	NM_001036626	ENSRNOG00000005067	Zfp36l2	-	zinc finger protein 36, C3H type-like 2	protein-coding	NA
WT_3_PR_run.rep1_peak_1245	chr11	89007803	89008120	+	73	NA	promoter-TSS (NM_013154)	promoter-TSS (NM_013154)	-47	NM_013154	25695	Rn.6975	NM_013154	ENSRNOG00000050869	Cebpd	C/EBPd|CELF	CCAAT/enhancer binding protein delta	protein-coding	NA
WT_3_PR_run.rep1_peak_4318	chr6	134490239	134490384	+	73	NA	Intergenic	Intergenic	135867	NR_128665	104795668		NR_128665	ENSRNOG00000048809	Mir1247	rno-mir-1247	microRNA 1247	ncRNA	NA
WT_3_PR_run.rep1_peak_1309	chr12	21849715	21849924	+	73	NA	Intergenic	Intergenic	-17006	NM_031700	65130	Rn.4513	NM_031700	ENSRNOG00000046007	Cldn3	-	claudin 3	protein-coding	NA
WT_3_PR_run.rep1_peak_209	chr1	101012104	101012487	+	73	NA	promoter-TSS (NM_001108481)	promoter-TSS (NM_001108481)	-527	NM_001108481	361568	Rn.71224	NM_001108481	ENSRNOG00000037247	Rras	p23	related RAS viral (r-ras) oncogene homolog	protein-coding	NA
WT_3_PR_run.rep1_peak_1570	chr13	99136867	99137110	+	73	NA	promoter-TSS (NM_001024970)	promoter-TSS (NM_001024970)	67	NM_001024970	289315	Rn.16374	NM_001024970	ENSRNOG00000003247	Sde2	RGD1305572	SDE2 telomere maintenance homolog	protein-coding	NA
WT_3_PR_run.rep1_peak_1660	chr14	35254653	35254817	+	73	NA	Intergenic	Intergenic	-105127	NM_022264	64030	Rn.54004	NM_022264	ENSRNOG00000002227	Kit	-	KIT proto-oncogene receptor tyrosine kinase	protein-coding	NA
WT_3_PR_run.rep1_peak_774	chr10	48979191	48979352	+	73	NA	Intergenic	MTD|LTR|ERVL-MaLR	-6890	NM_001013967	303211	Rn.23970	NM_001013967		Mmgt2	RGD1311260	membrane magnesium transporter 2	protein-coding	NA
WT_3_PR_run.rep1_peak_3548	chr4	84506606	84506753	+	73	NA	Intergenic	Intergenic	27840	NM_001104527	312358	Rn.37820	NM_001104527	ENSRNOG00000009564	Prr15	RGD1311589	proline rich 15	protein-coding	NA
WT_3_PR_run.rep1_peak_520	chr1	238842181	238842329	+	73	NA	Intergenic	Intergenic	-4618	NM_001106356	293960	Rn.4050	NM_001106356	ENSRNOG00000018107	Zfand5	Zfp216	zinc finger AN1-type containing 5	protein-coding	NA
WT_3_PR_run.rep1_peak_1082	chr11	15204051	15204196	+	73	NA	Intergenic	Intergenic	-232146	NM_001107114	304150	Rn.23509	NM_001107114	ENSRNOG00000001573	Usp25	-	ubiquitin specific peptidase 25	protein-coding	NA
WT_3_PR_run.rep1_peak_4233	chr6	92057985	92058137	+	73	NA	promoter-TSS (NM_001108028)	promoter-TSS (NM_001108028)	254	NM_001007749	362749	Rn.106766	NM_001007749	ENSRNOG00000004893	Atp5s	-	ATP synthase, H+ transporting, mitochondrial Fo complex, subunit s (factor B)	protein-coding	NA
WT_3_PR_run.rep1_peak_565	chr1	261404357	261404556	+	73	NA	Intergenic	Intergenic	-10735	NM_199104	309376	Rn.8961	NM_199104	ENSRNOG00000014903	Zfyve27	-	zinc finger FYVE-type containing 27	protein-coding	NA
WT_3_PR_run.rep1_peak_2121	chr17	21577331	21577533	+	72	NA	promoter-TSS (NM_134395)	promoter-TSS (NM_134395)	199	NM_001135169	171432	Rn.114642	NM_134395	ENSRNOG00000015437	Tmem14c	Cdtw1	transmembrane protein 14C	protein-coding	NA
WT_3_PR_run.rep1_peak_105	chr1	73720893	73721228	+	72	NA	Intergenic	CpG	2055	NM_001108469	361505	Rn.198486	NM_001108469	ENSRNOG00000018616	Cdc42ep5	-	CDC42 effector protein 5	protein-coding	NA
WT_3_PR_run.rep1_peak_645	chr10	10761772	10761945	+	72	NA	exon (NM_001024864, exon 2 of 11)	exon (NM_001024864, exon 2 of 11)	381	NM_001024864	287061	Rn.995	NM_001024864	ENSRNOG00000003125	Rogdi	-	rogdi homolog	protein-coding	NA
WT_3_PR_run.rep1_peak_5159	chr9	97351929	97352409	+	72	NA	Intergenic	Intergenic	-3755	NM_053352	84348	Rn.12959	NM_053352	ENSRNOG00000019622	Ackr3	Cmkor1|Cxcr7|Rdc1	atypical chemokine receptor 3	protein-coding	NA
WT_3_PR_run.rep1_peak_3764	chr5	48503828	48503991	+	72	NA	intron (NM_173322, intron 3 of 3)	CpG	602	NM_173322	286988	Rn.10967	NM_173322		Pnrc1	Prol2	proline-rich nuclear receptor coactivator 1	protein-coding	NA
WT_3_PR_run.rep1_peak_2686	chr2	109384105	109384264	+	72	NA	Intergenic	Intergenic	-922179	NM_001047948	499584	Rn.123970	NM_001047948	ENSRNOG00000033028	LOC499584	-	LRRGT00202	protein-coding	NA
WT_3_PR_run.rep1_peak_3533	chr4	78167783	78167961	+	72	NA	promoter-TSS (NM_001002253)	promoter-TSS (NM_001002253)	-245	NM_001002253	436582	Rn.11803	NM_001002253	ENSRNOG00000008218	Atp6v0e2	NM9.2	ATPase, H+ transporting V0 subunit e2	protein-coding	NA
WT_3_PR_run.rep1_peak_3515	chr4	71533824	71534044	+	72	NA	Intergenic	RNLTR22|LTR|ERVK	21239	NM_001080905	680188	Rn.202938	NM_001080905	ENSRNOG00000028135	Tas2r139	Tas2r39	taste receptor, type 2, member 139	protein-coding	NA
WT_3_PR_run.rep1_peak_2581	chr19	59794591	59794793	+	72	NA	Intergenic	Intergenic	78719	NM_152935	266601	Rn.2143	NM_152935	ENSRNOG00000019980	Tomm20	-	translocase of outer mitochondrial membrane 20	protein-coding	NA
WT_3_PR_run.rep1_peak_4156	chr6	42038111	42038286	+	72	NA	Intergenic	Intergenic	-54315	NM_001100717	313978	Rn.4132	NM_001100717	ENSRNOG00000004449	E2f6	-	E2F transcription factor 6	protein-coding	NA
WT_3_PR_run.rep1_peak_4047	chr5	167288299	167288476	+	72	NA	promoter-TSS (NM_012554)	promoter-TSS (NM_012554)	164	NM_001109908	24333	Rn.4236	NM_012554	ENSRNOG00000017895	Eno1	Nne	enolase 1	protein-coding	NA
WT_3_PR_run.rep1_peak_4935	chr8	117294594	117294771	+	72	NA	Intergenic	RNLTR10|LTR|ERV1	-2988	NM_001007624	290868	Rn.98697	NM_001007624	ENSRNOG00000060912	Qars	RGD1562301	glutaminyl-tRNA synthetase	protein-coding	NA
WT_3_PR_run.rep1_peak_2169	chr17	43105683	43105834	+	72	NA	intron (NM_001191692, intron 2 of 37)	MTD|LTR|ERVL-MaLR	54797	NM_001191692	306941	Rn.40387	NM_001191692	ENSRNOG00000016576	Carmil1	Lrrc16|Lrrc16a	capping protein regulator and myosin 1 linker 1	protein-coding	NA
WT_3_PR_run.rep1_peak_3187	chr3	15399615	15399775	+	72	NA	intron (NM_001047912, intron 7 of 9)	intron (NM_001047912, intron 7 of 9)	20586	NM_001047912	362122	Rn.57435	NM_001047912	ENSRNOG00000026111	Morn5	LRRGT00041|RGD1307739	MORN repeat containing 5	protein-coding	NA
WT_3_PR_run.rep1_peak_3315	chr3	129885031	129885218	+	72	NA	promoter-TSS (NM_001271320)	promoter-TSS (NM_001271320)	-314	NM_001008353	311456	Rn.8839	NM_001008353	ENSRNOG00000006705	Mkks	-	McKusick-Kaufman syndrome	protein-coding	NA
WT_3_PR_run.rep1_peak_3900	chr5	141289156	141289357	+	72	NA	intron (NM_001135758, intron 1 of 97)	intron (NM_001135758, intron 1 of 97)	74268	NM_001135758	362587	Rn.213155	NM_001135758	ENSRNOG00000016047	Macf1	-	microtubule-actin crosslinking factor 1	protein-coding	NA
WT_3_PR_run.rep1_peak_4264	chr6	103543711	103544090	+	72	NA	intron (NM_001100718, intron 6 of 8)	intron (NM_001100718, intron 6 of 8)	23761	NR_106673	102465142		NR_106673	ENSRNOG00000045015	Scarna3	Mir1843|Mir1843a|rno-mir-1843|rno-mir-1843a	small Cajal body-specific RNA 3	ncRNA	NA
WT_3_PR_run.rep1_peak_667	chr10	13786548	13786842	+	72	NA	intron (NM_001011890, intron 1 of 7)	CpG	236	NM_001011890	287113	Rn.7235	NM_001011890	ENSRNOG00000008703	Rnps1	-	RNA binding protein S1	protein-coding	NA
WT_3_PR_run.rep1_peak_317	chr1	163725147	163725721	+	72	NA	Intergenic	L2b|LINE|L2	62027	NM_001191630	308845	Rn.161856	NM_001191630	ENSRNOG00000053923	Thap12	Prkrir	THAP domain containing 12	protein-coding	NA
WT_3_PR_run.rep1_peak_5029	chr9	17340129	17340274	+	72	NA	promoter-TSS (NM_001317043)	promoter-TSS (NM_001317043)	-140	NM_001287107	83785	Rn.1923	NM_031836	ENSRNOG00000019598	Vegfa	VEGF-A|VEGF111|VEGF164|VPF|Vegf	vascular endothelial growth factor A	protein-coding	NA
WT_3_PR_run.rep1_peak_1720	chr14	85002883	85003068	+	72	NA	intron (NM_013193, intron 16 of 16)	intron (NM_013193, intron 16 of 16)	-24739	NM_001007730	360970	Rn.220068	NM_001007730	ENSRNOG00000057703	Cabp7	rCaBP7	calcium binding protein 7	protein-coding	NA
WT_3_PR_run.rep1_peak_1693	chr14	61211214	61211359	+	72	NA	Intergenic	Intergenic	74540	NM_001191597	289693	Rn.55597	NM_001191597	ENSRNOG00000003844	Dhx15	-	DEAH-box helicase 15	protein-coding	NA
WT_3_PR_run.rep1_peak_2212	chr17	55346387	55346589	+	72	NA	promoter-TSS (NM_001108416)	promoter-TSS (NM_001108416)	-209	NM_001108416	361256	Rn.36337	NM_001108416	ENSRNOG00000018110	Svil	-	supervillin	protein-coding	NA
WT_3_PR_run.rep1_peak_4323	chr6	135304698	135305029	+	72	NA	promoter-TSS (NM_001106758)	promoter-TSS (NM_001106758)	-441	NM_001106758	299334	Rn.1799	NM_001106758	ENSRNOG00000008035	Cinp	RGD1563395	cyclin-dependent kinase 2-interacting protein	protein-coding	NA
WT_3_PR_run.rep1_peak_1305	chr12	18532172	18532430	+	72	NA	intron (NM_001105915, intron 1 of 6)	CpG-4345	205	NM_001105915	288527	Rn.8135	NM_001105915	ENSRNOG00000028166	Asmtl	-	acetylserotonin O-methyltransferase-like	protein-coding	NA
WT_3_PR_run.rep1_peak_4174	chr6	43773360	43773510	+	72	NA	Intergenic	Intergenic	-56510	NM_001037354	313994	Rn.18589	NM_001037354	ENSRNOG00000054259	Klf11	Tcfcp2l2	Kruppel-like factor 11	protein-coding	NA
WT_3_PR_run.rep1_peak_338	chr1	174620095	174620341	+	72	NA	promoter-TSS (NM_001012358)	promoter-TSS (NM_001012358)	-154	NM_001012358	361626	Rn.71169	NM_001012358	ENSRNOG00000010752	Tmem41b	RGD1310870	transmembrane protein 41B	protein-coding	NA
WT_3_PR_run.rep1_peak_1222	chr11	81379947	81380159	+	72	NA	promoter-TSS (NM_001008335)	promoter-TSS (NM_001008335)	-413	NM_001008335	303831	Rn.143972	NM_001008335	ENSRNOG00000001815	Eif4a2	-	eukaryotic translation initiation factor 4A2	protein-coding	NA
WT_3_PR_run.rep1_peak_4346	chr6	144155685	144156058	+	72	NA	Intergenic	CpG	-32275	NM_001191773	314523	Rn.41144	NM_001191773	ENSRNOG00000004520	Wdr60	RGD1306493	WD repeat domain 60	protein-coding	NA
WT_3_PR_run.rep1_peak_3307	chr3	122153014	122153280	+	72	NA	TTS (NM_013016)	TTS (NM_013016)	38393	NM_013016	25528	Rn.53971	NM_013016	ENSRNOG00000004763	Sirpa	Bit|Ptpns1|SHPS-1	signal-regulatory protein alpha	protein-coding	NA
WT_3_PR_run.rep1_peak_3475	chr4	42202347	42203004	+	72	NA	promoter-TSS (NM_001105668)	promoter-TSS (NM_001105668)	-163	NM_001105668	362325	Rn.18295	NM_001105668	ENSRNOG00000053787	Mdfic	Kdt1	MyoD family inhibitor domain containing	protein-coding	NA
WT_3_PR_run.rep1_peak_4621	chr7	123586921	123587115	+	72	NA	promoter-TSS (NM_001130505)	promoter-TSS (NM_001130505)	-99	NM_001130505	315167	Rn.4013	NM_001130505	ENSRNOG00000008569	Ndufa6	-	NADH:ubiquinone oxidoreductase subunit A6	protein-coding	NA
WT_3_PR_run.rep1_peak_4812	chr8	65670145	65670358	+	72	NA	Intergenic	Intergenic	-16397	NM_001195564	315732	Rn.199118	NM_001195564	ENSRNOG00000012868	Uaca	RGD1560011	uveal autoantigen with coiled-coil domains and ankyrin repeats	protein-coding	NA
WT_3_PR_run.rep1_peak_4629	chr7	124461035	124461299	+	72	NA	intron (NM_012515, intron 1 of 3)	intron (NM_012515, intron 1 of 3)	809	NM_012515	24230	Rn.1820	NM_012515	ENSRNOG00000010549	Tspo	Bzrp|MBR|PTBZR02|Ptbzr|RATPTBZR02	translocator protein	protein-coding	NA
WT_3_PR_run.rep1_peak_1232	chr11	84902665	84902900	+	72	NA	Intergenic	Intergenic	28378	NM_053932	116740	Rn.20376	NM_053932	ENSRNOG00000046258	B3gnt5	-	UDP-GlcNAc:betaGal beta-1,3-N-acetylglucosaminyltransferase 5	protein-coding	NA
WT_3_PR_run.rep1_peak_822	chr10	58862593	58862955	+	72	NA	Intergenic	(GCAGGTGG)n|Simple_repeat|Simple_repeat	-13057	NM_001039018	303287	Rn.198886	NM_001039018	ENSRNOG00000014953	Fbxo39	-	F-box protein 39	protein-coding	NA
WT_3_PR_run.rep1_peak_4929	chr8	117126521	117126685	+	72	NA	promoter-TSS (NM_001135012)	promoter-TSS (NM_001135012)	-89	NM_001106093	290864	Rn.92126	NM_001106093	ENSRNOG00000054863	Usp4	-	ubiquitin specific peptidase 4	protein-coding	NA
WT_3_PR_run.rep1_peak_4244	chr6	96478763	96479084	+	72	NA	promoter-TSS (NM_031085)	promoter-TSS (NM_031085)	-320	NM_031085	81749	Rn.10398	NM_031085	ENSRNOG00000004873	Prkch	-	protein kinase C, eta	protein-coding	NA
WT_3_PR_run.rep1_peak_980	chr10	92008114	92008260	+	72	NA	promoter-TSS (NM_021748)	promoter-TSS (NM_021748)	-135	NM_021748	60355	Rn.13345	NM_021748	ENSRNOG00000003905	Nsf	-	N-ethylmaleimide sensitive factor, vesicle fusing ATPase	protein-coding	NA
WT_3_PR_run.rep1_peak_1035	chr10	106286444	106286662	+	72	NA	intron (NM_176856, intron 3 of 7)	intron (NM_176856, intron 3 of 7)	-20480	NM_001113497	83788	Rn.91127	NM_031837		2018-09-09	Eseptin|Msf|Slpa	septin 9	protein-coding	NA
WT_3_PR_run.rep1_peak_4387	chr7	12283366	12283511	+	72	NA	intron (NM_017151, intron 1 of 3)	CpG-14937	135	NM_017151	29285	Rn.3391	NM_017151	ENSRNOG00000024603	Rps15	-	ribosomal protein S15	protein-coding	NA
WT_3_PR_run.rep1_peak_3671	chr4	152892430	152892635	+	72	NA	5' UTR (NM_001277177, exon 1 of 28)	5' UTR (NM_001277177, exon 1 of 28)	144	NM_001277178	312678	Rn.134217	NM_001277177	ENSRNOG00000010591	Kdm5a	Jarid1a	lysine demethylase 5A	protein-coding	NA
WT_3_PR_run.rep1_peak_1068	chr10	110406361	110406584	+	72	NA	promoter-TSS (NM_001013976)	promoter-TSS (NM_001013976)	22	NM_001142562	100216475	Rn.159928	NM_001142562	ENSRNOG00000036667	Hexdc	-	hexosaminidase D	protein-coding	NA
WT_3_PR_run.rep1_peak_2445	chr19	24307569	24307909	+	72	NA	Intergenic	MTEb|LTR|ERVL-MaLR	-21284	NM_001134539	304645	Rn.19710	NM_001134539	ENSRNOG00000003496	Tbc1d9	RGD1308221	TBC1 domain family member 9	protein-coding	NA
WT_3_PR_run.rep1_peak_1959	chr16	20483002	20483278	+	72	NA	Intergenic	PB1D9|SINE|Alu	3567	NM_001286966	24518	Rn.46225	NM_138875	ENSRNOG00000019568	Jund	-	JunD proto-oncogene, AP-1 transcription factor subunit	protein-coding	NA
WT_3_PR_run.rep1_peak_1994	chr16	49840707	49840927	+	72	NA	Intergenic	Intergenic	-20593	NM_053770	114901	Rn.24612	NM_053770	ENSRNOG00000013391	Sorbs2	Argbp2	sorbin and SH3 domain containing 2	protein-coding	NA
WT_3_PR_run.rep1_peak_3921	chr5	147413953	147414128	+	72	NA	Intergenic	B3|SINE|B2	-1335	NM_001134629	500552	Rn.3216	NM_001134629	ENSRNOG00000008113	RGD1561149	-	similar to mKIAA1522 protein	protein-coding	NA
WT_3_PR_run.rep1_peak_3355	chr3	154342034	154342204	+	72	NA	intron (NM_001024870, intron 11 of 15)	(GT)n|Simple_repeat|Simple_repeat	129874	NM_001024870	296320	Rn.98091	NM_001024870	ENSRNOG00000012021	Ctnnbl1	-	catenin, beta like 1	protein-coding	NA
WT_3_PR_run.rep1_peak_916	chr10	83636242	83636431	+	72	NA	promoter-TSS (NM_001105833)	promoter-TSS (NM_001105833)	-182	NM_001105833	287644	Rn.162166	NM_001105833	ENSRNOG00000005569	Phospho1	-	phosphoethanolamine/phosphocholine phosphatase 1	protein-coding	NA
WT_3_PR_run.rep1_peak_1137	chr11	50895582	50895782	+	72	NA	intron (NM_031753, intron 1 of 15)	intron (NM_031753, intron 1 of 15)	114555	NM_031753	79559	Rn.5789	NM_031753	ENSRNOG00000001989	Alcam	-	activated leukocyte cell adhesion molecule	protein-coding	NA
WT_3_PR_run.rep1_peak_4961	chr8	127342187	127342332	+	72	NA	intron (NM_001106865, intron 1 of 7)	intron (NM_001106865, intron 1 of 7)	170623	NM_001191080	501069	Rn.198228	NM_001191080	ENSRNOG00000029910	Golga4	-	golgin A4	protein-coding	NA
WT_3_PR_run.rep1_peak_4927	chr8	116635518	116635736	+	72	NA	intron (NM_001108186, intron 1 of 20)	CpG	224	NM_001108186	315997	Rn.94277	NM_001108186	ENSRNOG00000018333	Rbm6	RGD1560367	RNA binding motif protein 6	protein-coding	NA
WT_3_PR_run.rep1_peak_713	chr10	35117786	35117979	+	71	NA	intron (NM_053652, intron 29 of 29)	B3A|SINE|B2	-15679	NM_001013180	338418	Rn.30648	NM_001013180	ENSRNOG00000002718	Scgb3a1	Hin1|PnSP-2|Pnsp2|secretoglobin	secretoglobin, family 3A, member 1	protein-coding	NA
WT_3_PR_run.rep1_peak_952	chr10	87542222	87542522	+	71	NA	Intergenic	Intergenic	-41479	NM_001025135	497995	Rn.190823	NM_001025135	ENSRNOG00000054186	Krtap1-5	-	keratin associated protein 1-5	protein-coding	NA
WT_3_PR_run.rep1_peak_3821	chr5	101588391	101588576	+	71	NA	promoter-TSS (NM_175765)	promoter-TSS (NM_175765)	-385	NM_175765	313323	Rn.93075	NM_175765	ENSRNOG00000011498	Psip1	Ledgf|Psip2|SBP75	PC4 and SFRS1 interacting protein 1	protein-coding	NA
WT_3_PR_run.rep1_peak_4956	chr8	124443764	124443996	+	71	NA	Intergenic	Intergenic	-45016	NM_031132	81810	Rn.9954	NM_031132	ENSRNOG00000013265	Tgfbr2	TGF-beta 2|Tgfbr2T	transforming growth factor, beta receptor 2	protein-coding	NA
WT_3_PR_run.rep1_peak_900	chr10	81693569	81693749	+	71	NA	promoter-TSS (NM_001108290)	promoter-TSS (NM_001108290)	-111	NM_001108290	360600	Rn.24583	NM_001108290	ENSRNOG00000002749	Spag9	-	sperm associated antigen 9	protein-coding	NA
WT_3_PR_run.rep1_peak_3686	chr4	157486736	157486927	+	71	NA	promoter-TSS (NM_001047098)	promoter-TSS (NM_001047098)	13	NM_001164091	312710	Rn.154627	NM_001047098	ENSRNOG00000016778	Cops7a	-	COP9 signalosome subunit 7A	protein-coding	NA
WT_3_PR_run.rep1_peak_4922	chr8	116369343	116369575	+	71	NA	Intergenic	CpG	-8116	NM_001079942	363142	Rn.26859	NM_001079942	ENSRNOG00000016512	Sema3b	-	semaphorin 3B	protein-coding	NA
WT_3_PR_run.rep1_peak_5180	chr9	100311949	100312110	+	71	NA	intron (NM_001009825, intron 5 of 9)	L1MB3|LINE|L1	-5200	NM_001109311	501185	Rn.41540	NM_001109311	ENSRNOG00000023557	RGD1563692	-	similar to hypothetical protein FLJ22671	protein-coding	NA
WT_3_PR_run.rep1_peak_1816	chr15	32854685	32854939	+	71	NA	Intergenic	Intergenic	33121	NM_138910	192275	Rn.7262	NM_138910	ENSRNOG00000009090	Dad1	-	defender against cell death 1	protein-coding	NA
WT_3_PR_run.rep1_peak_5217	chrX	18218325	18218581	+	71	NA	Intergenic	Intergenic	123943	NM_001127657	317395	Rn.203523	NM_001127657	ENSRNOG00000031286	Spin2a	RGD1560898|Spin2	spindlin family, member 2A	protein-coding	NA
WT_3_PR_run.rep1_peak_167	chr1	85323106	85323302	+	71	NA	Intergenic	Intergenic	-5742	NM_181091	113940	Rn.15333	NM_181091	ENSRNOG00000019838	Gmfg	-	glia maturation factor, gamma	protein-coding	NA
WT_3_PR_run.rep1_peak_477	chr1	220992529	220992709	+	71	NA	promoter-TSS (NM_199267)	promoter-TSS (NM_199267)	-151	NM_199267	309165	Rn.19480	NM_199267	ENSRNOG00000030888	Rela	NFkB	RELA proto-oncogene, NF-kB subunit	protein-coding	NA
WT_3_PR_run.rep1_peak_835	chr10	61745147	61745292	+	71	NA	promoter-TSS (NM_001107020)	promoter-TSS (NM_001107020)	-122	NM_001107020	303304	Rn.8004	NM_001107020	ENSRNOG00000027194	Sgsm2	Rutbc1	small G protein signaling modulator 2	protein-coding	NA
WT_3_PR_run.rep1_peak_5165	chr9	98080575	98080726	+	71	NA	intron (NM_001012135, intron 2 of 15)	intron (NM_001012135, intron 2 of 15)	7612	NM_001012135	316620	Rn.124575	NM_001012135	ENSRNOG00000019763	Mlph	-	melanophilin	protein-coding	NA
WT_3_PR_run.rep1_peak_2741	chr2	157763139	157763301	+	71	NA	Intergenic	CpG	-3382	NM_053662	114121	Rn.12962	NM_053662	ENSRNOG00000011586	Ccnl1	Ania-6a|Ccnl	cyclin L1	protein-coding	NA
WT_3_PR_run.rep1_peak_3579	chr4	112749346	112749493	+	71	NA	Intergenic	Intergenic	-24519	NM_001109243	500221	Rn.828	NM_001109243	ENSRNOG00000007118	Eva1a	Fam176a|RGD1559797|Tmem166	eva-1 homolog A, regulator of programmed cell death	protein-coding	NA
WT_3_PR_run.rep1_peak_3542	chr4	81243848	81244228	+	71	NA	promoter-TSS (NM_001008313)	promoter-TSS (NM_001008313)	-460	NM_001008313	297093		NM_001008313	ENSRNOG00000011814	Cbx3	Hp1-gamma	chromobox 3	protein-coding	NA
WT_3_PR_run.rep1_peak_3390	chr3	164174276	164174503	+	71	NA	promoter-TSS (NM_001025281)	promoter-TSS (NM_001025281)	32	NM_001025281	311651	Rn.153853	NM_001025281	ENSRNOG00000008354	Slc9a8	-	solute carrier family 9 member A8	protein-coding	NA
WT_3_PR_run.rep1_peak_949	chr10	87016898	87017060	+	71	NA	Intergenic	Intergenic	-15723	NM_001024881	303517	Rn.23329	NM_001024881	ENSRNOG00000027350	Tns4	RGD1310402	tensin 4	protein-coding	NA
WT_3_PR_run.rep1_peak_410	chr1	202997271	202997445	+	71	NA	Intergenic	Intergenic	-512373	NM_001106302	293537	Rn.108144	NM_001106302	ENSRNOG00000020637	Hmx3	RGD1559927	H6 family homeobox 3	protein-coding	NA
WT_3_PR_run.rep1_peak_3589	chr4	115453760	115454059	+	71	NA	promoter-TSS (NM_001017537)	promoter-TSS (NM_001017537)	-250	NM_001017537	297392	Rn.1552	NM_001017537	ENSRNOG00000013712	Tex261	-	testis expressed 261	protein-coding	NA
WT_3_PR_run.rep1_peak_4086	chr6	6556793	6557117	+	71	NA	Intergenic	Arthur1|DNA|hAT-Tip100	-62121	NM_001108008	313861	Rn.22926	NM_001108008	ENSRNOG00000030294	Eml4	-	echinoderm microtubule associated protein like 4	protein-coding	NA
WT_3_PR_run.rep1_peak_4747	chr8	33371753	33371945	+	71	NA	Intergenic	Intergenic	91561	NM_017297	29713	Rn.10047	NM_017297	ENSRNOG00000033796	Kcnj5	-	potassium voltage-gated channel subfamily J member 5	protein-coding	NA
WT_3_PR_run.rep1_peak_96	chr1	70212658	70213030	+	71	NA	intron (NM_001304816, intron 1 of 8)	intron (NM_001304816, intron 1 of 8)	1995	NM_001304816	103691034	Rn.202194	NM_001304816	ENSRNOG00000014791	Peg3	-	paternally expressed 3	protein-coding	NA
WT_3_PR_run.rep1_peak_3688	chr4	157567104	157567347	+	71	NA	intron (NM_001025049, intron 4 of 4)	ID_B1|SINE|B4	3235	NM_001025049	500316	Rn.205660	NM_001025049	ENSRNOG00000017399	Acrbp	-	acrosin binding protein	protein-coding	NA
WT_3_PR_run.rep1_peak_4419	chr7	27081541	27081702	+	71	NA	promoter-TSS (NM_031553)	promoter-TSS (NM_031553)	-46	NM_031553	25336	Rn.90077	NM_031553	ENSRNOG00000010309	Nfyb	CBF-B|CBFB|Nfya	nuclear transcription factor Y subunit beta	protein-coding	NA
WT_3_PR_run.rep1_peak_1607	chr14	1469634	1470138	+	71	NA	promoter-TSS (NR_131072)	promoter-TSS (NR_131072)	72	NR_131072	100365289	Rn.233844	NR_131072		LOC100365289	-	rCG57257-like	ncRNA	NA
WT_3_PR_run.rep1_peak_2667	chr2	80542357	80542543	+	71	NA	Intergenic	Intergenic	-133778	NM_001037648	310190	Rn.162566	NM_001037648	ENSRNOG00000012109	Fam105a	-	family with sequence similarity 105, member A	protein-coding	NA
WT_3_PR_run.rep1_peak_4968	chr8	128671745	128671977	+	70	NA	Intergenic	CpG	-5873	NM_001108786	363165	Rn.8793	NM_001108786	ENSRNOG00000033433	Csrnp1	Axud1	cysteine and serine rich nuclear protein 1	protein-coding	NA
WT_3_PR_run.rep1_peak_3914	chr5	145389960	145390147	+	70	NA	Intergenic	Intergenic	2070	NM_019240	29585	Rn.162823	NM_019240	ENSRNOG00000014372	Gjb3	-	gap junction protein, beta 3	protein-coding	NA
WT_3_PR_run.rep1_peak_1970	chr16	21029428	21029573	+	70	NA	promoter-TSS (NM_001013136)	promoter-TSS (NM_001013136)	-96	NM_001013136	306353	Rn.201501	NM_001013136	ENSRNOG00000033318	Rfxank	-	regulatory factor X-associated ankyrin-containing protein	protein-coding	NA
WT_3_PR_run.rep1_peak_2626	chr2	30664061	30664223	+	70	NA	promoter-TSS (NM_001024778)	promoter-TSS (NM_001024778)	21	NM_001024778	310034	Rn.154275	NM_001024778	ENSRNOG00000018353	Rad17	-	RAD17 checkpoint clamp loader component	protein-coding	NA
WT_3_PR_run.rep1_peak_4214	chr6	76187916	76188236	+	70	NA	promoter-TSS (NM_017283)	promoter-TSS (NM_017283)	-10	NM_017283	29673	Rn.107278	NM_017283	ENSRNOG00000007114	Psma6	-	proteasome subunit alpha 6	protein-coding	NA
WT_3_PR_run.rep1_peak_278	chr1	143012783	143012955	+	70	NA	Intergenic	Intergenic	-23349	NM_198767	308776	Rn.24771	NM_198767	ENSRNOG00000019005	Pde8a	RNPDE8A	phosphodiesterase 8A	protein-coding	NA
WT_3_PR_run.rep1_peak_4925	chr8	116473724	116474092	+	70	NA	Intergenic	Intergenic	-3993	NM_001108185	315996	Rn.205616	NM_001108185	ENSRNOG00000017704	Sema3f	SemaIV	semaphorin 3F	protein-coding	NA
WT_3_PR_run.rep1_peak_423	chr1	211833398	211833626	+	70	NA	intron (NM_001108923, intron 4 of 15)	intron (NM_001108923, intron 4 of 15)	90417	NM_001107558	309095	Rn.222182	NM_001107558	ENSRNOG00000017748	Nkx6-2	-	NK6 homeobox 2	protein-coding	NA
WT_3_PR_run.rep1_peak_4495	chr7	75932643	75932823	+	70	NA	Intergenic	Intergenic	-122880	NM_001126087	500855	Rn.224542	NM_001126087		Zfp706	Znf706	zinc finger protein 706	protein-coding	NA
WT_3_PR_run.rep1_peak_2933	chr20	3351209	3351400	+	70	NA	promoter-TSS (NM_212498)	promoter-TSS (NM_212498)	1	NM_212498	361789	Rn.136935	NM_212498	ENSRNOG00000000809	Atat1	3110080J08Rik|Mec17|RGD1303066|TAT	alpha tubulin acetyltransferase 1	protein-coding	NA
WT_3_PR_run.rep1_peak_4886	chr8	90663695	90663840	+	70	NA	intron (NM_001007020, intron 1 of 4)	intron (NM_001007020, intron 1 of 4)	787	NM_001007020	113990	Rn.106652	NM_001007020	ENSRNOG00000031032	Hmgn3	-	high mobility group nucleosomal binding domain 3	protein-coding	NA
WT_3_PR_run.rep1_peak_4327	chr6	135890964	135891150	+	70	NA	5' UTR (NM_001137633, exon 1 of 13)	5' UTR (NM_001137633, exon 1 of 13)	126	NM_001137633	299339	Rn.34387	NM_001137633	ENSRNOG00000010165	Tnfaip2	-	TNF alpha induced protein 2	protein-coding	NA
WT_3_PR_run.rep1_peak_4721	chr8	19379628	19379800	+	70	NA	Intergenic	L1_Rn|LINE|L1	6670	NM_001000429	300405	Rn.143597	NM_001000429	ENSRNOG00000050124	Olr1145	-	olfactory receptor 1145	protein-coding	NA
WT_3_PR_run.rep1_peak_1098	chr11	31804872	31805017	+	70	NA	intron (NM_001011899, intron 1 of 21)	B3|SINE|B2	784	NM_001011899	288259	Rn.55532	NM_001011899	ENSRNOG00000028292	Gart	-	phosphoribosylglycinamide formyltransferase	protein-coding	NA
WT_3_PR_run.rep1_peak_502	chr1	226372646	226372968	+	70	NA	Intergenic	MER20B|DNA|hAT-Charlie	-19196	NM_001005886	309207	Rn.124941	NM_001005886	ENSRNOG00000027264	Dagla	Nsddr	diacylglycerol lipase, alpha	protein-coding	NA
WT_3_PR_run.rep1_peak_4863	chr8	78280931	78281107	+	70	NA	Intergenic	Intergenic	-4465	NM_001108164	315795	Rn.120904	NM_001108164	ENSRNOG00000054080	Cgnl1	RGD1304623	cingulin-like 1	protein-coding	NA
WT_3_PR_run.rep1_peak_3835	chr5	116907725	116907936	+	70	NA	Intergenic	Intergenic	-130800	NM_080398	140581	Rn.32617	NM_080398	ENSRNOG00000007551	Patj	Inadl|Inadl2|RGD1565362	PATJ, crumbs cell polarity complex component	protein-coding	NA
WT_3_PR_run.rep1_peak_1023	chr10	105392766	105392912	+	70	NA	Intergenic	CpG	59389	NM_022545	64390	Rn.2290	NM_022545	ENSRNOG00000010083	Prpsap1	-	phosphoribosyl pyrophosphate synthetase-associated protein 1	protein-coding	NA
WT_3_PR_run.rep1_peak_1655	chr14	33172511	33172693	+	70	NA	Intergenic	Intergenic	-22093	NM_031788	83618	Rn.10879	NM_031788	ENSRNOG00000002074	Rest	Nrsf	RE1-silencing transcription factor	protein-coding	NA
WT_3_PR_run.rep1_peak_4019	chr5	160352816	160353135	+	70	NA	promoter-TSS (NM_001014194)	promoter-TSS (NM_001014194)	-101	NM_001014194	362652	Rn.198307	NM_001014194	ENSRNOG00000012503	Dnajc16	-	DnaJ heat shock protein family (Hsp40) member C16	protein-coding	NA
WT_3_PR_run.rep1_peak_4523	chr7	97772526	97772853	+	70	NA	Intergenic	Intergenic	-5571	NM_001134842	299949	Rn.39013	NM_001134842	ENSRNOG00000006103	Tbc1d31	Wdr67	TBC1 domain family, member 31	protein-coding	NA
WT_3_PR_run.rep1_peak_649	chr10	11183020	11183193	+	70	NA	Intergenic	MIRc|SINE|MIR	-8245	NM_001106978	302946	Rn.166996	NM_001106978	ENSRNOG00000004766	Glis2	-	GLIS family zinc finger 2	protein-coding	NA
WT_3_PR_run.rep1_peak_2824	chr2	205014961	205015236	+	70	NA	Intergenic	Intergenic	128896	NM_001277055	310738	Rn.22168	NM_001277055	ENSRNOG00000016571	Ngf	Ngfb|beta-NGF	nerve growth factor	protein-coding	NA
WT_3_PR_run.rep1_peak_2020	chr16	71572811	71573059	+	70	NA	Intergenic	Intergenic	-56590	NM_001004107	306562	Rn.73645	NM_001004107	ENSRNOG00000016423	Tacc1	Tacc1a	transforming, acidic coiled-coil containing protein 1	protein-coding	NA
WT_3_PR_run.rep1_peak_4133	chr6	26796985	26797140	+	70	NA	promoter-TSS (NM_139087)	promoter-TSS (NM_139087)	-64	NM_139087	245918	Rn.31842	NM_139087	ENSRNOG00000007923	Cgref1	Cgr11	cell growth regulator with EF hand domain 1	protein-coding	NA
WT_3_PR_run.rep1_peak_1090	chr11	27265271	27265444	+	70	NA	Intergenic	Intergenic	56793	NM_001013979	304131	Rn.32787	NM_001013979	ENSRNOG00000001584	Map3k7cl	-	MAP3K7 C-terminal like	protein-coding	NA
WT_3_PR_run.rep1_peak_2330	chr18	40586207	40586444	+	70	NA	promoter-TSS (NM_001105758)	promoter-TSS (NM_001105758)	10	NM_001008773	317163	Rn.3361	NM_001008773	ENSRNOG00000031421	Eif1a	-	eukaryotic translation initiation factor 1A	protein-coding	NA
WT_3_PR_run.rep1_peak_2613	chr2	27107182	27107545	+	70	NA	Intergenic	CpG	107036	NM_001025647	294667	Rn.205704	NM_001025647	ENSRNOG00000018193	Poc5	RGD1310597	POC5 centriolar protein	protein-coding	NA
WT_3_PR_run.rep1_peak_1541	chr13	88830203	88830419	+	70	NA	intron (NM_138922, intron 2 of 9)	intron (NM_138922, intron 2 of 9)	113665	NM_138922	192363	Rn.9903	NM_138922		Nos1ap	Capon	nitric oxide synthase 1 adaptor protein	protein-coding	NA
WT_3_PR_run.rep1_peak_1170	chr11	70322871	70323071	+	70	NA	Intergenic	CpG	-150807	NM_147139	257645	Rn.16988	NM_147139		Itgb5	RGD1563276	integrin subunit beta 5	protein-coding	NA
WT_3_PR_run.rep1_peak_4899	chr8	106582223	106582483	+	70	NA	promoter-TSS (NM_021765)	promoter-TSS (NM_021765)	11	NM_021765	60384	Rn.37178	NM_021765		Copb2	Rack2|p102	coatomer protein complex subunit beta 2	protein-coding	NA
WT_3_PR_run.rep1_peak_4793	chr8	61922476	61922649	+	70	NA	intron (NM_001025011, intron 1 of 3)	CpG	587	NM_001025011	315702	Rn.59239	NM_001025011		RGD1305464	2018-09-14	similar to human chromosome 15 open reading frame 39	protein-coding	NA
WT_3_PR_run.rep1_peak_4828	chr8	67216344	67216551	+	70	NA	Intergenic	Intergenic	15851	NM_001077682	501010	Rn.123383	NM_001077682	ENSRNOG00000025359	Spesp1	RGD1563468	sperm equatorial segment protein 1	protein-coding	NA
WT_3_PR_run.rep1_peak_3362	chr3	159305053	159305379	+	70	NA	promoter-TSS (NM_001014185)	promoter-TSS (NM_001014185)	-129	NM_001014185	362264	Rn.3175	NM_001014185	ENSRNOG00000006380	Srsf6	Sfrs6	serine and arginine rich splicing factor 6	protein-coding	NA
WT_3_PR_run.rep1_peak_2985	chr20	6986433	6986579	+	70	NA	intron (NM_001107617, intron 13 of 15)	intron (NM_001107617, intron 13 of 15)	13108	NM_001107617	309653	Rn.89444	NM_001107617	ENSRNOG00000000528	Fgd2	-	FYVE, RhoGEF and PH domain containing 2	protein-coding	NA
WT_3_PR_run.rep1_peak_173	chr1	85387889	85388058	+	70	NA	intron (NM_001134972, intron 2 of 18)	intron (NM_001134972, intron 2 of 18)	1481	NM_001134972	292750	Rn.140555	NM_001134972	ENSRNOG00000030266	Plekhg2	RGD1310112	pleckstrin homology and RhoGEF domain containing G2	protein-coding	NA
WT_3_PR_run.rep1_peak_2087	chr17	13265425	13265606	+	70	NA	Intergenic	Intergenic	127704	NM_001077640	291005	Rn.16950	NM_001077640	ENSRNOG00000013090	Gadd45g	-	growth arrest and DNA-damage-inducible, gamma	protein-coding	NA
WT_3_PR_run.rep1_peak_4196	chr6	52121714	52121890	+	70	NA	promoter-TSS (NM_177928)	promoter-TSS (NM_177928)	-283	NM_177928	297508	Rn.203508	NM_177928	ENSRNOG00000009754	Nampt	Pbef|Pbef1	nicotinamide phosphoribosyltransferase	protein-coding	NA
WT_3_PR_run.rep1_peak_532	chr1	242861743	242861945	+	70	NA	promoter-TSS (NM_133535)	promoter-TSS (NM_133535)	-127	NM_133535	171057	Rn.49017	NM_133535	ENSRNOG00000015516	Cbwd1	-	COBW domain containing 1	protein-coding	NA
WT_3_PR_run.rep1_peak_1075	chr11	9416949	9417181	+	70	NA	intron (NM_022188, intron 1 of 29)	intron (NM_022188, intron 1 of 29)	207497	NM_022188	58946	Rn.44468	NM_022188	ENSRNOG00000029614	Robo1	-	roundabout guidance receptor 1	protein-coding	NA
WT_3_PR_run.rep1_peak_3251	chr3	92403451	92403670	+	70	NA	promoter-TSS (NM_001107755)	promoter-TSS (NM_001107755)	-89	NM_001107755	311252	Rn.230588	NM_001107755	ENSRNOG00000005348	Pamr1	RGD1308745|Ramp	peptidase domain containing associated with muscle regeneration 1	protein-coding	NA
WT_3_PR_run.rep1_peak_2304	chr18	28670275	28670426	+	70	NA	Intergenic	Intergenic	16697	NM_001007628	291670	Rn.105695	NM_001007628	ENSRNOG00000032878	Cxxc5	-	CXXC finger protein 5	protein-coding	NA
WT_3_PR_run.rep1_peak_4490	chr7	75615185	75615448	+	70	NA	Intergenic	Intergenic	-18040	NM_013011	25578	Rn.1292	NM_013011	ENSRNOG00000008195	Ywhaz	14-3-3z	tyrosine 3-monooxygenase/tryptophan 5-monooxygenase activation protein, zeta	protein-coding	NA
WT_3_PR_run.rep1_peak_2486	chr19	37893080	37893397	+	70	NA	intron (NM_001108897, intron 2 of 2)	intron (NM_001108897, intron 2 of 2)	14473	NM_054009	117184	Rn.63352	NM_054009	ENSRNOG00000019353	Ctrl	-	chymotrypsin-like	protein-coding	NA
WT_3_PR_run.rep1_peak_152	chr1	82573848	82574156	+	70	NA	intron (NM_001013147, intron 4 of 18)	intron (NM_001013147, intron 4 of 18)	6759	NM_031794	308444	Rn.161805	NM_031794	ENSRNOG00000020716	Axl	-	Axl receptor tyrosine kinase	protein-coding	NA
WT_3_PR_run.rep1_peak_829	chr10	61297620	61297803	+	70	NA	Intergenic	L1MB5|LINE|L1	-65380	NM_001107019	303298	Rn.20246	NM_001107019	ENSRNOG00000002652	Rap1gap2	Garnl4	RAP1 GTPase activating protein 2	protein-coding	NA
WT_3_PR_run.rep1_peak_4855	chr8	75691348	75691570	+	70	NA	intron (NM_019905, intron 1 of 12)	intron (NM_019905, intron 1 of 12)	4325	NM_019905	56611	Rn.90546	NM_019905	ENSRNOG00000010362	Anxa2	ANX2	annexin A2	protein-coding	NA
WT_3_PR_run.rep1_peak_735	chr10	39054083	39054324	+	70	NA	promoter-TSS (NM_022246)	promoter-TSS (NM_022246)	-167	NM_022246	64012	Rn.51136	NM_022246	ENSRNOG00000033065	Rad50	-	RAD50 double strand break repair protein	protein-coding	NA
WT_3_PR_run.rep1_peak_3022	chr20	13087822	13088009	+	70	NA	intron (NM_001191564, intron 14 of 42)	intron (NM_001191564, intron 14 of 42)	43859	NM_001191564	690211	Rn.137473	NM_001191564	ENSRNOG00000043212	Dip2a	-	disco-interacting protein 2 homolog A	protein-coding	NA
WT_3_PR_run.rep1_peak_1342	chr12	29350267	29350481	+	70	NA	intron (NM_001077201, intron 4 of 5)	intron (NM_001077201, intron 4 of 5)	393331	NM_001077201	363909	Rn.202895	NM_001077201	ENSRNOG00000000886	Caln1	-	calneuron 1	protein-coding	NA
WT_3_PR_run.rep1_peak_3372	chr3	161288568	161288768	+	70	NA	Intergenic	Intergenic	5457	NM_001025769	499943	Rn.27807	NM_001025769	ENSRNOG00000015744	Spata25	C20orf165	spermatogenesis associated 25	protein-coding	NA
WT_3_PR_run.rep1_peak_1649	chr14	20429699	20429885	+	70	NA	Intergenic	L2c|LINE|L2	44936	NM_001047928	498339	Rn.123784	NM_001047928	ENSRNOG00000029004	LOC498339	-	LRRGT00190	protein-coding	NA
WT_3_PR_run.rep1_peak_3076	chr20	35398645	35398790	+	70	NA	intron (NM_001033656, intron 2 of 12)	intron (NM_001033656, intron 2 of 12)	50563	NM_001033656	294410	Rn.3576	NM_001033656	ENSRNOG00000000800	Man1a1	Aa2-166|Man1a	mannosidase, alpha, class 1A, member 1	protein-coding	NA
WT_3_PR_run.rep1_peak_1500	chr13	70699710	70699932	+	70	NA	intron (NM_053966, intron 2 of 27)	MLT1H2|LTR|ERVL-MaLR	-73569	NM_001100640	192362	Rn.9278	NM_001100640	ENSRNOG00000002667	Lamc2	-	laminin subunit gamma 2	protein-coding	NA
WT_3_PR_run.rep1_peak_830	chr10	61320928	61321089	+	70	NA	Intergenic	Intergenic	-88677	NM_001107019	303298	Rn.20246	NM_001107019	ENSRNOG00000002652	Rap1gap2	Garnl4	RAP1 GTPase activating protein 2	protein-coding	NA
WT_3_PR_run.rep1_peak_732	chr10	37695508	37695689	+	70	NA	Intergenic	Intergenic	-29317	NM_031353	83529	Rn.54594	NM_031353	ENSRNOG00000006375	Vdac1	-	voltage-dependent anion channel 1	protein-coding	NA
WT_3_PR_run.rep1_peak_72	chr1	47369855	47370030	+	70	NA	Intergenic	Intergenic	-38530	NM_019357	54319	Rn.773	NM_019357	ENSRNOG00000018524	Ezr	Vil2	ezrin	protein-coding	NA
WT_3_PR_run.rep1_peak_3440	chr4	6649957	6650126	+	70	NA	Intergenic	Intergenic	-103387	NM_184051	373545	Rn.51208	NM_184051	ENSRNOG00000009085	Prkag2	-	protein kinase AMP-activated non-catalytic subunit gamma 2	protein-coding	NA
WT_3_PR_run.rep1_peak_94	chr1	69742899	69743343	+	70	NA	intron (NM_001025677, intron 1 of 3)	intron (NM_001025677, intron 1 of 3)	495	NM_001025677	308318	Rn.143807	NM_001025677	ENSRNOG00000015598	Zfp978	RGD1308782	zinc finger protein 978	protein-coding	NA
WT_3_PR_run.rep1_peak_1754	chr14	105760432	105760689	+	70	NA	Intergenic	Intergenic	-247526	NM_001100565	305549	Rn.22814	NM_001100565	ENSRNOG00000006329	Peli1	-	pellino E3 ubiquitin protein ligase 1	protein-coding	NA
WT_3_PR_run.rep1_peak_4864	chr8	78686126	78686351	+	70	NA	Intergenic	CpG	-30382	NM_013176	25720	Rn.9916	NM_013176	ENSRNOG00000057754	Tcf12	SCBP alpha|SCBPA	transcription factor 12	protein-coding	NA
WT_3_PR_run.rep1_peak_3646	chr4	144138910	144139152	+	70	NA	Intergenic	Intergenic	-53958	NM_001008562	494021	Rn.20476	NM_001008562	ENSRNOG00000005690	Lmcd1	LIMD1	LIM and cysteine-rich domains 1	protein-coding	NA
WT_3_PR_run.rep1_peak_3265	chr3	107668042	107668262	+	70	NA	intron (NM_001107758, intron 8 of 11)	intron (NM_001107758, intron 8 of 11)	92437	NM_001107758	311311	Rn.224805	NM_001107758	ENSRNOG00000004730	Meis2	-	Meis homeobox 2	protein-coding	NA
WT_3_PR_run.rep1_peak_4319	chr6	134728301	134728529	+	69	NA	Intergenic	Intergenic	101137	NM_017210	29475	Rn.11237	NM_017210		Dio3	5DIII|DIOIII	iodothyronine deiodinase 3	protein-coding	NA
WT_3_PR_run.rep1_peak_5023	chr9	16734027	16734199	+	69	NA	Intergenic	Intergenic	-3529	NM_001109302	501099	Rn.1501	NM_001109302	ENSRNOG00000018232	Srf	RGD1559787	serum response factor	protein-coding	NA
WT_3_PR_run.rep1_peak_1677	chr14	43776693	43776871	+	69	NA	Intergenic	Intergenic	-33337	NM_001005882	305340	Rn.38803	NM_001005882	ENSRNOG00000002408	Rbm47	RGD1359713	RNA binding motif protein 47	protein-coding	NA
WT_3_PR_run.rep1_peak_3626	chr4	126806873	126807158	+	69	NA	Intergenic	Intergenic	284680	NM_001108638	362403	Rn.96303	NM_001108638		Slc25a26	SZGENESYMBOL2	solute carrier family 25 member 26	protein-coding	NA
WT_3_PR_run.rep1_peak_3147	chr3	7681307	7681671	+	69	NA	Intergenic	CpG	-49178	NM_001127563	499765	Rn.22858	NM_001127563	ENSRNOG00000028805	Cfap77	RGD1564114	cilia and flagella associated protein 77	protein-coding	NA
WT_3_PR_run.rep1_peak_2124	chr17	22557616	22557960	+	69	NA	Intergenic	Intergenic	-62831	NM_001014144	361228	Rn.16893	NM_001014144	ENSRNOG00000014481	Adtrp	Aa2-020|RGD1305679	androgen-dependent TFPI-regulating protein	protein-coding	NA
WT_3_PR_run.rep1_peak_3287	chr3	112994623	112994770	+	69	NA	Intergenic	RMER17C|LTR|ERVK	-9378	NM_001108590	362202	Rn.23855	NM_001108590	ENSRNOG00000011649	Epb42	Epb4.2	erythrocyte membrane protein band 4.2	protein-coding	NA
WT_3_PR_run.rep1_peak_3979	chr5	154205246	154205391	+	69	NA	promoter-TSS (NM_001025738)	promoter-TSS (NM_001025738)	-84	NM_001025738	362630	Rn.162118	NM_001025738	ENSRNOG00000007992	Srsf10	Fusip1	serine and arginine rich splicing factor 10	protein-coding	NA
WT_3_PR_run.rep1_peak_1763	chr14	108212094	108212298	+	69	NA	intron (NM_001271196, intron 49 of 80)	intron (NM_001271196, intron 49 of 80)	61770	NM_001107241	305577	Rn.163264	NM_001107241	ENSRNOG00000052142	Ahsa2	-	AHA1, activator of heat shock protein ATPase 2	protein-coding	NA
WT_3_PR_run.rep1_peak_1447	chr13	35856889	35857034	+	69	NA	intron (NM_001100479, intron 1 of 26)	intron (NM_001100479, intron 1 of 26)	1429	NM_001100479	246116	Rn.25328	NM_001100479	ENSRNOG00000002625	Ptpn4	-	protein tyrosine phosphatase, non-receptor type 4	protein-coding	NA
WT_3_PR_run.rep1_peak_2994	chr20	7376305	7376454	+	69	NA	intron (NM_001039607, intron 1 of 4)	intron (NM_001039607, intron 1 of 4)	21014	NM_001039607	294154	Rn.116613	NM_001039607	ENSRNOG00000038883	LOC294154	RGD1310148	similar to chromosome 6 open reading frame 106 isoform a	protein-coding	NA
WT_3_PR_run.rep1_peak_625	chr1	278044280	278044427	+	69	NA	Intergenic	URR1B|DNA|hAT-Charlie	-217084	NM_001305184	292130	Rn.161912	NM_001305184	ENSRNOG00000017164	Afap1l2	RGD1310668	actin filament associated protein 1-like 2	protein-coding	NA
WT_3_PR_run.rep1_peak_1998	chr16	54370977	54371155	+	69	NA	intron (NM_178093, intron 3 of 9)	intron (NM_178093, intron 3 of 9)	38357	NM_178093	306487	Rn.95344	NM_178093	ENSRNOG00000010748	Mtus1	ATIP4|Atip3b|Mtsg1	microtubule associated tumor suppressor 1	protein-coding	NA
WT_3_PR_run.rep1_peak_2046	chr16	83673455	83673672	+	69	NA	Intergenic	Intergenic	-150952	NM_001168633	29376	Rn.10718	NM_001168633	ENSRNOG00000023509	Irs2	4PS|IRS-2	insulin receptor substrate 2	protein-coding	NA
WT_3_PR_run.rep1_peak_865	chr10	71078680	71078856	+	69	NA	exon (NM_001079897, exon 17 of 20)	exon (NM_001079897, exon 17 of 20)	24424	NM_001079897	497972	Rn.27022	NM_001079897	ENSRNOG00000002542	Heatr6	RGD1566204	HEAT repeat containing 6	protein-coding	NA
WT_3_PR_run.rep1_peak_1258	chr12	6279477	6279655	+	69	NA	Intergenic	X24_DNA|DNA|DNA	62332	NM_001011901	288444	Rn.37805	NM_001011901	ENSRNOG00000000902	Hsph1	Hsp105	heat shock protein family H (Hsp110) member 1	protein-coding	NA
WT_3_PR_run.rep1_peak_612	chr1	276205795	276206106	+	69	NA	intron (NM_139042, intron 12 of 20)	intron (NM_139042, intron 12 of 20)	22624	NM_139042	245708	Rn.10198	NM_139042	ENSRNOG00000015724	Gucy2g	ksGC	guanylate cyclase 2G	protein-coding	NA
WT_3_PR_run.rep1_peak_3168	chr3	11747227	11747418	+	69	NA	promoter-TSS (NM_001007743)	promoter-TSS (NM_001007743)	-205	NM_001007743	362110	Rn.98228	NM_001007743	ENSRNOG00000022586	Cdk9	-	cyclin-dependent kinase 9	protein-coding	NA
WT_3_PR_run.rep1_peak_3658	chr4	146889079	146889453	+	69	NA	Intergenic	CpG	-49869	NM_001015004	297523	Rn.23131	NM_001015004	ENSRNOG00000007822	Vgll4	-	vestigial-like family member 4	protein-coding	NA
WT_3_PR_run.rep1_peak_5055	chr9	40517108	40517669	+	69	NA	Intergenic	(CTCCCTGT)n|Simple_repeat|Simple_repeat	-454701	NM_001013111	301333	Rn.9310	NM_001013111	ENSRNOG00000013415	Ptpn18	PTP20	protein tyrosine phosphatase, non-receptor type 18	protein-coding	NA
WT_3_PR_run.rep1_peak_3670	chr4	152803855	152804284	+	69	NA	intron (NM_001191976, intron 1 of 19)	intron (NM_001191976, intron 1 of 19)	31113	NM_001191976	500306	Rn.228191	NM_001191976	ENSRNOG00000010344	B4galnt3	RGD1561056	beta-1,4-N-acetyl-galactosaminyl transferase 3	protein-coding	NA
WT_3_PR_run.rep1_peak_3127	chr3	3950963	3951179	+	69	NA	promoter-TSS (NM_001105721)	promoter-TSS (NM_001105721)	-56	NM_001105721	25496	Rn.25046	NM_001105721	ENSRNOG00000019322	Notch1	NOTCH|TAN1	notch 1	protein-coding	NA
WT_3_PR_run.rep1_peak_1217	chr11	80260891	80261065	+	69	NA	intron (NM_001107084, intron 1 of 9)	intron (NM_001107084, intron 1 of 9)	5188	NM_001107084	303836	Rn.20571	NM_001107084	ENSRNOG00000001843	Bcl6	-	B-cell CLL/lymphoma 6	protein-coding	NA
WT_3_PR_run.rep1_peak_414	chr1	205818883	205819063	+	68	NA	intron (NM_001130039, intron 2 of 11)	intron (NM_001130039, intron 2 of 11)	23455	NM_001130039	361667	Rn.162500	NM_001130039	ENSRNOG00000018119	Dhx32	Ddx32	DEAH-box helicase 32 (putative)	protein-coding	NA
WT_3_PR_run.rep1_peak_1273	chr12	9331251	9331476	+	68	NA	Intergenic	CpG	-29076	NM_001100822	140635	Rn.6774	NM_001100822	ENSRNOG00000054764	Flt3	-	fms-related tyrosine kinase 3	protein-coding	NA
WT_3_PR_run.rep1_peak_1555	chr13	90912904	90913146	+	68	NA	intron (NM_001024882, intron 1 of 11)	intron (NM_001024882, intron 1 of 11)	3474	NM_001024882	304984	Rn.137285	NM_001024882	ENSRNOG00000008492	Cfap45	Ccdc19	cilia and flagella associated protein 45	protein-coding	NA
WT_3_PR_run.rep1_peak_2801	chr2	197946606	197946942	+	68	NA	TTS (NM_001108559)	TTS (NM_001108559)	24682	NM_001108559	361995	Rn.116267	NM_001108559	ENSRNOG00000025629	Prpf3	-	pre-mRNA processing factor 3	protein-coding	NA
WT_3_PR_run.rep1_peak_926	chr10	85257560	85257820	+	68	NA	promoter-TSS (NM_001105834)	promoter-TSS (NM_001105834)	-186	NM_001105834	287656	Rn.107098	NM_001105834	ENSRNOG00000010540	Mrpl45	-	mitochondrial ribosomal protein L45	protein-coding	NA
WT_3_PR_run.rep1_peak_1096	chr11	31217480	31217661	+	68	NA	Intergenic	Intergenic	20456	NM_001109052	498060	Rn.165531	NM_001109052	ENSRNOG00000028670	RGD1562726	-	similar to Putative protein C21orf62 homolog	protein-coding	NA
WT_3_PR_run.rep1_peak_4144	chr6	33407192	33407520	+	68	NA	promoter-TSS (NM_001014075)	promoter-TSS (NM_001014075)	92	NM_001014075	313949	Rn.105274	NM_001014075	ENSRNOG00000021475	Ldah	RGD1311648	lipid droplet associated hydrolase	protein-coding	NA
WT_3_PR_run.rep1_peak_71	chr1	47363163	47363752	+	68	NA	Intergenic	Intergenic	-32045	NM_019357	54319	Rn.773	NM_019357	ENSRNOG00000018524	Ezr	Vil2	ezrin	protein-coding	NA
WT_3_PR_run.rep1_peak_3590	chr4	115539655	115539953	+	68	NA	Intergenic	RLTR31M3D_Rn|LTR|ERVK	-61857	NM_001107868	312491	Rn.15272	NM_001107868	ENSRNOG00000014501	Zfp638	Zfml	zinc finger protein 638	protein-coding	NA
WT_3_PR_run.rep1_peak_4127	chr6	26314723	26314949	+	68	NA	Intergenic	CpG	-42081	NM_001127572	688393	Rn.16253	NM_001127572	ENSRNOG00000004941	Gpn1	-	GPN-loop GTPase 1	protein-coding	NA
WT_3_PR_run.rep1_peak_357	chr1	177518056	177518248	+	68	NA	intron (NM_001198589, intron 1 of 12)	intron (NM_001198589, intron 1 of 12)	22370	NM_001198589	361630	Rn.51807	NM_001198589	ENSRNOG00000015488	Tead1	TEF-1	TEA domain transcription factor 1	protein-coding	NA
WT_3_PR_run.rep1_peak_771	chr10	48774429	48774639	+	68	NA	intron (NM_138901, intron 1 of 6)	(T)n|Simple_repeat|Simple_repeat	516	NM_138901	192263	Rn.10774	NM_138901	ENSRNOG00000003070	Pigl	-	phosphatidylinositol glycan anchor biosynthesis, class L	protein-coding	NA
WT_3_PR_run.rep1_peak_5	chr1	6332549	6332879	+	68	NA	Intergenic	Intergenic	637326	NM_013070	25600	Rn.9901	NM_013070	ENSRNOG00000011058	Utrn	-	utrophin	protein-coding	NA
WT_3_PR_run.rep1_peak_1102	chr11	32078456	32078601	+	68	NA	Intergenic	Intergenic	9390	NM_138883	192241	Rn.1817	NM_138883	ENSRNOG00000001991	Atp5o	Atpo|Oscp	ATP synthase, H+ transporting, mitochondrial F1 complex, O subunit	protein-coding	NA
WT_3_PR_run.rep1_peak_1283	chr12	12844788	12844944	+	68	NA	Intergenic	RSINE1|SINE|B4	-14807	NM_001105909	288482	Rn.25011	NM_001105909	ENSRNOG00000001059	Usp42	-	ubiquitin specific peptidase 42	protein-coding	NA
WT_3_PR_run.rep1_peak_1789	chr15	19888224	19888484	+	68	NA	Intergenic	Intergenic	-11965	NM_001011915	289992	Rn.7658	NM_001011915	ENSRNOG00000009102	Fermt2	Plekhc1	fermitin family member 2	protein-coding	NA
WT_3_PR_run.rep1_peak_379	chr1	191838958	191839162	+	68	NA	intron (NM_012648, intron 1 of 12)	intron (NM_012648, intron 1 of 12)	9473	NM_012648	24767	Rn.9807	NM_012648	ENSRNOG00000030981	Scnn1b	RNENACB	sodium channel epithelial 1 beta subunit	protein-coding	NA
WT_3_PR_run.rep1_peak_2321	chr18	31791696	31791841	+	68	NA	promoter-TSS (NR_131090)	promoter-TSS (NR_131090)	-735	NR_131090	100911367	Rn.226383	NR_131090		LOC100911367	-	uncharacterized LOC100911367	ncRNA	NA
WT_3_PR_run.rep1_peak_3892	chr5	138176889	138177100	+	68	NA	intron (NM_138827, intron 2 of 9)	intron (NM_138827, intron 2 of 9)	22314	NM_138827	24778	Rn.3205	NM_138827	ENSRNOG00000007284	Slc2a1	GLUTB|GTG1|Glut1|Gtg3|RATGTG1	solute carrier family 2 member 1	protein-coding	NA
WT_3_PR_run.rep1_peak_3547	chr4	84403312	84403462	+	68	NA	Intergenic	B3A|SINE|B2	-20321	NM_032084	84031	Rn.10521	NM_032084	ENSRNOG00000009411	Chn2	-	chimerin 2	protein-coding	NA
WT_3_PR_run.rep1_peak_2286	chr18	6654342	6654812	+	68	NA	Intergenic	Intergenic	-67480	NM_012875	25347	Rn.6172	NM_012875	ENSRNOG00000043348	Rpl39	-	ribosomal protein L39	protein-coding	NA
WT_3_PR_run.rep1_peak_573	chr1	263666244	263666488	+	68	NA	Intergenic	Intergenic	96392	NM_053526	365466	Rn.145303	NM_053526	ENSRNOG00000013439	Cpn1	Cpn	carboxypeptidase N subunit 1	protein-coding	NA
WT_3_PR_run.rep1_peak_1490	chr13	60848966	60849243	+	68	NA	promoter-TSS (NM_053453)	promoter-TSS (NM_053453)	-43	NM_053453	84583	Rn.1892	NM_053453	ENSRNOG00000003687	Rgs2	-	regulator of G-protein signaling 2	protein-coding	NA
WT_3_PR_run.rep1_peak_3146	chr3	7598817	7599029	+	68	NA	intron (NM_001127563, intron 1 of 5)	intron (NM_001127563, intron 1 of 5)	33388	NM_001127563	499765	Rn.22858	NM_001127563	ENSRNOG00000028805	Cfap77	RGD1564114	cilia and flagella associated protein 77	protein-coding	NA
WT_3_PR_run.rep1_peak_3079	chr20	40617811	40618283	+	68	NA	promoter-TSS (NM_001271158)	promoter-TSS (NM_001271158)	-81	NM_012627	24678	Rn.9748	NM_012627	ENSRNOG00000000811	Pkib	PKINH|Prkacn2|RATPKINH	protein kinase (cAMP-dependent, catalytic) inhibitor beta	protein-coding	NA
WT_3_PR_run.rep1_peak_4472	chr7	70421998	70422283	+	68	NA	Intergenic	Intergenic	-15026	NM_001007265	362891	Rn.1579	NM_001007265	ENSRNOG00000025570	Os9	Os-9	OS9, endoplasmic reticulum lectin	protein-coding	NA
WT_3_PR_run.rep1_peak_1844	chr15	44627785	44628017	+	68	NA	Intergenic	CpG	-171477	NM_031783	83613	Rn.18568	NM_031783	ENSRNOG00000013658	Nefl	NF-L|NF68|Nfl	neurofilament, light polypeptide	protein-coding	NA
WT_3_PR_run.rep1_peak_2428	chr19	15854818	15855014	+	68	NA	Intergenic	Intergenic	-13926	NM_001107413	307721	Rn.22133	NM_001107413	ENSRNOG00000011533	Irx3	-	iroquois homeobox 3	protein-coding	NA
WT_3_PR_run.rep1_peak_344	chr1	174808579	174808774	+	68	NA	Intergenic	Intergenic	40716	NM_001012742	308937	Rn.208255	NM_001012742	ENSRNOG00000010017	Wee1	-	WEE1 G2 checkpoint kinase	protein-coding	NA
WT_3_PR_run.rep1_peak_717	chr10	35784443	35784618	+	68	NA	intron (NM_001106997, intron 1 of 4)	intron (NM_001106997, intron 1 of 4)	15590	NM_001106997	303101	Rn.2394	NM_001106997	ENSRNOG00000003268	Maml1	-	mastermind-like transcriptional coactivator 1	protein-coding	NA
WT_3_PR_run.rep1_peak_680	chr10	16317215	16317360	+	68	NA	Intergenic	Intergenic	57556	NR_073160	287173	Rn.144696	NM_001013854	ENSRNOG00000020717	Bod1	Fam44b|RGD1305622	biorientation of chromosomes in cell division 1	protein-coding	NA
WT_3_PR_run.rep1_peak_2690	chr2	113266009	113266207	+	68	NA	intron (NM_001191704, intron 2 of 24)	intron (NM_001191704, intron 2 of 24)	79443	NM_001191704	294925	Rn.757	NM_001191704	ENSRNOG00000024089	Fndc3b	RGD1311673	fibronectin type III domain containing 3B	protein-coding	NA
WT_3_PR_run.rep1_peak_4186	chr6	45017107	45017622	+	68	NA	Intergenic	Intergenic	611797	NM_001082410	500636	Rn.30788	NM_001082410	ENSRNOG00000007370	Rnf144a	RGD1561737|Rnf144	ring finger protein 144A	protein-coding	NA
WT_3_PR_run.rep1_peak_4236	chr6	93251013	93251206	+	68	NA	Intergenic	Intergenic	-30299	NM_001271054	257646	Rn.1708	NM_001271054	ENSRNOG00000007329	Frmd6	-	FERM domain containing 6	protein-coding	NA
WT_3_PR_run.rep1_peak_2914	chr2	257335659	257335994	+	68	NA	intron (NM_001037210, intron 3 of 5)	intron (NM_001037210, intron 3 of 5)	40930	NM_001037210	365960	Rn.176667	NM_001037210	ENSRNOG00000042152	Gipc2	-	GIPC PDZ domain containing family, member 2	protein-coding	NA
WT_3_PR_run.rep1_peak_3047	chr20	22883076	22883391	+	68	NA	promoter-TSS (NM_001191719)	promoter-TSS (NM_001191719)	-561	NM_001191719	171120	Rn.99017	NM_001191719	ENSRNOG00000000648	Jmjd1c	Pr2	jumonji domain containing 1C	protein-coding	NA
WT_3_PR_run.rep1_peak_3196	chr3	36794640	36794791	+	68	NA	Intergenic	Intergenic	-133988	NM_001007641	295588	Rn.25153	NM_001007641	ENSRNOG00000004624	Rnd3	Arhe|RHOE	Rho family GTPase 3	protein-coding	NA
WT_3_PR_run.rep1_peak_5121	chr9	76514194	76514395	+	68	NA	Intergenic	Intergenic	254512	NM_001106916	301476	Rn.229574	NM_001106916	ENSRNOG00000027430	Ikzf2	Zfpn1a2	IKAROS family zinc finger 2	protein-coding	NA
WT_3_PR_run.rep1_peak_279	chr1	143035455	143035614	+	68	NA	promoter-TSS (NM_198767)	promoter-TSS (NM_198767)	-684	NM_198767	308776	Rn.24771	NM_198767	ENSRNOG00000019005	Pde8a	RNPDE8A	phosphodiesterase 8A	protein-coding	NA
WT_3_PR_run.rep1_peak_1812	chr15	28063615	28063783	+	68	NA	Intergenic	RMER1B|Other|Other	17766	NM_206815	305842	Rn.230067	NM_206815	ENSRNOG00000025597	Rnase6	-	ribonuclease, RNase A family, 6	protein-coding	NA
WT_3_PR_run.rep1_peak_4034	chr5	166255873	166256018	+	68	NA	intron (NM_001271198, intron 1 of 26)	intron (NM_001271198, intron 1 of 26)	3124	NM_001271198	298652	Rn.19289	NM_001271198	ENSRNOG00000014986	Ube4b	ufd2a	ubiquitination factor E4B	protein-coding	NA
WT_3_PR_run.rep1_peak_2519	chr19	49651766	49652038	+	68	NA	intron (NM_053648, intron 5 of 10)	intron (NM_053648, intron 5 of 10)	14843	NM_053648	114106	Rn.126587	NM_053648	ENSRNOG00000012027	Bco1	Bcdo|Bcmo1	beta-carotene oxygenase 1	protein-coding	NA
WT_3_PR_run.rep1_peak_4099	chr6	9929019	9929259	+	68	NA	intron (NM_017171, intron 10 of 13)	intron (NM_017171, intron 10 of 13)	-168971	NR_144425	500612	Rn.154972	NR_144425		RGD1562146	-	RGD1562146	ncRNA	NA
WT_3_PR_run.rep1_peak_3873	chr5	135033300	135033596	+	68	NA	Intergenic	Intergenic	-8364	NM_001004236	298436	Rn.33830	NM_001004236	ENSRNOG00000023320	Tspan1	-	tetraspanin 1	protein-coding	NA
WT_3_PR_run.rep1_peak_1762	chr14	108060631	108060920	+	68	NA	intron (NM_001271196, intron 1 of 80)	CpG-5934	122	NM_001271196	360990	Rn.16057	NM_001271196	ENSRNOG00000051889	Usp34	-	ubiquitin specific peptidase 34	protein-coding	NA
WT_3_PR_run.rep1_peak_1991	chr16	49379492	49379712	+	68	NA	Intergenic	Intergenic	-61219	NM_001014001	306469	Rn.95110	NM_001014001	ENSRNOG00000032192	Cfap97	RGD1307325	cilia and flagella associated protein 97	protein-coding	NA
WT_3_PR_run.rep1_peak_4381	chr7	11824751	11824913	+	68	NA	promoter-TSS (NM_001108733)	promoter-TSS (NM_001108733)	-90	NM_001108733	362831	Rn.228827	NM_001108733	ENSRNOG00000032546	Dot1l	-	DOT1 like histone lysine methyltransferase	protein-coding	NA
WT_3_PR_run.rep1_peak_26	chr1	17849886	17850177	+	68	NA	intron (NM_001029902, intron 3 of 29)	intron (NM_001029902, intron 3 of 29)	208024	NM_001029902	360302	Rn.126653	NM_001029902	ENSRNOG00000047605	Ptprk	Rptpk	protein tyrosine phosphatase, receptor type, K	protein-coding	NA
WT_3_PR_run.rep1_peak_1399	chr12	43914361	43914571	+	68	NA	Intergenic	Intergenic	26332	NM_001109066	498188	Rn.146520	NM_001109066	ENSRNOG00000001123	RGD1562310	-	similar to hypothetical protein FLJ21415	protein-coding	NA
WT_3_PR_run.rep1_peak_1080	chr11	14864249	14864468	+	68	NA	Intergenic	Intergenic	-122795	NM_001100560	304157	Rn.62118	NM_001100560	ENSRNOG00000001585	Nrip1	RIP140	nuclear receptor interacting protein 1	protein-coding	NA
WT_3_PR_run.rep1_peak_4423	chr7	34158934	34159288	+	68	NA	Intergenic	Intergenic	-37417	NM_001108743	362871	Rn.196088	NM_001108743	ENSRNOG00000004367	Elk3	-	ELK3, ETS-domain protein	protein-coding	NA
WT_3_PR_run.rep1_peak_5152	chr9	95555908	95556057	+	68	NA	Intergenic	Intergenic	54470	NM_053577	94168	Rn.106183	NM_053577		Spp2	-	secreted phosphoprotein 2	protein-coding	NA
WT_3_PR_run.rep1_peak_1240	chr11	87187622	87187771	+	68	NA	Intergenic	Intergenic	-16552	NM_017307	29743	Rn.8368	NM_017307	ENSRNOG00000038001	Slc25a1	Cic|Ctp|Slc20a3	solute carrier family 25 member 1	protein-coding	NA
WT_3_PR_run.rep1_peak_633	chr10	4906049	4906367	+	68	NA	Intergenic	Intergenic	-39787	NM_001002850	24685	Rn.27657	NM_001002850	ENSRNOG00000002532	Prm1	-	protamine 1	protein-coding	NA
WT_3_PR_run.rep1_peak_2705	chr2	124048751	124048927	+	68	NA	promoter-TSS (NM_001271151)	promoter-TSS (NM_001271151)	-398	NM_001271151	688611	Rn.224210	NM_001271151		Cetn4	-	centrin 4	protein-coding	NA
WT_3_PR_run.rep1_peak_2616	chr2	27666474	27666757	+	68	NA	Intergenic	Intergenic	-116952	NM_001003401	294674	Rn.3039	NM_001003401	ENSRNOG00000016541	Enc1	Nrpb	ectodermal-neural cortex 1	protein-coding	NA
WT_3_PR_run.rep1_peak_836	chr10	61830114	61830261	+	68	NA	intron (NM_001105808, intron 9 of 18)	intron (NM_001105808, intron 9 of 18)	-57894	NM_198757	303306	Rn.220332	NM_198757	ENSRNOG00000002991	Srr	-	serine racemase	protein-coding	NA
WT_3_PR_run.rep1_peak_496	chr1	222903049	222903395	+	68	NA	promoter-TSS (NM_001106333)	promoter-TSS (NM_001106333)	-902	NM_001106333	293710	Rn.28915	NM_001106333	ENSRNOG00000021207	Lgals12	-	galectin 12	protein-coding	NA
WT_3_PR_run.rep1_peak_4685	chr7	141454009	141454430	+	68	NA	intron (NM_001191615, intron 5 of 9)	intron (NM_001191615, intron 5 of 9)	-29876	NM_001108993	366984	Rn.52275	NM_001108993	ENSRNOG00000052990	Cers5	Lass5	ceramide synthase 5	protein-coding	NA
WT_3_PR_run.rep1_peak_2324	chr18	32272712	32272933	+	68	NA	intron (NM_012576, intron 1 of 7)	intron (NM_012576, intron 1 of 7)	-63280	NM_012846	25317	Rn.88013	NM_012846	ENSRNOG00000013867	Fgf1	FGF-1|HBGF-1|HBGF1	fibroblast growth factor 1	protein-coding	NA
WT_3_PR_run.rep1_peak_2084	chr17	12586732	12586913	+	68	NA	Intergenic	Intergenic	82746	NM_012758	25155	Rn.87407	NM_012758	ENSRNOG00000012160	Syk	p72syk	spleen associated tyrosine kinase	protein-coding	NA
WT_3_PR_run.rep1_peak_1362	chr12	37443948	37444141	+	68	NA	promoter-TSS (NM_001024236)	promoter-TSS (NM_001024236)	-17	NM_001024236	288651	Rn.203542	NM_001024236	ENSRNOG00000001035	Gtf2h3	-	general transcription factor IIH subunit 3	protein-coding	NA
WT_3_PR_run.rep1_peak_5175	chr9	98945624	98945845	+	68	NA	intron (NM_021691, intron 1 of 1)	intron (NM_021691, intron 1 of 1)	21600	NM_021691	59327	Rn.16279	NM_021691	ENSRNOG00000020355	Twist2	Dermo1	twist family bHLH transcription factor 2	protein-coding	NA
WT_3_PR_run.rep1_peak_5170	chr9	98393889	98394244	+	68	NA	promoter-TSS (NM_001008381)	promoter-TSS (NM_001008381)	-102	NM_001008381	363284	Rn.62010	NM_001008381	ENSRNOG00000019953	Ube2f	RGD1307608	ubiquitin-conjugating enzyme E2F (putative)	protein-coding	NA
WT_3_PR_run.rep1_peak_4853	chr8	73920791	73920994	+	68	NA	Intergenic	Intergenic	-385897	NR_131088	100911360		NR_131088		LOC100911360	-	uncharacterized LOC100911360	ncRNA	NA
WT_3_PR_run.rep1_peak_4352	chr7	2616808	2616964	+	68	NA	intron (NM_138904, intron 10 of 16)	intron (NM_138904, intron 10 of 16)	5923	NM_138904	192268	Rn.10202	NM_138904	ENSRNOG00000031612	Gls2	Ga	glutaminase 2	protein-coding	NA
WT_3_PR_run.rep1_peak_1459	chr13	47830821	47830985	+	68	NA	intron (NM_178102, intron 3 of 11)	CpG	40781	NM_178102	289014	Rn.6276	NM_178102	ENSRNOG00000004726	Mapkapk2	-	mitogen-activated protein kinase-activated protein kinase 2	protein-coding	NA
WT_3_PR_run.rep1_peak_5087	chr9	50301559	50301926	+	68	NA	intron (NM_001108216, intron 1 of 4)	intron (NM_001108216, intron 1 of 4)	54050	NM_001108216	316369	Rn.9067	NM_001108216	ENSRNOG00000017155	Nck2	-	NCK adaptor protein 2	protein-coding	NA
WT_3_PR_run.rep1_peak_722	chr10	37209851	37210110	+	68	NA	5' UTR (NM_001105780, exon 2 of 24)	5' UTR (NM_001105780, exon 2 of 24)	5919	NM_001105780	287275	Rn.224591	NM_001105780	ENSRNOG00000004563	Sec24a	-	SEC24 homolog A, COPII coat complex component	protein-coding	NA
WT_3_PR_run.rep1_peak_4587	chr7	120103334	120103549	+	68	NA	Intergenic	B1_Mur2|SINE|Alu	-3460	NM_001011994	300066	Rn.75906	NM_001011994	ENSRNOG00000008897	Gga1	-	golgi associated, gamma adaptin ear containing, ARF binding protein 1	protein-coding	NA
WT_3_PR_run.rep1_peak_1801	chr15	25193200	25193464	+	68	NA	Intergenic	RLTR19|LTR|ERVK	-101120	NM_001170475	361030	Rn.26760	NM_001170475	ENSRNOG00000013353	Tmem260	RGD1562018	transmembrane protein 260	protein-coding	NA
WT_3_PR_run.rep1_peak_4453	chr7	58305245	58305473	+	68	NA	Intergenic	Intergenic	-18589	NM_001004238	299799	Rn.162952	NM_001004238	ENSRNOG00000003923	Rab21	-	RAB21, member RAS oncogene family	protein-coding	NA
WT_3_PR_run.rep1_peak_3027	chr20	14296101	14296268	+	68	NA	intron (NM_001039455, intron 13 of 15)	intron (NM_001039455, intron 13 of 15)	-13311	NM_053294	25369	Rn.11180	NM_053294	ENSRNOG00000001302	Adora2a	A2ar|ADENO|Adora2l1	adenosine A2a receptor	protein-coding	NA
WT_3_PR_run.rep1_peak_79	chr1	53491203	53491490	+	68	NA	intron (NM_057128, intron 17 of 20)	intron (NM_057128, intron 17 of 20)	29442	NM_001169132	292310	Rn.222432	NM_001169132	ENSRNOG00000039255	Gpr31	-	G protein-coupled receptor 31	protein-coding	NA
WT_3_PR_run.rep1_peak_3988	chr5	154965084	154965319	+	68	NA	promoter-TSS (NM_001130098)	promoter-TSS (NM_001130098)	-30	NM_001130098	500569	Rn.203461	NM_001130098	ENSRNOG00000022372	Kdm1a	Aof2|Kdm1|RGD1562975	lysine demethylase 1A	protein-coding	NA
WT_3_PR_run.rep1_peak_2696	chr2	115896306	115896490	+	68	NA	Intergenic	Intergenic	-59552	NM_053457	84588	Rn.8282	NM_053457	ENSRNOG00000010263	Cldn11	-	claudin 11	protein-coding	NA
WT_3_PR_run.rep1_peak_511	chr1	233504849	233505009	+	68	NA	intron (NM_031036, intron 2 of 6)	intron (NM_031036, intron 2 of 6)	122151	NM_031036	81666	Rn.22817	NM_031036	ENSRNOG00000014183	Gnaq	Galphaq	G protein subunit alpha q	protein-coding	NA
WT_3_PR_run.rep1_peak_470	chr1	220136962	220137193	+	68	NA	promoter-TSS (NM_001039100)	promoter-TSS (NM_001039100)	-203	NM_001039100	293665	Rn.191488	NM_001039100	ENSRNOG00000019825	Zdhhc24	-	zinc finger, DHHC-type containing 24	protein-coding	NA
WT_3_PR_run.rep1_peak_3543	chr4	82323093	82323238	+	68	NA	Intergenic	Intergenic	22387	NR_132628	500128	Rn.2617	NM_001109234	ENSRNOG00000045645	RGD1564419	Hoxa11os	similar to hypothetical gene supported by BC025338	ncRNA	NA
WT_3_PR_run.rep1_peak_5006	chr9	13200695	13200989	+	68	NA	Intergenic	Intergenic	313118	NM_001106881	301221	Rn.33171	NM_001106881	ENSRNOG00000011784	Mocs1	-	molybdenum cofactor synthesis 1	protein-coding	NA
WT_3_PR_run.rep1_peak_459	chr1	218914859	218915169	+	68	NA	intron (NM_001106321, intron 1 of 22)	intron (NM_001106321, intron 1 of 22)	5080	NM_001106321	293649	Rn.12698	NM_001106321	ENSRNOG00000015911	Lrp5	-	LDL receptor related protein 5	protein-coding	NA
WT_3_PR_run.rep1_peak_4011	chr5	159300350	159300527	+	68	NA	Intergenic	Intergenic	-6765	NM_017227	29512	Rn.11155	NM_017227	ENSRNOG00000006855	Padi4	Pdi4	peptidyl arginine deiminase 4	protein-coding	NA
WT_3_PR_run.rep1_peak_2215	chr17	56186477	56186658	+	68	NA	Intergenic	Intergenic	77164	NM_053847	116596	Rn.9939	NM_053847	ENSRNOG00000016378	Map3k8	D17TPL2|Tpl-2|Tpl2	mitogen-activated protein kinase kinase kinase 8	protein-coding	NA
WT_3_PR_run.rep1_peak_4896	chr8	101444398	101444581	+	68	NA	Intergenic	Intergenic	715339	NM_001134472	315891	Rn.15757	NM_001047890	ENSRNOG00000008519	RGD1309079	Ab2-095	similar to Ab2-095	protein-coding	NA
WT_3_PR_run.rep1_peak_1429	chr12	51104893	51105132	+	68	NA	Intergenic	Intergenic	145218	NM_001191928	498194	Rn.16035	NM_001191928	ENSRNOG00000027489	Mn1	RGD1565571	meningioma 1	protein-coding	NA
WT_3_PR_run.rep1_peak_2888	chr2	240828576	240828884	+	68	NA	intron (NM_001276711, intron 6 of 24)	L2a|LINE|L2	61323	NM_001276711	81736	Rn.2411	NM_001276711	ENSRNOG00000023258	Nfkb1	EBP-1|NF-kB	nuclear factor kappa B subunit 1	protein-coding	NA
WT_3_PR_run.rep1_peak_751	chr10	43368555	43368712	+	68	NA	Intergenic	ORR1E|LTR|ERVL-MaLR	-115337	NM_021592	59112	Rn.39340	NM_021592	ENSRNOG00000002582	Hand1	eHand	heart and neural crest derivatives expressed 1	protein-coding	NA
WT_3_PR_run.rep1_peak_3517	chr4	71740089	71740409	+	68	NA	promoter-TSS (NM_053761)	promoter-TSS (NM_053761)	-283	NM_053761	114636	Rn.107363	NM_053761	ENSRNOG00000017354	Zyx	-	zyxin	protein-coding	NA
WT_3_PR_run.rep1_peak_2624	chr2	29635240	29635485	+	68	NA	intron (NM_001199192, intron 4 of 10)	intron (NM_001199192, intron 4 of 10)	37018	NM_001199192	361883	Rn.203126	NM_001108543	ENSRNOG00000017272	Mrps27	-	mitochondrial ribosomal protein S27	protein-coding	NA
WT_3_PR_run.rep1_peak_3154	chr3	9485021	9485192	+	68	NA	Intergenic	CpG	81266	NM_198200	379044	Rn.105612	NM_198200	ENSRNOG00000050781	Qrfp	26RFa|P518	pyroglutamylated RFamide peptide	protein-coding	NA
WT_3_PR_run.rep1_peak_2513	chr19	49028880	49029121	+	68	NA	TTS (NM_001108451)	TTS (NM_001108451)	12081	NM_001108451	361415	Rn.27744	NM_001108451	ENSRNOG00000012450	Dynlrb2	Dncl2b	dynein light chain roadblock-type 2	protein-coding	NA
WT_3_PR_run.rep1_peak_5093	chr9	53098004	53098171	+	68	NA	promoter-TSS (NM_001024787)	promoter-TSS (NM_001024787)	-108	NM_001024787	314548	Rn.210040	NM_001024787	ENSRNOG00000004001	Osgepl1	-	O-sialoglycoprotein endopeptidase-like 1	protein-coding	NA
WT_3_PR_run.rep1_peak_553	chr1	256035554	256035802	+	68	NA	promoter-TSS (NM_001169112)	promoter-TSS (NM_001169112)	-188	NM_001169112	171304	Rn.58850	NM_001169112	ENSRNOG00000056069	Kif11	Knsl1	kinesin family member 11	protein-coding	NA
WT_3_PR_run.rep1_peak_2265	chr17	85359993	85360274	+	68	NA	TTS (NM_198732)	TTS (NM_198732)	4091	NM_198732	291339	Rn.3471	NM_198732	ENSRNOG00000016383	Commd3	-	COMM domain containing 3	protein-coding	NA
WT_3_PR_run.rep1_peak_4455	chr7	59617268	59617453	+	68	NA	Intergenic	CpG	-29975	NM_001011988	299805	Rn.99836	NM_001011988	ENSRNOG00000004909	Cnot2	-	CCR4-NOT transcription complex, subunit 2	protein-coding	NA
WT_3_PR_run.rep1_peak_804	chr10	56011531	56011917	+	68	NA	Intergenic	CpG	-2142	NM_001108829	363630	Rn.205533	NM_001108829	ENSRNOG00000037613	Kdm6b	Jmjd3	lysine demethylase 6B	protein-coding	NA
WT_3_PR_run.rep1_peak_3629	chr4	129474901	129475157	+	68	NA	Intergenic	MTEb|LTR|ERVL-MaLR	40406	NM_001009502	494219	Rn.162760	NM_001009502	ENSRNOG00000024533	Eogt	Aer61	EGF domain specific O-linked N-acetylglucosamine transferase	protein-coding	NA
WT_3_PR_run.rep1_peak_4797	chr8	62317201	62317454	+	68	NA	promoter-TSS (NM_001108764)	promoter-TSS (NM_001108764)	58	NM_001108764	363070	Rn.14752	NM_001108764	ENSRNOG00000054468	Fam219b	RGD1310727	family with sequence similarity 219, member B	protein-coding	NA
WT_3_PR_run.rep1_peak_3488	chr4	56547435	56547593	+	68	NA	Intergenic	CpG	-9031	NM_001024323	500060	Rn.154944	NM_001024323	ENSRNOG00000039383	Fam71f2	Tdrns18l2	family with sequence similarity 71, member F2	protein-coding	NA
WT_3_PR_run.rep1_peak_2352	chr18	57188021	57188166	+	68	NA	intron (NM_001191698, intron 2 of 22)	intron (NM_001191698, intron 2 of 22)	57606	NM_001191698	307395	Rn.39037	NM_001191698	ENSRNOG00000019365	Ablim3	RGD1565118	actin binding LIM protein family, member 3	protein-coding	NA
WT_3_PR_run.rep1_peak_2596	chr2	13850378	13850557	+	68	NA	Intergenic	Intergenic	-153936	NM_013135	25676	Rn.228988	NM_013135	ENSRNOG00000029185	Rasa1	GAPX|Rasa	RAS p21 protein activator 1	protein-coding	NA
WT_3_PR_run.rep1_peak_2363	chr18	63834587	63834787	+	68	NA	Intergenic	Intergenic	-9312	NM_001271365	679578	Rn.206948	NM_001271365	ENSRNOG00000016879	Ldlrad4	-	low density lipoprotein receptor class A domain containing 4	protein-coding	NA
WT_3_PR_run.rep1_peak_4015	chr5	160055859	160056050	+	68	NA	intron (NM_001271495, intron 2 of 14)	intron (NM_001271495, intron 2 of 14)	14961	NM_001271495	690911	Rn.25022	NM_001271495	ENSRNOG00000033556	Spen	RGD1564662	spen family transcriptional repressor	protein-coding	NA
WT_3_PR_run.rep1_peak_1861	chr15	55356668	55356874	+	68	NA	Intergenic	Intergenic	-49772	NM_001024256	306030	Rn.114469	NM_001024256	ENSRNOG00000017170	Med4	Vdrip	mediator complex subunit 4	protein-coding	NA
WT_3_PR_run.rep1_peak_5033	chr9	18758276	18758526	+	68	NA	intron (NM_001278484, intron 5 of 6)	intron (NM_001278484, intron 5 of 6)	114831	NM_001278484	367218	Rn.83672	NM_053470	ENSRNOG00000020193	Runx2	Cbfa1|OSF-2	runt-related transcription factor 2	protein-coding	NA
WT_3_PR_run.rep1_peak_2708	chr2	127754429	127754615	+	68	NA	exon (NM_001047910, exon 4 of 11)	exon (NM_001047910, exon 4 of 11)	-16283	NM_001025039	499602	Rn.12999	NM_001025039	ENSRNOG00000013692	Abhd18	-	abhydrolase domain containing 18	protein-coding	NA
WT_3_PR_run.rep1_peak_2783	chr2	189328563	189328867	+	68	NA	Intergenic	RMER17B_Rn|LTR|ERVK	4590	NM_181627	291202	Rn.185269	NM_181627	ENSRNOG00000045647	Hax1	HAX-1|Hs1bp1	HCLS1 associated protein X-1	protein-coding	NA
WT_3_PR_run.rep1_peak_2886	chr2	240550242	240550404	+	68	NA	intron (NM_001173973, intron 5 of 12)	intron (NM_001173973, intron 5 of 12)	23193	NM_001173973	365946	Rn.133113	NM_001173973	ENSRNOG00000042985	Slc9b1	Nhedc1|Nhedc2|RGD1305087	solute carrier family 9 member B1	protein-coding	NA
WT_3_PR_run.rep1_peak_3228	chr3	62523919	62524228	+	68	NA	intron (NM_031789, intron 1 of 4)	CpG	921	NM_031789	83619	Rn.10867	NM_031789	ENSRNOG00000001548	Nfe2l2	-	nuclear factor, erythroid 2-like 2	protein-coding	NA
WT_3_PR_run.rep1_peak_4386	chr7	12244231	12244416	+	68	NA	intron (NM_001013218, intron 1 of 5)	intron (NM_001013218, intron 1 of 5)	2406	NM_001013218	362835	Rn.9353	NM_001013218	ENSRNOG00000033262	Reep6	Dp1l1	receptor accessory protein 6	protein-coding	NA
WT_3_PR_run.rep1_peak_329	chr1	166995607	166995850	+	68	NA	intron (NM_199102, intron 3 of 4)	intron (NM_199102, intron 3 of 4)	4254	NM_199102	308869	Rn.121836	NM_199102	ENSRNOG00000020016	Lamtor1	p18	late endosomal/lysosomal adaptor, MAPK and MTOR activator 1	protein-coding	NA
WT_3_PR_run.rep1_peak_1005	chr10	101847800	101848040	+	68	NA	intron (NM_001013042, intron 6 of 9)	intron (NM_001013042, intron 6 of 9)	-151582	NR_031941	100314063		NR_031941	ENSRNOG00000036251	Mir297	rno-mir-297	microRNA 297	ncRNA	NA
WT_3_PR_run.rep1_peak_685	chr10	16766589	16766800	+	68	NA	Intergenic	Intergenic	-14489	NM_001277157	303016	Rn.15177	NM_001277157	ENSRNOG00000020769	Crebrf	RGD1310862	CREB3 regulatory factor	protein-coding	NA
WT_3_PR_run.rep1_peak_2700	chr2	118813029	118813434	+	68	NA	Intergenic	Intergenic	-18119	NM_133399	170911	Rn.44193	NM_133399	ENSRNOG00000056371	Pik3ca	-	phosphatidylinositol-4,5-bisphosphate 3-kinase, catalytic subunit alpha	protein-coding	NA
WT_3_PR_run.rep1_peak_4321	chr6	135229417	135229562	+	67	NA	intron (NM_001010965, intron 10 of 11)	intron (NM_001010965, intron 10 of 11)	30097	NM_001010965	362787	Rn.63172	NM_001010965	ENSRNOG00000007850	Mok	Rage	MOK protein kinase	protein-coding	NA
WT_3_PR_run.rep1_peak_2136	chr17	25502158	25502324	+	67	NA	Intergenic	Intergenic	847339	NM_001107345	306862	Rn.22545	NM_001107345	ENSRNOG00000015522	Tfap2a	Tcfap2a	transcription factor AP-2 alpha	protein-coding	NA
WT_3_PR_run.rep1_peak_4459	chr7	60300284	60300484	+	67	NA	Intergenic	RSINE1|SINE|B4	-5766	NM_001127527	299810	Rn.103329	NM_001127527	ENSRNOG00000005689	Yeats4	RGD1305741	YEATS domain containing 4	protein-coding	NA
WT_3_PR_run.rep1_peak_5196	chr9	113687510	113687661	+	67	NA	Intergenic	Intergenic	-13891	NM_001108811	363294		NM_001108811	ENSRNOG00000013340	Twsg1	-	twisted gastrulation BMP signaling modulator 1	protein-coding	NA
WT_3_PR_run.rep1_peak_5177	chr9	99094322	99094596	+	67	NA	intron (NM_053449, intron 15 of 26)	intron (NM_053449, intron 15 of 26)	170325	NM_021691	59327	Rn.16279	NM_021691	ENSRNOG00000020355	Twist2	Dermo1	twist family bHLH transcription factor 2	protein-coding	NA
WT_3_PR_run.rep1_peak_4450	chr7	51515343	51515637	+	67	NA	promoter-TSS (NM_053890)	promoter-TSS (NM_053890)	-269	NM_053890	116670	Rn.162937	NM_053890	ENSRNOG00000004925	Ppp1r12a	M110|MBSP|Mypt1	protein phosphatase 1, regulatory subunit 12A	protein-coding	NA
WT_3_PR_run.rep1_peak_2560	chr19	57484359	57485163	+	67	NA	promoter-TSS (NM_001136162)	promoter-TSS (NM_001136162)	41	NM_001106197	292097	Rn.13417	NM_001106197	ENSRNOG00000018909	Arv1	RGD1310264	ARV1 homolog, fatty acid homeostasis modulator	protein-coding	NA
WT_3_PR_run.rep1_peak_4787	chr8	60120237	60120382	+	67	NA	intron (NM_020471, intron 4 of 8)	intron (NM_020471, intron 4 of 8)	2578	NM_020471	57233	Rn.10026	NM_020471	ENSRNOG00000015336	Isl2	-	ISL LIM homeobox 2	protein-coding	NA
WT_3_PR_run.rep1_peak_4595	chr7	120600908	120601059	+	67	NA	intron (NM_001173370, intron 5 of 8)	intron (NM_001173370, intron 5 of 8)	20240	NM_001130573	366960	Rn.31639	NM_001130573	ENSRNOG00000012886	Maff	-	MAF bZIP transcription factor F	protein-coding	NA
WT_3_PR_run.rep1_peak_2838	chr2	211319453	211319617	+	67	NA	promoter-TSS (NM_001134578)	promoter-TSS (NM_001134578)	-885	NM_001134578	362020	Rn.62955	NM_001134578	ENSRNOG00000020307	RGD1309139	-	similar to CG5435-PA	protein-coding	NA
WT_3_PR_run.rep1_peak_3083	chr20	40913761	40914006	+	67	NA	Intergenic	Intergenic	134861	NM_001005539	294422	Rn.8142	NM_001005539	ENSRNOG00000000815	Smpdl3a	-	sphingomyelin phosphodiesterase, acid-like 3A	protein-coding	NA
WT_3_PR_run.rep1_peak_859	chr10	69550085	69550250	+	66	NA	Intergenic	Intergenic	-12331	NM_001191092	688605	Rn.157282	NM_001191092	ENSRNOG00000021851	Ccl1	-	C-C motif chemokine ligand 1	protein-coding	NA
WT_3_PR_run.rep1_peak_169	chr1	85378254	85378619	+	66	NA	Intergenic	CpG	-1652	NM_133290	79426	Rn.82737	NM_133290	ENSRNOG00000058388	Zfp36	Tis11	zinc finger protein 36	protein-coding	NA
WT_3_PR_run.rep1_peak_2837	chr2	211246593	211246817	+	66	NA	Intergenic	Intergenic	-11265	NM_001007606	266975	Rn.73067	NM_001007606	ENSRNOG00000020255	Sars	Sars1	seryl-tRNA synthetase	protein-coding	NA
WT_3_PR_run.rep1_peak_3069	chr20	31172568	31172822	+	66	NA	intron (NM_001109171, intron 4 of 4)	intron (NM_001109171, intron 4 of 4)	-42255	NM_022291	64107	Rn.64483	NM_022291	ENSRNOG00000000559	Npffr1	Gpr147|NPFF1|OT7T022	neuropeptide FF receptor 1	protein-coding	NA
WT_3_PR_run.rep1_peak_3524	chr4	77411796	77411966	+	66	NA	Intergenic	Intergenic	-64870	NM_001134979	312299	Rn.9027	NM_001134979	ENSRNOG00000006048	Ezh2	-	enhancer of zeste 2 polycomb repressive complex 2 subunit	protein-coding	NA
WT_3_PR_run.rep1_peak_2955	chr20	4362028	4362200	+	66	NA	3' UTR (NM_001002828, exon 9 of 9)	3' UTR (NM_001002828, exon 9 of 9)	-1038	NM_053336	81722	Rn.9829	NM_053336	ENSRNOG00000000439	Ager	RAGE	advanced glycosylation end product-specific receptor	protein-coding	NA
WT_3_PR_run.rep1_peak_1520	chr13	77947811	77948004	+	66	NA	TTS (NM_001004208)	TTS (NM_001004208)	7453	NM_001105963	289143	Rn.67	NM_001105963	ENSRNOG00000002569	Mrps14	-	mitochondrial ribosomal protein S14	protein-coding	NA
WT_3_PR_run.rep1_peak_3007	chr20	8474056	8474202	+	66	NA	Intergenic	Intergenic	-90041	NM_001109548	689755	Rn.204968	NM_001109548	ENSRNOG00000000531	Ccdc167	-	coiled-coil domain containing 167	protein-coding	NA
WT_3_PR_run.rep1_peak_198	chr1	91603385	91603648	+	66	NA	intron (NM_001107505, intron 1 of 15)	intron (NM_001107505, intron 1 of 15)	7119	NM_001107505	308516	Rn.16129	NM_001107505	ENSRNOG00000011885	Rhpn2	-	rhophilin, Rho GTPase binding protein 2	protein-coding	NA
WT_3_PR_run.rep1_peak_3104	chr3	33238	33444	+	66	NA	Intergenic	91ES8_RN|Satellite|Satellite	129397	NM_001024308	499742	Rn.124034	NM_001024308		LOC499742	-	LRRG00137	protein-coding	NA
WT_3_PR_run.rep1_peak_4010	chr5	159293445	159293669	+	66	NA	intron (NM_017227, intron 1 of 15)	intron (NM_017227, intron 1 of 15)	116	NM_017227	29512	Rn.11155	NM_017227	ENSRNOG00000006855	Padi4	Pdi4	peptidyl arginine deiminase 4	protein-coding	NA
WT_3_PR_run.rep1_peak_1728	chr14	86021528	86021877	+	66	NA	Intergenic	Intergenic	-7633	NM_001277213	83527	Rn.4115	NM_031352	ENSRNOG00000012378	Dbnl	Sh3p7|abp1	drebrin-like	protein-coding	NA
WT_3_PR_run.rep1_peak_2332	chr18	44671216	44671364	+	66	NA	Intergenic	Intergenic	-65864	NM_001107387	307428	Rn.116157	NM_001107387	ENSRNOG00000026136	Tnfaip8	-	TNF alpha induced protein 8	protein-coding	NA
WT_3_PR_run.rep1_peak_1835	chr15	41982237	41982495	+	66	NA	Intergenic	CpG	44486	NM_001191687	305947	Rn.211763	NM_001191687	ENSRNOG00000021831	Kcnrg	-	potassium channel regulator	protein-coding	NA
WT_3_PR_run.rep1_peak_3738	chr5	5044160	5044305	+	66	NA	Intergenic	L2|LINE|L2	61884	NM_001024247	297768	Rn.1263	NM_001024247	ENSRNOG00000007829	Lactb2	-	lactamase, beta 2	protein-coding	NA
WT_3_PR_run.rep1_peak_1802	chr15	25204719	25204875	+	66	NA	Intergenic	RMER1A|Other|Other	-89655	NM_001170475	361030	Rn.26760	NM_001170475	ENSRNOG00000013353	Tmem260	RGD1562018	transmembrane protein 260	protein-coding	NA
WT_3_PR_run.rep1_peak_4879	chr8	85841897	85842325	+	66	NA	promoter-TSS (NM_175838)	promoter-TSS (NM_175838)	-295	NM_175838	171361	Rn.965	NM_175838	ENSRNOG00000009439	Eef1a1	EEF-1|EEF1A|EF1A|Eef1a2|Eef1a2l1|SI	eukaryotic translation elongation factor 1 alpha 1	protein-coding	NA
WT_3_PR_run.rep1_peak_4913	chr8	112930122	112930267	+	66	NA	Intergenic	Intergenic	-46132	NM_020072	56780	Rn.40121	NM_020072	ENSRNOG00000011820	Acpp	5'-NT|Acpp11|FRAP|Ppal|RNACPP11|pap	acid phosphatase, prostate	protein-coding	NA
WT_3_PR_run.rep1_peak_3623	chr4	126697470	126697615	+	66	NA	Intergenic	Intergenic	175207	NM_001108638	362403	Rn.96303	NM_001108638		Slc25a26	SZGENESYMBOL2	solute carrier family 25 member 26	protein-coding	NA
WT_3_PR_run.rep1_peak_13	chr1	11971656	11971892	+	66	NA	Intergenic	LSU-rRNA_Hsa|rRNA|rRNA	1683	NR_046238	100861534		NR_046238	ENSRNOG00000059852	Rn5-8s	-	5.8S ribosomal RNA	rRNA	NA
WT_3_PR_run.rep1_peak_4944	chr8	118938703	118938882	+	66	NA	intron (NM_001108783, intron 1 of 6)	intron (NM_001108783, intron 1 of 6)	12325	NM_001108783	363151	Rn.11535	NM_001108783	ENSRNOG00000020946	Ccdc12	RGD1306081	coiled-coil domain containing 12	protein-coding	NA
WT_3_PR_run.rep1_peak_699	chr10	20011154	20011411	+	66	NA	intron (NM_031321, intron 4 of 36)	intron (NM_031321, intron 4 of 36)	87082	NM_031321	83467	Rn.12298	NM_031321	ENSRNOG00000007377	Slit3	Megf5	slit guidance ligand 3	protein-coding	NA
WT_3_PR_run.rep1_peak_1025	chr10	105499394	105499774	+	66	NA	promoter-TSS (NM_001270810)	promoter-TSS (NM_001270810)	15	NM_001270808	170897	Rn.18522	NM_133386	ENSRNOG00000010626	Sphk1	-	sphingosine kinase 1	protein-coding	NA
WT_3_PR_run.rep1_peak_1996	chr16	50510697	50510922	+	66	NA	Intergenic	Intergenic	-9093	NM_031819	83720	Rn.8633	NM_031819	ENSRNOG00000030954	Fat1	Fat|Fath	FAT atypical cadherin 1	protein-coding	NA
WT_3_PR_run.rep1_peak_3734	chr4	182252418	182252578	+	66	NA	Intergenic	B1_Mur3|SINE|Alu	347760	NM_001024984	297728	Rn.11521	NM_001024984	ENSRNOG00000001852	Ergic2	RGD1310606	ERGIC and golgi 2	protein-coding	NA
WT_3_PR_run.rep1_peak_3660	chr4	147856019	147856240	+	66	NA	exon (NM_001107881, exon 34 of 37)	exon (NM_001107881, exon 34 of 37)	11471	NM_001109351	502875	Rn.218633	NM_001109351	ENSRNOG00000025251	H1foo	RGD1566236	H1 histone family, member O, oocyte-specific	protein-coding	NA
WT_3_PR_run.rep1_peak_1002	chr10	98035520	98035679	+	66	NA	Intergenic	Intergenic	-18428	NM_001012237	303635	Rn.212927	NM_001012237	ENSRNOG00000003969	Fam20a	RGD1306364	FAM20A, golgi associated secretory pathway pseudokinase	protein-coding	NA
WT_3_PR_run.rep1_peak_3273	chr3	110321970	110322144	+	66	NA	intron (NM_139258, intron 2 of 4)	intron (NM_139258, intron 2 of 4)	2027	NM_139258	246142	Rn.213264	NM_139258	ENSRNOG00000007529	Bmf	-	Bcl2 modifying factor	protein-coding	NA
WT_3_PR_run.rep1_peak_820	chr10	57653787	57654093	+	66	NA	Intergenic	CpG	-5499	NM_001047972	501706	Rn.44723	NM_001047972	ENSRNOG00000007725	Mis12	-	MIS12 kinetochore complex component	protein-coding	NA
WT_3_PR_run.rep1_peak_4729	chr8	22480794	22480939	+	66	NA	intron (NM_013199, intron 1 of 20)	intron (NM_013199, intron 1 of 20)	21926	NM_013199	25751	Rn.11231	NM_013199	ENSRNOG00000007649	Dnm2	DYIIAAB	dynamin 2	protein-coding	NA
WT_3_PR_run.rep1_peak_1530	chr13	83680353	83680502	+	66	NA	promoter-TSS (NM_001077643)	promoter-TSS (NM_001077643)	-97	NM_001305159	289181		NM_001305159	ENSRNOG00000003078	Dcaf6	Iqwd1|RGD1561961	DDB1 and CUL4 associated factor 6	protein-coding	NA
WT_3_PR_run.rep1_peak_149	chr1	82480164	82480419	+	66	NA	promoter-TSS (NM_021578)	promoter-TSS (NM_021578)	-584	NM_021578	59086	Rn.40136	NM_021578	ENSRNOG00000020652	Tgfb1	Tgfb	transforming growth factor, beta 1	protein-coding	NA
WT_3_PR_run.rep1_peak_5009	chr9	15504532	15504684	+	66	NA	Intergenic	Intergenic	-8443	NM_001108197	316216	Rn.35557	NM_001108197	ENSRNOG00000015249	Taf8	Tbn	TATA-box binding protein associated factor 8	protein-coding	NA
WT_3_PR_run.rep1_peak_29	chr1	21617594	21617739	+	66	NA	intron (NM_019370, intron 2 of 24)	intron (NM_019370, intron 2 of 24)	4518	NM_019370	54410	Rn.44	NM_019370	ENSRNOG00000013791	Enpp3	B10|E-NPP 3|Npp3|PD-Ibeta|RB13-6	ectonucleotide pyrophosphatase/phosphodiesterase 3	protein-coding	NA
WT_3_PR_run.rep1_peak_3549	chr4	85434312	85434516	+	66	NA	Intergenic	Intergenic	-48211	NM_001109022	368066	Rn.19133	NM_001109022	ENSRNOG00000011250	Inmt	-	indolethylamine N-methyltransferase	protein-coding	NA
WT_3_PR_run.rep1_peak_4154	chr6	39363444	39363629	+	65	NA	promoter-TSS (NM_001127299)	promoter-TSS (NM_001127299)	-78	NM_001127299	313969	Rn.21319	NM_001127299	ENSRNOG00000004084	Fam84a	RGD1305779	family with sequence similarity 84, member A	protein-coding	NA
WT_3_PR_run.rep1_peak_810	chr10	56275616	56275893	+	65	NA	intron (NM_199372, intron 1 of 10)	intron (NM_199372, intron 1 of 10)	1010	NM_199372	287436	Rn.91523	NM_199372	ENSRNOG00000030628	Eif4a1	-	eukaryotic translation initiation factor 4A1	protein-coding	NA
WT_3_PR_run.rep1_peak_450	chr1	218090290	218090583	+	65	NA	TTS (NM_171992)	TTS (NM_171992)	9836	NM_171992	58919	Rn.22279	NM_171992	ENSRNOG00000020918	Ccnd1	-	cyclin D1	protein-coding	NA
WT_3_PR_run.rep1_peak_4131	chr6	26627098	26627244	+	65	NA	intron (NM_001013242, intron 4 of 5)	intron (NM_001013242, intron 4 of 5)	2419	NM_001013242	366567	Rn.112118	NM_001013242	ENSRNOG00000026578	Dnajc5g	-	DnaJ heat shock protein family (Hsp40) member C5 gamma	protein-coding	NA
WT_3_PR_run.rep1_peak_3028	chr20	14307772	14307917	+	65	NA	intron (NM_001039455, intron 13 of 15)	intron (NM_001039455, intron 13 of 15)	-24971	NM_053294	25369	Rn.11180	NM_053294	ENSRNOG00000001302	Adora2a	A2ar|ADENO|Adora2l1	adenosine A2a receptor	protein-coding	NA
WT_3_PR_run.rep1_peak_214	chr1	101626098	101626318	+	65	NA	Intergenic	Intergenic	15435	NM_001106261	292912	Rn.23451	NM_001106261	ENSRNOG00000021004	Rasip1	-	Ras interacting protein 1	protein-coding	NA
WT_3_PR_run.rep1_peak_1717	chr14	84335171	84335365	+	65	NA	TTS (NM_053801)	TTS (NM_053801)	-1205	NM_001006960	289745	Rn.106244	NM_001006960	ENSRNOG00000004640	Mtfp1	Mtp18	mitochondrial fission process 1	protein-coding	NA
WT_3_PR_run.rep1_peak_1579	chr13	100928464	100928616	+	65	NA	5' UTR (NM_017116, exon 1 of 21)	5' UTR (NM_017116, exon 1 of 21)	271	NM_017116	29154	Rn.6822	NM_017116	ENSRNOG00000034015	Capn2	-	calpain 2	protein-coding	NA
[truncated: 1,536 more rows]

## Sheet: unique in KO
PeakID	Chr	Start	End	Strand	Peak Score	Focus Ratio/Region Size	Annotation	Detailed Annotation	Distance to TSS	Nearest PromoterID	Entrez ID	Nearest Unigene	Nearest Refseq	Nearest Ensembl	Gene Name	Gene Alias	Gene Description	Gene Type	Read density
[truncated: 760 more rows]

[truncated: 2 more sheets: overlapping peaks in WT, overlapping peaks in KO]
