# Supplementary material for: Deletion of Cdkn1b in ACI rats leads to increased proliferation and pregnancy-associated changes in the mammary gland due to perturbed systemic endocrine environment
Source: PLoS Genet. 2019 Mar 20;15(3):e1008002. doi: 10.1371/journal.pgen.1008002 (PMC6443185; doi:10.1371/journal.pgen.1008002)
Supplement: S4 Table — List of raw numeric data counts (e.g., weights, immunofluorescence, FACS) corresponding to figures in the manuscript. (XLSX) [file pgen.1008002.s008.xlsx]

## Sheet: all weights
S1F Fig
Age at SAC (wks)	Genotype	Body Wt. (g) @ SAC	MG	Ovary	Spleen	Thymus	Liver	Lung	Brain	Pituitary
4.57143	-/-	77	0.684	0.11	0.308	0.613	3.194	0.604	1.44	0.002
5.28571	-/-	98	0.784	0.227	0.358	0.883	3.816	0.64	1.681	0.005
5.42857	-/-	119	1.409	0.191	0.462	1.288	4.796	0.716	1.67	0.024
5.42857	-/-	105	1.401	0.046	0.475	1.161	4.076	0.765	1.614	0.008
5.85714	-/-	127	1.086	0.223	0.436	1.036	4.614	0.778	1.64	0.013
9	-/-	233.3
9	-/-	247
9	-/-	244
9.42857	-/-	267
9.42857	-/-	212.1
9.42857	-/-	184.8
10	-/-	160	1.611	0.469	0.609	3.559	6.223	1.197	1.558	0.022
10.4286	-/-	162	1.546	0.222	0.614	2.247	5.075	-	-	0.019
11.4286	-/-	203	2.365	0.438	0.61	3.046	7.003	1.407	1.83	-
13.5714	-/-	231	3.219	0.155	0.72	5.201	6.792	1.232	1.829	0.029
13.5714	-/-	213	3.355	0.185	0.724	4.124	8.241	-	1.835	0.031
13.8571	-/-	274	4.661	1.002	0.703	4.228	11.844	2.147	1.942	0.056
13.8571	-/-	236	3.01	0.257	0.661	4.4	7.402	1.162	1.829	0.024
14.5714	-/-	218	-	0.324	0.642	3.607	7.035	-	1.82	0.029
14.5714	-/-	234	3.886	0.16	0.683	4.406	7.343	1.188	1.899	0.032
14.7143	-/-	231	2.879	0.312	0.697	3.936	6.975	1.329	1.982	0.029
4.57143	+/+	66	0.607	0.094	0.173	0.331	2.84	0.503	1.174	0.003
5.28571	+/+	74	0.497	0.116	0.203	0.335	2.946	0.462	1.383	-
5.42857	+/+	106	1.347	0.14	0.248	0.388	4.39	0.699	1.317	0.012
5.42857	+/+	105	1.259	0.156	0.234	0.443	4.207	0.589	1.414	0.004
5.85714	+/+	120	0.986	0.258	0.293	0.69	4.536	0.56	1.609	0.006
5.85714	+/+	115	1.133	0.161	0.255	0.524	4.335	0.847	1.4	0.007
5.85714	+/+	125	1.162	0.172	0.317	0.721	4.59	0.873	1.461	0.01
9	+/+	175
9	+/+	161.5
9	+/+	182
9.42857	+/+	189.9
9.42857	+/+	181.7
9.42857	+/+	171
9.42857	+/+	206.4
10	+/+	145	0.992	0.315	0.278	0.425	5.216	0.857	1.338	0.007
10	+/+	157	0.863	0.311	0.263	0.489	5.404	0.993	1.351	0.01
10.1429	+/+	152	0.995	0.127	0.271	0.364	4.426	-	-	0.008
10.5714	+/+	162	1.714	0.12	0.358	0.722	5.305	-	-	0.014
11	+/+	140	1.086	0.146	0.33	0.352	4.113	-	-	0.006
11.4286	+/+	169	1.311	0.376	0.337	0.4	5.513	0.9	1.464	-
12.5714	+/+	146	0.806	0.169	0.324	0.35	4.609	0.776	1.451	0.01
13.2857	+/+	163	1.19	0.256	0.298	0.295	5.145	0.951	1.386	0.01
13.2857	+/+	193	1.154	0.27	0.332	0.271	5.462	0.915	1.607	0.009
13.8571	+/+	204	1.279	0.208	0.295	0.288	4.492	0.794	1.154	0.008
14.1429	+/+	168	1.47	0.164	0.306	0.281	4.738	0.856	1.473	0.011
14.4286	+/+	174	1.321	0.205	0.302	0.303	4.693	0.923	1.538	0.012
14.4286	+/+	174	1.125	0.259	0.326	0.334	5.304	0.991	1.547	0.011
14.5714	+/+	173	1.226	0.26	0.302	0.307	5.21	1.081	1.081	0.008
14.5714	+/+	161	-	0.228	0.302	0.277	4.665	0.934	1.51	0.006
14.5714	+/+	168	-	0.364	0.321	0.276	5.057	0.968	1.485	0.01
15.1429	+/+	167	-	0.279	0.295	0.234	4.974	0.789	1.619	0.01
15.7143	+/+	188	1.074	0.309	0.368	0.296	5.385	0.993	1.482	0.012
15.7143	+/+	180	1.003	0.302	0.335	0.314	5.565	1.06	1.581	0.004
16.7143	+/+	188	1.169	0.37	0.317	0.313	5.145	1.055	1.478	0.008

## Sheet: Immunofluorescence 
Figure 1A and 1B							Figure 1E and 1F						Fig 1E and 1F					Fig 3D and 3E					Fig 3D and 3E
	p27	ki67	total	%ofp27	%ofki67		DAPI total	DAPI total	Ki67 total	Ki67 total	Ki67/DAPI	Ki67/DAPI	%Area of milk	%Area of milk	Normalized%Area of milk protein	Normalized%Area of milk protein			DAPI	Pr	PR/DAPI			DAPI	FoxA1	%FoxA1
ACI control21							WT	KO	WT	KO	WT	KO	WT	KO	WT	KO		WTLDRU	198	29	14.6465		WTLU.nd2	203	33	16.2562
951_	19	4	79	24.0506	5.06329		67	430	3	8	0.0447761	0.0186047	0.4	8.29	0.00597015	0.0192791		WTLDRU001	42	12	28.5714		WTLU002.nd2	119	29	24.3697
951_1	10	1	103	9.70874	0.970874		54	506	7	15	0.12963	0.0296443	0.65	8.22	0.012037	0.0162451		WTLDRU002	99	45	45.4545		WTLU003.nd2	169	30	17.7515
951_2	6	0	37	16.2162	0		126	211	1	7	0.00793651	0.0331754	0.46	20.35	0.00365079	0.0964455		WTLDRU003	63	19	30.1587		WTLU004.nd2	188	27	14.3617
951_3	92	0	130	70.7692	0		145	341	0	4	0	0.0117302	0.92	23.61	0.00634483	0.0692375		WTLDRU004	169	18	10.6509		WTLU005.nd2	200	63	31.5
952_	1	1	99	1.0101	1.0101		30	459	2	8	0.0666667	0.0174292	0.53	29.9	0.0176667	0.0651416		WTLDRU005	230	20	8.69565		WTRD.nd2	264	13	4.92424
952_1	11	5	138	7.97101	3.62319		36	723	1	51	0.0277778	0.0705394	0.21	33.81	0.00583333	0.0467635		WTLDRU006	119	53	44.5378		WTRD001.nd2	233	24	10.3004
952_2	32	1	76	42.1053	1.31579		46	435	0	16	0	0.0367816	0.13	11.58	0.00282609	0.0266207		WTLDRU007	388	44	11.3402		WTRD002.nd2	113	3	2.65487
				24.5473	1.71189		135	660	0	84	0	0.127273	0.64	25.56	0.00474074	0.0387273		WTRU	286	35	12.2378		WTRD004.nd2	154	9	5.84416
ACI E2_21							35	674	0	28	0	0.041543	0.57	24.72	0.0162857	0.0366766		WTRU001	176	38	21.5909		WTRD005.nd2	153	19	12.4183
956_	11	30	151	7.28477	19.8675		140	495	2	19	0.0142857	0.0383838	1.95	11.55	0.0139286	0.0233333		WTRU002	262	25	9.54198		WTRD006.nd2	160	15	9.375
956_1	19	37	179	10.6145	20.6704		349	517	20	32	0.0573066	0.0618956	2.03	14.1	0.00581662	0.0272727		WTRU003	196	24	12.2449		WTRD007.nd2	171	20	11.6959
956_2	23	30	159	14.4654	18.8679		283	571	21	38	0.0742049	0.0665499	3.91	28.87	0.0138163	0.0505604		WTRU004	76	7	9.21053		KORU1001.nd2	918	3	0.326797
956_3	31	21	136	22.7941	15.4412		175	325	24	46	0.137143	0.141539	1.48	14.19	0.00845714	0.0436615		WTRU005	154	14	9.09091		KOLU1004.nd2	660	3	0.454545
956_4	31	34	166	18.6747	20.4819		235	446	6	37	0.0255319	0.0829596	2.43	29.02	0.0103404	0.0650673		WTRU006	254	29	11.4173		KOLU1005.nd2	806	2	0.248139
957_	12	29	163	7.36196	17.7914		186	445	1	6	0.00537634	0.0134831	1.26	19.07	0.00677419	0.0428539		KOLD	380	18	4.73684		KOLU1006.nd2	647	3	0.463679
957_1	24	16	168	14.2857	9.52381													KOLD001	269	7	2.60223		KOLU1007.nd2	759	2	0.263505
957_2	31	19	157	19.7452	12.1019													KOLD002	460	6	1.30435		KORU1.nd2	709	1	0.141044
957_3	29	20	178	16.2921	11.236													KOLD003	246	6	2.43902		KORU1001.nd2	918	3	0.326797
				14.6132	16.2202													KOLD004	233	11	4.72103		KORU1002.nd2	524	0	0
BN control21d																		KOLD005	366	17	4.64481		KORU1003.nd2	663	0	0
1677_	1	23	116	0.862069	19.8276													KOLD010	384	14	3.64583		KORUUU1008.nd2	708	2	0.282486
1677_1	1	1	115	0.869565	0.869565													KOLD011	194	11	5.6701		KORUUU1009.nd2	648	1	0.154321
1677_2	0	0	71	0	0													KOLU	381	8	2.09974		KORUUU1010.nd2	542	0	0
1677_3	0	0	43	0	0													KOLU001	708	12	1.69492		KORUUU1011.nd2	545	3	0.550459
1678_	9	2	94	9.57447	2.12766													KOLU002	480	9	1.875		KORUUU1012.nd2	439	0	0
1678_1	7	1	67	10.4478	1.49254													KOLU003	588	7	1.19048		KORUUU1013.nd2	337	3	0.890208
1678_2	4	2	97	4.12371	2.06186													KOLU004	521	3	0.575816
1678_3	18	1	65	27.6923	1.53846													KOLU005	330	7	2.12121
				6.69624	3.48971													KORU001	541	0	0
BN E2_21d																		KORU002	706	1	0.141643
1664_	6	15	111	5.40541	13.5135													KORU003	758	2	0.263852
1664_1	29	17	131	22.1374	12.9771													KORU004	478	7	1.46444
1664_2	10	16	159	6.28931	10.0629													KORU005	838	3	0.357995
1664_3	35	4	101	34.6535	3.9604													KORU006	560	8	1.42857
1664_4	6	7	82	7.31707	8.53659
1667_	3	13	102	2.94118	12.7451
1667_1	0	16	124	0	12.9032
1667_2	3	4	129	2.32558	3.10078
1667_3	5	5	109	4.58716	4.58716
				9.5174	9.15408

## Sheet: FACS data
Fig 1G			S2E Fig			S2F Fig
Cd31-Cd45-			Basal Cd24+Cd29high			Basal Cd24+Cd29high
WT	KO		WT	KO		WT	KO
79.3	85.8		36.2	34		23.4	18.9
76.1	78.6		23.8	36.8		17.6	19.9
83.3	78.2		22.7	22.9		22.5	23.8
72.7	63.2
			Luminal Cd24+Cd29low			Luminal Cd24+Cd29low
Cd45+			WT	KO		WT	KO
WT	KO		24.7	35.4		31.4	29.1
9.52	3.49		16.7	35		52.5	39.9
4.14	5.73		35.8	22.3		66	27.6
2.95	10.5
3.97	17.1
Basal
WT	KO
34.4	47.3
44.9	29.2
51	27.4
40.9	24.4
Lum Cd24+Cd29low
WT	KO
41.2	34
31.8	51.7
28.6	57.8
31	51.5
Cd49+ cells
WT	KO
6.69	1.45
3.82	1.07
3.55	3.29
3.82	4.07
Lum Cd49+
WT	KO
20	1.83
15.6	2.8
13.5	4.52
15.9	5.24
Lum PNA+
WT	KO
50.4	60
13.8	45.3
33.1	64.8
11.6	24.2

## Sheet: transplants
Fig 2A
EXP1	Minced mammary tissue, mixed with brain homogenate was transplanted
								DONOR	WT	HET	KO			MATCH	NO MATCH
	RECIPIENT			DONOR				%	71.4286	62.5	42.8571			no	no
Date	Cage #	Ear Tag	Genotype	WT	KO			AVG	2.2	2.2	1.66667			no	2
12192016	159845	LUU	wt	no	no			sem	0.374166	0.374166	0.333333			2	no
	159845	LRD	wt	no	2									1	3
	159845	NoTag	wt	2	no									1	1
	125260	RD	het	3	no									no	3
	159845	LM	het	1	2									2	no
	125260	LRU	het	3	no									3	2
	125260	RM	ko	2	1									3	no
			%	71.4286	42.8571									2	2
			AVG	2.2	1.66667										no
			sem	0.374166	0.333333										no
			ttest	0.330223									%	70	50
													AVG	2	2.16667
													sem	0.308607	0.307318
EXP2	Mammary organoids, mixed with brain homogenate was transplanted												ttest	0.709303
	RECIPIENT			DONOR
Date	Cage #	Ear Tag	Genotype	HET	HET
12222016	125264	LU	wt	no	no
	125264	LD	het	1	3
	125264	RU	het	no	3
	125264	RD	het	2	2
			%	62.5
			AVG	2.2
			sem	0.374166
			ttest	0.330223

## Sheet: prolactin
Fig 2D
Final Result [Custom/4-PL]:
Equation : d+((a-d)/(1+(x/c)**b))
d = 4.225513279085948E-01				0.422551
a = 1.448152421257605E+02				144.815
c = 1.962671598677295E-01				0.196267
b = 3.277152833890738E+00				3.27715
Standard Error : 1.234960837556467E+00
Correlation Coefficient : 9.985394725439265E-01
	B/B0
	1	2	3	4	5	6	7
A	0.238596	0	0.384211	0.466667	0.701754	0.387719	0.977193									Sorted for "Mature"						Sorted for "All"
B	0.322807	0.352	0.782456	0.833333	0.938596	0.840351	0.640351									TP Rats	Geno	pg/mL	Notes			TP Rats	Geno	pg/mL	Notes
C	0.389474	0.078	0.577193	0.445614	0.638596	0.521053	0.821053									18	+/+	1.23474				18	+/+	1.23474
D	0.545614	0.57	0.392982	0.840351	0.742105	0.601754	0.622807									22	+/+	2.5463	9 wk org rat			22	+/+	2.5463	9 wk org rat
E	0.692982	0.908772	0.326316	0.794737	0.903509	0.412281	0.803509									1	+/+	2.73495				1	+/+	2.73495
F	0.875439	0.485965	0.884211	1.47368	0.391228	0.840351	0.396491									10	+/+	2.91122				25	+/+	2.77103	7 wk org rat
G	0.989474	0.459649	0.354386	0.435088	0.622807	0.759649	1.03684									34	+/+	3.28292	10 wk org rat			10	+/+	2.91122
H	1.18772	0.629825	0.25614	0.696491	0.505263	1.39298	1.13158									14	+/+	3.35025				30	+/+	3.28292	5 wk org. rat
																17	+/+	3.7672				34	+/+	3.28292	10 wk org rat
		Calculate y	Dilution factor						Prolactin				Prolactin			6	+/+	3.91858				14	+/+	3.35025
Sample	geno	pg/mL	Corrected	Notes	Lavage Status		TP Rats	Geno	pg/mL		Org Rats	Geno	pg/mL			35	+/+	4.22778	10 wk org rat			17	+/+	3.7672
1	+/+	1.36748	2.73495		Diestrus		18	+/+	1.23474		22	+/+	2.5463	9 wk org rat		21	+/+	5.21609	9 wk org rat			6	+/+	3.91858
2	+/+	7.46042	14.9208		Met/Di		1	+/+	2.73495		25	+/+	2.77103	7 wk org rat		4	+/+	7.03533				35	+/+	4.22778	10 wk org rat
3	+/+	8.78746	17.5749		No cells		10	+/+	2.91122		30	+/+	3.28292	5 wk org. rat		7	+/+	9.02664				24	+/+	4.49358	7 wk org rat
4	+/+	3.51766	7.03533		Proestrus		14	+/+	3.35025		34	+/+	3.28292	10 wk org rat		2	+/+	14.9208				21	+/+	5.21609	9 wk org rat
5	+/+	14.8088	29.6177		Diestrus		17	+/+	3.7672		35	+/+	4.22778	10 wk org rat		3	+/+	17.5749				4	+/+	7.03533
6	+/+	1.95929	3.91858		Diestrus		6	+/+	3.91858		24	+/+	4.49358	7 wk org rat		19	+/+	20.6475				7	+/+	9.02664
7	+/+	4.51332	9.02664		Estrus		4	+/+	7.03533		21	+/+	5.21609	9 wk org rat		8	+/+	27.7571				2	+/+	14.9208
8	+/+	13.8786	27.7571		Proestrus		7	+/+	9.02664		26	+/+	28.1171	7 wk org rat		5	+/+	29.6177				3	+/+	17.5749
9	-/-	23.3736	93.4946		Met/Diestrus		2	+/+	14.9208		20	-/-	10.6472	9 wk org rat		11	+/+	37.2415				19	+/+	20.6475
10	+/+	1.45561	2.91122		Metestrus		3	+/+	17.5749		23	-/-	13.5333	7 wk org rat		16	-/-	7.53441				8	+/+	27.7571
11	+/+	18.6207	37.2415		Diestrus (early)		19	+/+	20.6475		27	-/-	14.5234	6.6 wk org rat		20	-/-	10.6472	9 wk org rat			26	+/+	28.1171	7 wk org rat
12	-/-	42.9789	171.916		Diestrus		8	+/+	27.7571		32	-/-	16.0163	4 wk org rat		13	-/-	33.6186				5	+/+	29.6177
13	-/-	8.40465	33.6186		Diestrus		5	+/+	29.6177		31	-/-	24.3171	4.4 wk org rat		15	-/-	38.5009				11	+/+	37.2415
14	+/+	1.67513	3.35025		Met/Diestrus		11	+/+	37.2415		28	-/-	26.6143	6 wk org. rat		33	-/-	48.3208	10 wk org rat			16	-/-	7.53441
15	-/-	9.62522	38.5009		Met/Diestrus		16	-/-	7.53441		33	-/-	48.3208	10 wk org rat		9	-/-	93.4946				20	-/-	10.6472	9 wk org rat
16	-/-	1.64146	7.53441		Met/Diestrus		13	-/-	33.6186		29	-/-	57.71	5 wk org. rat		12	-/-	171.916				23	-/-	13.5333	7 wk org rat
17	+/+	1.8836	3.7672		Diestrus		15	-/-	38.5009													27	-/-	14.5234	6.6 wk org rat
18	+/+	0.617368	1.23474		Diestrus		9	-/-	93.4946													32	-/-	16.0163	4 wk org rat
19	+/+	10.3237	20.6475		Diestrus (late)		12	-/-	171.916													31	-/-	24.3171	4.4 wk org rat
20	-/-	2.66179	10.6472	9 wk org rat	Diestrus																	28	-/-	26.6143	6 wk org. rat
21	+/+	2.60805	5.21609	9 wk org rat	Diestrus						avg	stdev	se	ttest	Kruskal-Wallis							13	-/-	33.6186
22	+/+	1.27315	2.5463	9 wk org rat	Metestrus					Avg WT TP	12.9813	11.8401	3.1644									15	-/-	38.5009
23	-/-	3.38331	13.5333	7 wk org rat	N/A					Avg KO TP	69.0128	65.4822	29.2845	0.128263	0.01243							33	-/-	48.3208	10 wk org rat
24	+/+	2.24679	4.49358	7 wk org rat	N/A					Avg WT Org	6.74221	8.68416	3.07031									29	-/-	57.71	5 wk org. rat
25	+/+	1.38551	2.77103	7 wk org rat	N/A					Avg KO Org	26.4603	17.4347	6.16408	0.0164373	0.00632							9	-/-	93.4946
26	+/+	14.0585	28.1171	7 wk org rat	N/A					Avg WT all	10.7126	11.0163	2.34867									12	-/-	171.916
27	-/-	3.63085	14.5234	6.6 wk org rat	N/A					Avg KO all	42.8266	45.5072	12.6214	0.0267164	0.00073
28	-/-	6.65357	26.6143	6 wk org. rat	N/A					Avg WT Mature	10.9451	11.0817	2.61199
29	-/-	14.4275	57.71	5 wk org. rat	N/A					Avg KO Mature	57.7189	57.8698	21.8727	0.0766402	0.00302
30	+/+	1.64146	3.28292	5 wk org. rat	N/A
31	-/-	6.07928	24.3171	4.4 wk org rat	N/A
32	-/-	4.00407	16.0163	4 wk org rat	N/A
33	-/-	12.0802	48.3208	10 wk org rat	Diestrus
34	+/+	1.64146	3.28292	10 wk org rat	Proestrus
35	+/+	2.11389	4.22778	10 wk org rat	Proestrus

## Sheet: LH data
Fig 2D
Undiluted Serum
TP Recipients						Organoid Rats									Sorted for calculations (copy/pasted from Columns A-K)
Sample	Geno	x (abs @ 450 nm)	y (conc. mIU/mL)			Sample	Geno	x (abs @ 450 nm)	y (conc. mIU/mL)						Sample	Geno	x (abs @ 450 nm)	y (conc. mIU/mL)
10	+/+	1.059	3.34853			34	+/+	1.156	2.66488	10 wk rat					10	+/+	1.059	3.34853
17	+/+	1.106	2.99295			25	+/+	1.3	1.93787	7 wk rat					17	+/+	1.106	2.99295
18	+/+	1.206	2.38002			26	+/+	1.363	1.69572	7 wk rat					34	+/+	1.156	2.66488	10 wk rat
19	+/+	1.311	1.89281			21	+/+	1.515	1.24142	9 wk rat					18	+/+	1.206	2.38002
3	+/+	1.32	1.85685			22	+/+	1.543	1.17345	9 wk rat					19	+/+	1.311	1.89281
11	+/+	1.358	1.7136			35	+/+	1.55	1.15709	10 wk rat					3	+/+	1.32	1.85685
4	+/+	1.463	1.37937			24	+/+	1.747	0.781948	7 wk rat					11	+/+	1.358	1.7136
14	+/+	1.49	1.30575			30	+/+	1.754	0.77114	5 wk rat					4	+/+	1.463	1.37937
8	+/+	1.521	1.2265			33	-/-	0.605	12.7363	10 wk rat					14	+/+	1.49	1.30575
2	+/+	1.626	0.994279			20	-/-	1.143	2.7457	9 wk rat					21	+/+	1.515	1.24142	9 wk rat
6	+/+	1.647	0.953644			27	-/-	1.337	1.7911	6.6 wk rat					8	+/+	1.521	1.2265
1	+/+	1.764	0.755949			31	-/-	1.461	1.385	4.4 wk rat					22	+/+	1.543	1.17345	9 wk rat
7	+/+	1.829	0.663892			28	-/-	1.509	1.25654	6 wk rat					35	+/+	1.55	1.15709	10 wk rat
5	+/+	1.871	0.610027			32	-/-	1.533	1.19725	4 wk rat					2	+/+	1.626	0.994279
12	-/-	0.821	6.28525			29	-/-	1.679	0.894958	7 wk rat					6	+/+	1.647	0.953644
15	-/-	1.139	2.77118			23	-/-	1.735	0.800818	5 wk rat					1	+/+	1.764	0.755949
9	-/-	1.169	2.58697												7	+/+	1.829	0.663892
16	-/-	1.184	2.50052												5	+/+	1.871	0.610027
13	-/-	1.448	1.42226												33	-/-	0.605	12.7363	10 wk rat
34	+/+	1.156	2.66488	10 wk rat						stdev	se	ttest	Kruskal-Wallis		12	-/-	0.821	6.28525
21	+/+	1.515	1.24142	9 wk rat			WT	Avg WT TP	1.57673	0.849946	0.227158				15	-/-	1.139	2.77118
22	+/+	1.543	1.17345	9 wk rat			KO	Avg KO TP	3.11323	1.85003	0.827359	0.138148	0.03322		20	-/-	1.143	2.7457	9 wk rat
35	+/+	1.55	1.15709	10 wk rat			WT	Avg WT Org	1.42794	0.641801	0.226911				9	-/-	1.169	2.58697
33	-/-	0.605	12.7363	10 wk rat			KO	Avg KO Org	2.85096	4.04104	1.42872	0.356527	0.40081		16	-/-	1.184	2.50052
20	-/-	1.143	2.7457	9 wk rat			WT	Avg WT all	1.52262	0.768033	0.163745				13	-/-	1.448	1.42226
							KO	Avg KO all	2.95184	3.26869	0.906572	0.145193	0.0873
							WT	Avg WT Mature	1.57283	0.80536	0.189825
							KO	Avg KO Mature	4.43546	3.96215	1.49755	0.105183	0.00537		Sample	Geno	x (abs @ 450 nm)	y (conc. mIU/mL)
													http://www.socscistatistics.com/tests/kruskal/Default.aspx		10	+/+	1.059	3.34853
															17	+/+	1.106	2.99295
															18	+/+	1.206	2.38002
															19	+/+	1.311	1.89281
															3	+/+	1.32	1.85685
															11	+/+	1.358	1.7136
															4	+/+	1.463	1.37937
															14	+/+	1.49	1.30575
															8	+/+	1.521	1.2265
															2	+/+	1.626	0.994279
															6	+/+	1.647	0.953644
															1	+/+	1.764	0.755949
															7	+/+	1.829	0.663892
															5	+/+	1.871	0.610027
															34	+/+	1.156	2.66488	10 wk rat
															25	+/+	1.3	1.93787	7 wk rat
															26	+/+	1.363	1.69572	7 wk rat
															21	+/+	1.515	1.24142	9 wk rat
															22	+/+	1.543	1.17345	9 wk rat
															35	+/+	1.55	1.15709	10 wk rat
															24	+/+	1.747	0.781948	7 wk rat
															30	+/+	1.754	0.77114	5 wk rat
															12	-/-	0.821	6.28525
															15	-/-	1.139	2.77118
															9	-/-	1.169	2.58697
															16	-/-	1.184	2.50052
															13	-/-	1.448	1.42226
															33	-/-	0.605	12.7363	10 wk rat
															20	-/-	1.143	2.7457	9 wk rat
															27	-/-	1.337	1.7911	6.6 wk rat
															31	-/-	1.461	1.385	4.4 wk rat
															28	-/-	1.509	1.25654	6 wk rat
															32	-/-	1.533	1.19725	4 wk rat
															29	-/-	1.679	0.894958	7 wk rat
															23	-/-	1.735	0.800818	5 wk rat

## Sheet: estradiol
Fig 2D
Final Result [Custom/4-PL]:
Equation : d+((a-d)/(1+(x/c)**b))
d = -1.348067147219707E+01				-13.4807
a = 2.177964256279446E+04				21779.6
c = 3.061477998797032E-02				0.0306148
b = 2.018454701110518E+00				2.01845
Standard Error : 8.069172561068047E+00
Correlation Coefficient : 9.999903532044080E-01
Run time : 0.0220 seconds
	B/B0
	1	2	3	4	5	6	7	8
A	0.0640244	0	0.83689	0.799543	0.873476	0.794207	0.849085
B	0.106707	1.931	0.879573	0.83003		0.800305	0.894817
C	0.172256	0.009	0.841463	0.71875	0.8125	0.912348	0.826982
D	0.262957	1.312	0.798018	0.752287	0.728659	0.842988	0.847561
E	0.426829	0.792683	0.745427	0.788872	0.858232	0.851372	0.647866
F	0.613567	0.733232	0.796494	0.801067	0.829268	0.589177	0.769817
G	0.762957	0.506098	0.786585	0.76372	0.708079	0.796494	0.761433
H	0.908537	0.773628	0.689024	0.705793	0.685213	0.776677
		Calculate y						Estradiol				Estradiol				Sorted for "Mature" calculations (copy/pasted from Columns A-M)							Sorted for "All" calculations (copy/pasted from Columns A-M)
Sample	geno	pg/mL	Notes	Lavage Status		TP Rats	Geno	pg/mL		Org Rats	Geno	pg/mL				6	+/+	11.3067					6	+/+	11.3067
1	+/+	17.0892	TP Recip	Diestrus		6	+/+	11.3067		30	+/+	9.54411	5 wk org. rat			7	+/+	13.622					7	+/+	13.622
2	+/+	22.2903	TP Recip	Met/Di		7	+/+	13.622		21	+/+	11.6568	9 wk org rat			5	+/+	13.9214					5	+/+	13.9214
3	+/+	61.9805	TP Recip	No cells		5	+/+	13.9214		24	+/+	12.5651	7 wk org rat			14	+/+	14.3799					14	+/+	14.3799
4	+/+	18.6258	TP Recip	Proestrus		14	+/+	14.3799		25	+/+	14.4315	7 wk org rat			18	+/+	16.4477					18	+/+	16.4477
5	+/+	13.9214	TP Recip	Diestrus		18	+/+	16.4477		22	+/+	15.6049	9 wk org rat			8	+/+	16.6786					8	+/+	16.6786
6	+/+	11.3067	TP Recip	Diestrus		8	+/+	16.6786		34	+/+	16.7951	10 wk org rat			10	+/+	16.7951					10	+/+	16.7951
7	+/+	13.622	TP Recip	Estrus		10	+/+	16.7951		35	+/+	18.3723	10 wk org rat			1	+/+	17.0892					1	+/+	17.0892
8	+/+	16.6786	TP Recip	Proestrus		1	+/+	17.0892		26	+/+	24.8969	7 wk org rat			17	+/+	17.3876					17	+/+	17.3876
9	-/-	21.1208	TP Recip	Met/Diestrus		17	+/+	17.3876		32	-/-	12.9899	4 wk org rat			11	+/+	17.5687					11	+/+	17.5687
10	+/+	16.7951	TP Recip	Metestrus		11	+/+	17.5687		31	-/-	13.5233	4.4 wk org rat			4	+/+	18.6258					4	+/+	18.6258
11	+/+	17.5687	TP Recip	Diestrus (early)		4	+/+	18.6258		29	-/-	16.5052	5 wk org. rat			19	+/+	19.4709					19	+/+	19.4709
12	-/-	27.0653	TP Recip	Diestrus		19	+/+	19.4709		28	-/-	16.971	6 wk org. rat			2	+/+	22.2903					2	+/+	22.2903
13	-/-	16.5628	TP Recip	Diestrus		2	+/+	22.2903		23	-/-	22.7442	7 wk org rat			34	+/+	16.7951	10 wk org rat				30	+/+	9.54411	5 wk org. rat
14	+/+	14.3799	TP Recip	Met/Diestrus		3	+/+	61.9805		20	-/-	25.1478	9 wk org rat			21	+/+	11.6568	9 wk org rat				21	+/+	11.6568	9 wk org rat
15	-/-	23.7575	TP Recip	Met/Diestrus		13	-/-	16.5628		27	-/-	27.5209	6.6 wk org rat			22	+/+	15.6049	9 wk org rat				24	+/+	12.5651	7 wk org rat
16	-/-	20.4879	TP Recip	Met/Diestrus		16	-/-	20.4879		33	-/-	42.0944	10 wk org rat			35	+/+	18.3723	10 wk org rat				25	+/+	14.4315	7 wk org rat
17	+/+	17.3876	TP Recip	Diestrus		9	-/-	21.1208								20	-/-	25.1478	9 wk org rat				22	+/+	15.6049	9 wk org rat
18	+/+	16.4477	TP Recip	Diestrus		15	-/-	23.7575								33	-/-	42.0944	10 wk org rat				34	+/+	16.7951	10 wk org rat
19	+/+	19.4709	TP Recip	Diestrus (late)		12	-/-	27.0653								13	-/-	16.5628					35	+/+	18.3723	10 wk org rat
20	-/-	25.1478	9 wk org rat	Diestrus												16	-/-	20.4879					13	-/-	16.5628
21	+/+	11.6568	9 wk org rat	Diestrus						avg	stdev	se	ttest	Kruskal-Wallis		9	-/-	21.1208					16	-/-	20.4879
22	+/+	15.6049	9 wk org rat	Metestrus				WT	Avg WT TP	16.5834	2.82221	0.782741				15	-/-	23.7575					9	-/-	21.1208
23	-/-	22.7442	7 wk org rat	N/A				KO	Avg KO TP	21.7989	3.91043	1.7488	0.0364731	0.02656		12	-/-	27.0653					15	-/-	23.7575
24	+/+	12.5651	7 wk org rat	N/A				WT	Avg WT Org	14.1385	3.08116	1.16457											12	-/-	27.0653
25	+/+	14.4315	7 wk org rat	N/A				KO	Avg KO Org	22.1871	9.6582	3.41469	0.0540011	0.04914									32	-/-	12.9899	4 wk org rat
26	+/+	24.8969	7 wk org rat	N/A				WT	Avg WT all	16.1643	3.07568	0.687743											31	-/-	13.5233	4.4 wk org rat
27	-/-	27.5209	6.6 wk org rat	N/A				KO	Avg KO all	22.0378	7.71684	2.14027	0.0136107	0.0101									29	-/-	16.5052	5 wk org. rat
28	-/-	16.971	6 wk org. rat	N/A				WT	Avg WT Mature	16.3537	2.77439	0.672887											28	-/-	16.971	6 wk org. rat
29	-/-	16.5052	5 wk org. rat	N/A				KO	Avg KO Mature	25.1766	8.20999	3.10308	0.0291607	0.00255									23	-/-	22.7442	7 wk org rat
30	+/+	9.54411	5 wk org. rat	N/A																			20	-/-	25.1478	9 wk org rat
31	-/-	13.5233	4.4 wk org rat	N/A										http://www.socscistatistics.com/tests/kruskal/Default.aspx									27	-/-	27.5209	6.6 wk org rat
32	-/-	12.9899	4 wk org rat	N/A																			33	-/-	42.0944	10 wk org rat
33	-/-	42.0944	10 wk org rat	Diestrus
34	+/+	16.7951	10 wk org rat	Proestrus
35	+/+	18.3723	10 wk org rat	Proestrus
